# Supplementary material for: Deep dive into the immune response against murine mesothelioma permits design of novel anti-mesothelioma therapeutics
Source: Front Immunol. 2023 Jan 4;13:1026185. doi: 10.3389/fimmu.2022.1026185 (PMC9846605; doi:10.3389/fimmu.2022.1026185)
Supplement: Supplementary Table 1 — Flow cytometry data. Table S1.1 List of antibodies for flow cytometry. Table S1.2 Panel of antibodies. Table S1.3 Compensation matrix. [file Table_1.xlsx]

## Sheet: Table S1.1
Table S1.1 List of antibodies for flow cytometry.
Cells population	Antibody	Supplier	Clone	Fluorophore
Haematopoietic cells	anti CD45	Biolegend	30-F11	FITC
T cells	anti CD3e	Biolegend	145-2c11	PE/Cy5
	anti CD8a	Biolegend	53-6.7	PE
	anti CD4	Biolegend	GK1.5	APC
Neutrophils	anti Ly6G	Biolegend	1A8	PerCP
NK cells	anti- CD49b	Biolegend	DX5	PE
Macrophages	anti CD11b	Biolegend	M1/70	APC
	anti F4/80	Biolegend	BM8	PE
B cells	anti CD19	Biolegend	6D5	APC
	anti PD-1	Biolegend	29F.1A12	APC

## Sheet: Table S1.2
Table S1.2 Panel of antibodies
Cell population	FITC	PE	PercP or PE/CY5	APC
T cells	CD45	CD8	CD3	CD4
Neutrophils	CD45	Ly6C	Ly6G	CD11b
NK cells	CD45	CD49b	CD3
Monocytes/ Macrophages	CD45	F4/80		CD11b
B cells	CD45			CD19

## Sheet: Table S1.3
Table S1.3 Compensation matrix
Channel	-FITC%	-PE%	-PC5.5%	-APC%
FITC		0.21	0.06	0
PE	78.15		5.91	0
PC5.5	1.05	1.91		0.57
APC	0	0	66.86
