# Supplementary material for: Deep dive into the immune response against murine mesothelioma permits design of novel anti-mesothelioma therapeutics
Source: Front Immunol. 2023 Jan 4;13:1026185. doi: 10.3389/fimmu.2022.1026185 (PMC9846605; doi:10.3389/fimmu.2022.1026185)
Supplement: Supplementary Table 2 — List of primers. [file Table_2.xlsx]

## Sheet: Table S2
Table S2 List of primers.
Target gene	Forward primer	Reverse primer
Ifna1	CTACTGGCCAACCTGCTCT	CCTTCTTGATCTGCTGGGCA
Ifnb1	CCTGGAGCAGCTGAATGGAA	CCACCCAGTGCTGGAGAAAT
Ifng	TTCTTCAGCAACAGCAAGGC	TCAGCAGCGACTCCTTTTCC
Cxcl9	GCCATGAAGTCCGCTGTTCT	TAGGGTTCCTCGAACTCCACA
Cxcl10	GAGAGACATCCCGAGCCAAC	GGGATCCCTTGAGTCCCAC
Gzmb	CTGCTCACTGTGAAGGAAGTATAA	AGCTCTAGTCCTCTTGGCCT
Prf1	TTGGTGGGACTTCAGCTTTCC	TGCTTGCATTCTGACCGAGT
Pdcd1	GGAGCAGAGCTCGTGGTAAC	GCTCCTCCTTCAGAGTGTCG
Hprt	GCGATGATGAACCAGGTTATGA	ATCTCGAGCAAGTCTTTCAGTCCT
