# Supplementary material for: Deep dive into the immune response against murine mesothelioma permits design of novel anti-mesothelioma therapeutics
Source: Front Immunol. 2023 Jan 4;13:1026185. doi: 10.3389/fimmu.2022.1026185 (PMC9846605; doi:10.3389/fimmu.2022.1026185)
Supplement: Supplementary Table 3 — Signal pathways enrichment analysis in AB12 tumors. Table S3.1 Differentially expressed genes between untreated mice. Table S3.2 Pathways dysregulated between untreated mice. Table S3.3 Differentially expressed genes between anti CTLA4 treated mice and untreated mice. Table S3.4 Pathways dysregulated between anti CTLA4 treated mice and untreated mice. Pathways are grouped into families and sub-families and the ones over-represented, based on underexpressed and overexpressed genes, are highlighted in blue and brown, respectively. [file Table_3.xlsx]

## Sheet: Table S3.1
Table S3.1 Differentially expressed genes between untreated mice.
comparison	gene_name	gene_id	gene_type	baseMean	log2FoldChange	pvalue	padj
control_d10 vs control_d6	Cd8a	ENSMUSG00000053977.13	protein_coding	2547.38	3.16393	2.12304e-110	3.36735e-106
control_d10 vs control_d6	Cd3e	ENSMUSG00000032093.7	protein_coding	2349.09	2.07294	2.41469e-81	1.91497e-77
control_d10 vs control_d6	Cd8b1	ENSMUSG00000053044.8	protein_coding	1708.92	3.22287	4.63695e-81	2.45156e-77
control_d10 vs control_d6	Cxcr6	ENSMUSG00000048521.8	protein_coding	1730.93	3.40794	3.55929e-77	1.41135e-73
control_d10 vs control_d6	Klrc1	ENSMUSG00000030167.15	protein_coding	418.512	3.35009	9.57249e-70	3.03658e-66
control_d10 vs control_d6	Gc	ENSMUSG00000035540.12	protein_coding	828.249	-4.50752	1.53603e-69	4.06049e-66
control_d10 vs control_d6	Cd3g	ENSMUSG00000002033.14	protein_coding	1879.51	2.27309	9.24618e-62	2.09505e-58
control_d10 vs control_d6	Ccl12	ENSMUSG00000035352.3	protein_coding	1173.55	-2.45001	2.39087e-57	4.74019e-54
control_d10 vs control_d6	Igfbp3	ENSMUSG00000020427.11	protein_coding	9481.77	1.81976	1.76775e-51	3.11537e-48
control_d10 vs control_d6	Cd96	ENSMUSG00000022657.9	protein_coding	408.695	2.51533	1.03614e-49	1.64342e-46
control_d10 vs control_d6	Sytl2	ENSMUSG00000030616.15	protein_coding	390.954	3.3129	1.36525e-46	1.96857e-43
control_d10 vs control_d6	Havcr2	ENSMUSG00000020399.14	protein_coding	1732.41	2.79128	4.97041e-44	6.56963e-41
control_d10 vs control_d6	Nrn1	ENSMUSG00000039114.16	protein_coding	378.235	2.21653	5.86465e-44	7.15533e-41
control_d10 vs control_d6	Adgre4	ENSMUSG00000032915.6	protein_coding	438.881	-2.27997	2.60696e-43	2.9535e-40
control_d10 vs control_d6	Themis	ENSMUSG00000049109.15	protein_coding	662.859	2.12919	3.19514e-43	3.37854e-40
control_d10 vs control_d6	Isg15	ENSMUSG00000035692.6	protein_coding	11518.1	-2.84699	9.66482e-43	9.58085e-40
control_d10 vs control_d6	Nrgn	ENSMUSG00000053310.11	protein_coding	444.716	2.36853	1.12269e-41	1.04747e-38
control_d10 vs control_d6	Gpr68	ENSMUSG00000047415.12	protein_coding	521.624	2.70706	1.643e-41	1.44776e-38
control_d10 vs control_d6	Gzmf	ENSMUSG00000015441.4	protein_coding	6495.67	9.13235	1.23263e-40	1.02899e-37
control_d10 vs control_d6	Apod	ENSMUSG00000022548.14	protein_coding	135.094	-4.4032	1.87747e-40	1.48893e-37
control_d10 vs control_d6	Trac	ENSMUSG00000076928.5	TR_C_gene	1760.83	1.89903	1.04377e-39	7.88344e-37
control_d10 vs control_d6	Bcl2l14	ENSMUSG00000030200.13	protein_coding	245.468	-1.94848	5.08484e-39	3.66594e-36
control_d10 vs control_d6	Usp18	ENSMUSG00000030107.10	protein_coding	9627.84	-3.13017	1.27561e-38	8.79669e-36
control_d10 vs control_d6	Naa20	ENSMUSG00000002728.14	protein_coding	9651.66	-1.49738	1.50127e-37	9.92153e-35
control_d10 vs control_d6	Hal	ENSMUSG00000020017.14	protein_coding	1279.63	2.83631	1.59146e-37	1.00969e-34
control_d10 vs control_d6	Dsc2	ENSMUSG00000024331.11	protein_coding	208.253	4.58445	1.75518e-36	1.07072e-33
control_d10 vs control_d6	Pdcd1	ENSMUSG00000026285.7	protein_coding	1360.17	3.12243	5.74996e-36	3.37778e-33
control_d10 vs control_d6	Klrd1	ENSMUSG00000030165.16	protein_coding	618.149	2.61533	9.29009e-36	5.2625e-33
control_d10 vs control_d6	F13a1	ENSMUSG00000039109.16	protein_coding	3657.4	2.03568	6.88384e-35	3.76499e-32
control_d10 vs control_d6	Phf11a	ENSMUSG00000044703.5	protein_coding	993.885	-2.1299	3.37488e-34	1.7843e-31
control_d10 vs control_d6	Xaf1	ENSMUSG00000040483.15	protein_coding	7102.62	-1.7028	8.76411e-34	4.48411e-31
control_d10 vs control_d6	Abca1	ENSMUSG00000015243.4	protein_coding	3648.52	2.64793	1.41749e-33	7.02587e-31
control_d10 vs control_d6	Thy1	ENSMUSG00000032011.5	protein_coding	7616.23	1.68343	2.59413e-33	1.24683e-30
control_d10 vs control_d6	Ifi44	ENSMUSG00000028037.13	protein_coding	18500.8	-2.3766	3.49481e-33	1.63033e-30
control_d10 vs control_d6	Ctsw	ENSMUSG00000024910.5	protein_coding	644.178	2.09888	5.07647e-33	2.30051e-30
control_d10 vs control_d6	Gzmk	ENSMUSG00000042385.14	protein_coding	521.135	2.48509	3.59313e-32	1.58307e-29
control_d10 vs control_d6	Prf1	ENSMUSG00000037202.6	protein_coding	6657.8	2.09281	8.36651e-32	3.58652e-29
control_d10 vs control_d6	Rtp4	ENSMUSG00000033355.6	protein_coding	7645.43	-1.61261	1.86908e-31	7.80144e-29
control_d10 vs control_d6	Il7r	ENSMUSG00000003882.5	protein_coding	1225.17	2.20046	4.78476e-31	1.94592e-28
control_d10 vs control_d6	Lgi2	ENSMUSG00000039252.11	protein_coding	655.424	1.77157	2.07693e-30	8.23556e-28
control_d10 vs control_d6	Ccl20	ENSMUSG00000026166.14	protein_coding	182.678	-3.06286	2.94532e-30	1.13941e-27
control_d10 vs control_d6	Ccl5	ENSMUSG00000035042.2	protein_coding	6293.89	3.04455	3.57113e-30	1.34861e-27
control_d10 vs control_d6	Trim30a	ENSMUSG00000030921.17	protein_coding	14976.2	-1.95256	7.70224e-30	2.84105e-27
control_d10 vs control_d6	Dhx58	ENSMUSG00000017830.15	protein_coding	5907.53	-2.14602	2.41166e-29	8.69349e-27
control_d10 vs control_d6	Ddx58	ENSMUSG00000040296.15	protein_coding	12918.4	-1.80042	6.24166e-29	2.19998e-26
control_d10 vs control_d6	Oas1g	ENSMUSG00000066861.14	protein_coding	2404.64	-2.40217	3.92597e-28	1.35369e-25
control_d10 vs control_d6	Ifit1	ENSMUSG00000034459.8	protein_coding	10090.8	-3.18926	6.31248e-28	2.13026e-25
control_d10 vs control_d6	Gm14010	ENSMUSG00000079053.3	lincRNA	70.2172	-5.00898	1.42254e-27	4.7006e-25
control_d10 vs control_d6	Cmpk2	ENSMUSG00000020638.8	protein_coding	12082.1	-3.03317	1.98758e-27	6.43369e-25
control_d10 vs control_d6	Ifit3	ENSMUSG00000074896.3	protein_coding	5425.17	-3.2548	4.86278e-27	1.54257e-24
control_d10 vs control_d6	Dnm1	ENSMUSG00000026825.17	protein_coding	1049.81	1.31652	5.35133e-27	1.66426e-24
control_d10 vs control_d6	Itk	ENSMUSG00000020395.13	protein_coding	786.557	1.63879	2.89359e-26	8.82599e-24
control_d10 vs control_d6	Slc16a2	ENSMUSG00000033965.10	protein_coding	429.147	1.86084	5.10734e-26	1.52844e-23
control_d10 vs control_d6	Cx3cr1	ENSMUSG00000052336.7	protein_coding	278.706	3.39264	2.7015e-25	7.93491e-23
control_d10 vs control_d6	Ifit1bl1	ENSMUSG00000079339.7	protein_coding	1474.73	-3.46812	3.63211e-25	1.04744e-22
control_d10 vs control_d6	Pdgfra	ENSMUSG00000029231.15	protein_coding	2945.26	1.41164	4.02071e-25	1.13879e-22
control_d10 vs control_d6	Camk4	ENSMUSG00000038128.7	protein_coding	316.739	1.74843	7.69686e-25	2.14175e-22
control_d10 vs control_d6	Cd247	ENSMUSG00000005763.15	protein_coding	576.408	1.39872	1.65564e-24	4.5276e-22
control_d10 vs control_d6	Dmkn	ENSMUSG00000060962.12	protein_coding	443.737	2.03688	1.90454e-24	5.11998e-22
control_d10 vs control_d6	Nkg7	ENSMUSG00000004612.9	protein_coding	2066.12	2.08182	9.25277e-24	2.44597e-21
control_d10 vs control_d6	Nt5e	ENSMUSG00000032420.8	protein_coding	329.985	1.49458	9.52124e-24	2.47568e-21
control_d10 vs control_d6	Oasl2	ENSMUSG00000029561.17	protein_coding	22622	-1.6624	1.21284e-23	3.10272e-21
control_d10 vs control_d6	Rgs16	ENSMUSG00000026475.7	protein_coding	2328.84	1.21768	1.36745e-23	3.44273e-21
control_d10 vs control_d6	Rusc2	ENSMUSG00000035969.15	protein_coding	1507.31	1.39932	2.93395e-23	7.27116e-21
control_d10 vs control_d6	Atp2b4	ENSMUSG00000026463.17	protein_coding	1227.63	1.3301	4.29429e-23	1.04787e-20
control_d10 vs control_d6	H2-M2	ENSMUSG00000016283.13	protein_coding	530.837	1.82051	7.92596e-23	1.90475e-20
control_d10 vs control_d6	Ifi27l2a	ENSMUSG00000079017.3	protein_coding	2349.18	-1.6193	9.12845e-23	2.16099e-20
control_d10 vs control_d6	Ear2	ENSMUSG00000072596.4	protein_coding	243.653	-2.78626	1.2463e-22	2.907e-20
control_d10 vs control_d6	Lamc3	ENSMUSG00000026840.14	protein_coding	126.462	3.45679	1.81746e-22	4.17778e-20
control_d10 vs control_d6	Muc1	ENSMUSG00000042784.9	protein_coding	338.781	-2.16237	2.17175e-22	4.90246e-20
control_d10 vs control_d6	Gimap4	ENSMUSG00000054435.16	protein_coding	3068.06	1.24573	2.19453e-22	4.90246e-20
control_d10 vs control_d6	Adam8	ENSMUSG00000025473.16	protein_coding	15002.1	1.40057	2.57018e-22	5.66189e-20
control_d10 vs control_d6	Tbc1d9	ENSMUSG00000031709.15	protein_coding	2370.49	1.91501	3.26788e-22	7.10026e-20
control_d10 vs control_d6	Prl2c5	ENSMUSG00000055360.13	protein_coding	315.038	-1.59522	4.08784e-22	8.76178e-20
control_d10 vs control_d6	Cd3d	ENSMUSG00000032094.8	protein_coding	869.473	2.01077	5.5187e-22	1.16709e-19
control_d10 vs control_d6	Trim30c	ENSMUSG00000078616.2	protein_coding	449.341	-3.16188	8.32473e-22	1.73735e-19
control_d10 vs control_d6	Vnn3	ENSMUSG00000020010.7	protein_coding	59.8061	-2.74653	9.43964e-22	1.94444e-19
control_d10 vs control_d6	Pnp	ENSMUSG00000115338.2	protein_coding	6935.84	-1.60575	1.2239e-21	2.48875e-19
control_d10 vs control_d6	Rgs8	ENSMUSG00000042671.12	protein_coding	156.231	2.14309	1.28355e-21	2.57701e-19
control_d10 vs control_d6	Phf11b	ENSMUSG00000091649.3	protein_coding	3667.12	-1.63643	1.32481e-21	2.60859e-19
control_d10 vs control_d6	Clec4n	ENSMUSG00000023349.14	protein_coding	3457.1	2.47898	1.33217e-21	2.60859e-19
control_d10 vs control_d6	Ppp2r2c	ENSMUSG00000029120.10	protein_coding	75.6705	5.04603	1.48967e-21	2.88142e-19
control_d10 vs control_d6	Xylt1	ENSMUSG00000030657.11	protein_coding	385.919	1.57918	2.23268e-21	4.26032e-19
control_d10 vs control_d6	Ubash3a	ENSMUSG00000042345.15	protein_coding	346.493	1.56558	2.25627e-21	4.26032e-19
control_d10 vs control_d6	Trbv1	ENSMUSG00000076461.2	TR_V_gene	129.849	3.75271	2.81024e-21	5.20535e-19
control_d10 vs control_d6	Cd226	ENSMUSG00000034028.16	protein_coding	858.821	1.55948	2.82239e-21	5.20535e-19
control_d10 vs control_d6	Igf2r	ENSMUSG00000023830.14	protein_coding	2765.92	1.31011	2.87587e-21	5.22629e-19
control_d10 vs control_d6	Cst7	ENSMUSG00000068129.5	protein_coding	1027.67	1.6111	2.89965e-21	5.22629e-19
control_d10 vs control_d6	Itgb6	ENSMUSG00000026971.15	protein_coding	226.826	-2.14903	3.52035e-21	6.27374e-19
control_d10 vs control_d6	Cd28	ENSMUSG00000026012.2	protein_coding	620.24	1.24899	4.49166e-21	7.9158e-19
control_d10 vs control_d6	Dnah8	ENSMUSG00000033826.10	protein_coding	266.512	2.0799	5.67323e-21	9.88826e-19
control_d10 vs control_d6	Phf11d	ENSMUSG00000068245.14	protein_coding	15255.5	-2.29616	1.89578e-20	3.26837e-18
control_d10 vs control_d6	Ltbp2	ENSMUSG00000002020.15	protein_coding	551.958	2.13228	2.13307e-20	3.63792e-18
control_d10 vs control_d6	Spats2l	ENSMUSG00000038305.15	protein_coding	5765.95	-1.86457	2.86561e-20	4.83525e-18
control_d10 vs control_d6	Tcrg-C2	ENSMUSG00000076752.2	TR_C_gene	220.906	2.41694	2.98873e-20	4.98992e-18
control_d10 vs control_d6	Atp6v0d2	ENSMUSG00000028238.6	protein_coding	1876.1	2.98353	3.5669e-20	5.89318e-18
control_d10 vs control_d6	Lipg	ENSMUSG00000053846.5	protein_coding	567.483	-1.91217	9.5929e-20	1.56859e-17
control_d10 vs control_d6	Syt7	ENSMUSG00000024743.16	protein_coding	1157.72	1.48093	9.92973e-20	1.6071e-17
control_d10 vs control_d6	Sp100	ENSMUSG00000026222.16	protein_coding	13131.6	-1.65123	1.14101e-19	1.82804e-17
control_d10 vs control_d6	Sh2d2a	ENSMUSG00000028071.12	protein_coding	786.082	1.72886	1.90935e-19	3.02842e-17
control_d10 vs control_d6	Cd27	ENSMUSG00000030336.14	protein_coding	434.791	1.85884	2.03546e-19	3.19648e-17
control_d10 vs control_d6	Tmem163	ENSMUSG00000026347.13	protein_coding	191.839	2.36724	2.13928e-19	3.32657e-17
control_d10 vs control_d6	Oas1a	ENSMUSG00000052776.10	protein_coding	5847.05	-1.82956	2.46217e-19	3.7915e-17
control_d10 vs control_d6	Zbp1	ENSMUSG00000027514.14	protein_coding	24699.2	-1.34363	2.74591e-19	4.18777e-17
control_d10 vs control_d6	Tbx21	ENSMUSG00000001444.2	protein_coding	624.933	1.58249	3.03216e-19	4.58029e-17
control_d10 vs control_d6	Pid1	ENSMUSG00000045658.16	protein_coding	1846.51	1.15837	3.42076e-19	5.11856e-17
control_d10 vs control_d6	Tpsab1	ENSMUSG00000024173.11	protein_coding	196.457	2.52808	4.20834e-19	6.23818e-17
control_d10 vs control_d6	Rgs3	ENSMUSG00000059810.18	protein_coding	907.198	1.47651	5.46963e-19	8.03277e-17
control_d10 vs control_d6	Gm34425	ENSMUSG00000111094.1	lincRNA	162.661	2.53272	5.55445e-19	8.08249e-17
control_d10 vs control_d6	Tlr3	ENSMUSG00000031639.12	protein_coding	5697.84	-1.79193	7.53851e-19	1.08698e-16
control_d10 vs control_d6	Apol9a	ENSMUSG00000057346.12	protein_coding	4917.66	-1.51273	9.70242e-19	1.38565e-16
control_d10 vs control_d6	Rhov	ENSMUSG00000034226.7	protein_coding	158.394	2.32164	9.78455e-19	1.38565e-16
control_d10 vs control_d6	Il18r1	ENSMUSG00000026070.15	protein_coding	422.053	1.86679	1.09279e-18	1.53387e-16
control_d10 vs control_d6	Gzmg	ENSMUSG00000040284.4	protein_coding	7865.58	7.13751	1.14418e-18	1.59192e-16
control_d10 vs control_d6	Grap2	ENSMUSG00000042351.9	protein_coding	614.498	1.82895	1.18289e-18	1.62379e-16
control_d10 vs control_d6	Ddx60	ENSMUSG00000037921.15	protein_coding	4884.54	-2.23107	1.18756e-18	1.62379e-16
control_d10 vs control_d6	Herc6	ENSMUSG00000029798.11	protein_coding	8168.26	-1.84142	1.29284e-18	1.75262e-16
control_d10 vs control_d6	Klrc2	ENSMUSG00000052736.15	protein_coding	108.707	1.98005	2.16755e-18	2.91351e-16
control_d10 vs control_d6	Ighv1-11	ENSMUSG00000102888.1	IG_V_gene	107.136	-3.80602	4.73525e-18	6.31141e-16
control_d10 vs control_d6	Oas1b	ENSMUSG00000029605.16	polymorphic_pseudogene	1103.17	-2.23577	1.13322e-17	1.49783e-15
control_d10 vs control_d6	Tnc	ENSMUSG00000028364.15	protein_coding	5093.26	2.01869	1.18781e-17	1.55702e-15
control_d10 vs control_d6	Zap70	ENSMUSG00000026117.10	protein_coding	865.902	1.6714	1.23489e-17	1.60546e-15
control_d10 vs control_d6	Padi2	ENSMUSG00000028927.6	protein_coding	312.63	1.52784	1.25565e-17	1.61917e-15
control_d10 vs control_d6	Ifit1bl2	ENSMUSG00000067297.5	protein_coding	269.15	-3.06018	1.45171e-17	1.8569e-15
control_d10 vs control_d6	Gzmd	ENSMUSG00000059256.6	protein_coding	6545.63	5.72434	1.94764e-17	2.47132e-15
control_d10 vs control_d6	Lsr	ENSMUSG00000001247.16	protein_coding	422.402	1.36576	1.99164e-17	2.5071e-15
control_d10 vs control_d6	Irf7	ENSMUSG00000025498.15	protein_coding	27172.5	-1.816	3.36066e-17	4.19712e-15
control_d10 vs control_d6	Insyn1	ENSMUSG00000066607.5	protein_coding	375.997	1.18134	3.79337e-17	4.70052e-15
control_d10 vs control_d6	Wnk2	ENSMUSG00000037989.15	protein_coding	121.798	3.42712	4.03403e-17	4.95998e-15
control_d10 vs control_d6	Daxx	ENSMUSG00000002307.16	protein_coding	6684.43	-2.05528	4.18138e-17	5.10161e-15
control_d10 vs control_d6	Prkch	ENSMUSG00000021108.18	protein_coding	997.921	1.45641	4.49781e-17	5.44578e-15
control_d10 vs control_d6	Ifi209	ENSMUSG00000043263.13	protein_coding	1006.09	-2.2853	4.90715e-17	5.89639e-15
control_d10 vs control_d6	Ifi205	ENSMUSG00000054203.7	protein_coding	2738.82	-1.85498	9.42551e-17	1.11566e-14
control_d10 vs control_d6	Ifit3b	ENSMUSG00000062488.9	protein_coding	2240.72	-4.04007	1.03893e-16	1.22063e-14
control_d10 vs control_d6	Serpinb10	ENSMUSG00000092572.7	polymorphic_pseudogene	209.903	-2.11046	1.0958e-16	1.27798e-14
control_d10 vs control_d6	Gpr174	ENSMUSG00000073008.11	protein_coding	253.534	1.51298	1.26822e-16	1.46826e-14
control_d10 vs control_d6	Oas1c	ENSMUSG00000001166.17	protein_coding	399.922	-1.68287	1.44028e-16	1.65538e-14
control_d10 vs control_d6	A730011C13Rik	ENSMUSG00000084846.1	antisense	139.886	-3.06325	1.52888e-16	1.74457e-14
control_d10 vs control_d6	Lat	ENSMUSG00000030742.7	protein_coding	737.105	1.29472	1.66306e-16	1.88413e-14
control_d10 vs control_d6	Prl2c3	ENSMUSG00000056457.6	protein_coding	3018.48	1.69886	1.9659e-16	2.21143e-14
control_d10 vs control_d6	Oasl1	ENSMUSG00000041827.15	protein_coding	15759	-1.63739	2.71564e-16	3.02703e-14
control_d10 vs control_d6	Fasl	ENSMUSG00000000817.10	protein_coding	283.054	1.47282	2.72912e-16	3.02703e-14
control_d10 vs control_d6	Dnmt3c	ENSMUSG00000082079.2	protein_coding	97.3858	-2.66242	3.2729e-16	3.5801e-14
control_d10 vs control_d6	Lhx2	ENSMUSG00000000247.11	protein_coding	89.3844	-3.17735	4.30059e-16	4.618e-14
control_d10 vs control_d6	Trim30d	ENSMUSG00000057596.13	protein_coding	933.367	-1.91228	4.32026e-16	4.618e-14
control_d10 vs control_d6	Inpp4b	ENSMUSG00000037940.17	protein_coding	779.048	1.06082	4.65026e-16	4.91719e-14
control_d10 vs control_d6	S100a7a	ENSMUSG00000063767.4	protein_coding	250.789	1.72509	5.34247e-16	5.61172e-14
control_d10 vs control_d6	Ccl7	ENSMUSG00000035373.2	protein_coding	2148.72	-1.46295	6.20952e-16	6.47955e-14
control_d10 vs control_d6	Drc1	ENSMUSG00000073102.7	protein_coding	33.4652	-3.56302	8.12755e-16	8.42556e-14
control_d10 vs control_d6	Alox15	ENSMUSG00000018924.6	protein_coding	6880.81	-3.92084	9.67401e-16	9.89932e-14
control_d10 vs control_d6	Cxcl11	ENSMUSG00000060183.6	polymorphic_pseudogene	12621	-1.81496	1.20535e-15	1.22552e-13
control_d10 vs control_d6	Agap2	ENSMUSG00000025422.9	protein_coding	410.447	1.44524	1.29248e-15	1.30573e-13
control_d10 vs control_d6	Gdpd2	ENSMUSG00000019359.14	protein_coding	274.686	1.964	1.33652e-15	1.34168e-13
control_d10 vs control_d6	Slurp1	ENSMUSG00000022596.3	protein_coding	1281.65	2.36953	1.52172e-15	1.5085e-13
control_d10 vs control_d6	Rsad2	ENSMUSG00000020641.16	protein_coding	27956.4	-3.70665	1.57736e-15	1.55394e-13
control_d10 vs control_d6	Mmp12	ENSMUSG00000049723.14	protein_coding	28876.3	2.40881	1.61822e-15	1.58436e-13
control_d10 vs control_d6	Cdh2	ENSMUSG00000024304.14	protein_coding	798.692	1.3209	1.65424e-15	1.60969e-13
control_d10 vs control_d6	Bcl11b	ENSMUSG00000048251.15	protein_coding	359.384	1.384	1.70589e-15	1.64983e-13
control_d10 vs control_d6	Angptl2	ENSMUSG00000004105.8	protein_coding	6183.41	1.13226	1.88297e-15	1.81005e-13
control_d10 vs control_d6	Fam84b	ENSMUSG00000072568.4	protein_coding	4332.94	-1.09457	2.26242e-15	2.14875e-13
control_d10 vs control_d6	Cd300c2	ENSMUSG00000044811.13	protein_coding	841.32	1.89049	3.15315e-15	2.94189e-13
control_d10 vs control_d6	Aoah	ENSMUSG00000021322.8	protein_coding	565.875	1.51447	3.26446e-15	3.02116e-13
control_d10 vs control_d6	Gzme	ENSMUSG00000022156.8	protein_coding	1982.34	4.76177	3.29497e-15	3.02116e-13
control_d10 vs control_d6	Slc37a2	ENSMUSG00000032122.15	protein_coding	972.438	1.58117	4.15529e-15	3.76612e-13
control_d10 vs control_d6	Skap1	ENSMUSG00000057058.16	protein_coding	515.869	1.47634	4.39011e-15	3.95634e-13
control_d10 vs control_d6	1110002J07Rik	ENSMUSG00000097134.2	lincRNA	70.4653	-2.46498	4.70175e-15	4.21325e-13
control_d10 vs control_d6	Slco1a5	ENSMUSG00000063975.13	protein_coding	204.258	-1.58963	5.77253e-15	5.14372e-13
control_d10 vs control_d6	Ifih1	ENSMUSG00000026896.14	protein_coding	13074.1	-1.74123	6.06077e-15	5.37038e-13
control_d10 vs control_d6	Fam110c	ENSMUSG00000036136.9	protein_coding	398.476	1.42733	7.43339e-15	6.55005e-13
control_d10 vs control_d6	B4galnt4	ENSMUSG00000055629.5	protein_coding	106.257	2.07896	7.993e-15	6.96577e-13
control_d10 vs control_d6	Lgals9	ENSMUSG00000001123.15	protein_coding	15822	-1.39453	8.0755e-15	6.99921e-13
control_d10 vs control_d6	Smim1	ENSMUSG00000078350.11	protein_coding	249.042	1.68204	9.57007e-15	8.20491e-13
control_d10 vs control_d6	Fam84a	ENSMUSG00000020607.7	protein_coding	245.992	1.76857	9.73183e-15	8.29874e-13
control_d10 vs control_d6	Col13a1	ENSMUSG00000058806.14	protein_coding	64.3066	3.17623	1.11914e-14	9.49238e-13
control_d10 vs control_d6	Ccl2	ENSMUSG00000035385.5	protein_coding	3918.44	-1.38411	1.17824e-14	9.91224e-13
control_d10 vs control_d6	Dgka	ENSMUSG00000025357.8	protein_coding	1037.65	1.05007	1.18114e-14	9.91224e-13
control_d10 vs control_d6	Gbgt1	ENSMUSG00000026829.9	protein_coding	288.478	1.61767	1.46979e-14	1.22054e-12
control_d10 vs control_d6	Cacna1d	ENSMUSG00000015968.17	protein_coding	730.474	2.13128	1.52962e-14	1.26361e-12
control_d10 vs control_d6	Parp12	ENSMUSG00000038507.6	protein_coding	16806.2	-1.23965	1.66672e-14	1.36974e-12
control_d10 vs control_d6	Mmp25	ENSMUSG00000023903.8	protein_coding	503.332	-1.39246	2.01916e-14	1.64236e-12
control_d10 vs control_d6	Gimap7	ENSMUSG00000043931.10	protein_coding	953.814	1.08845	2.44415e-14	1.96785e-12
control_d10 vs control_d6	Trgv2	ENSMUSG00000076754.2	TR_V_gene	59.7126	2.47975	2.79541e-14	2.2393e-12
control_d10 vs control_d6	Atp8b4	ENSMUSG00000060131.11	protein_coding	1192.97	1.17901	2.8366e-14	2.26087e-12
control_d10 vs control_d6	Lrrn2	ENSMUSG00000026443.3	protein_coding	268.76	1.84513	2.91965e-14	2.31543e-12
control_d10 vs control_d6	Dkkl1	ENSMUSG00000030792.8	protein_coding	60.6593	2.42544	3.00045e-14	2.36767e-12
control_d10 vs control_d6	Tmem184a	ENSMUSG00000036687.13	protein_coding	557.481	1.42688	3.26726e-14	2.55281e-12
control_d10 vs control_d6	D630039A03Rik	ENSMUSG00000052117.5	protein_coding	115.684	1.56179	4.01674e-14	3.12302e-12
control_d10 vs control_d6	Ccl17	ENSMUSG00000031780.2	protein_coding	178.114	-2.92219	4.57593e-14	3.54043e-12
control_d10 vs control_d6	2310057J18Rik	ENSMUSG00000015519.12	protein_coding	306.976	-2.36192	4.76495e-14	3.66878e-12
control_d10 vs control_d6	Ccl22	ENSMUSG00000031779.3	protein_coding	876.826	-1.76258	6.0199e-14	4.61264e-12
control_d10 vs control_d6	Ms4a4c	ENSMUSG00000024675.19	protein_coding	2181	-1.97676	7.95539e-14	6.06637e-12
control_d10 vs control_d6	Exoc3l	ENSMUSG00000043251.6	protein_coding	54.8933	2.5688	8.07178e-14	6.12567e-12
control_d10 vs control_d6	Chst11	ENSMUSG00000034612.7	protein_coding	1373.12	1.37114	8.41076e-14	6.32242e-12
control_d10 vs control_d6	Mx2	ENSMUSG00000023341.15	polymorphic_pseudogene	3676.66	-4.11555	1.08039e-13	8.08304e-12
control_d10 vs control_d6	Apol9b	ENSMUSG00000068246.6	protein_coding	5256.05	-1.09999	1.17518e-13	8.75094e-12
control_d10 vs control_d6	Galnt6	ENSMUSG00000037280.12	protein_coding	931.553	1.06487	1.26118e-13	9.34747e-12
control_d10 vs control_d6	Acvrl1	ENSMUSG00000000530.16	protein_coding	2478.31	1.2109	1.34827e-13	9.94648e-12
control_d10 vs control_d6	Ifi44l	ENSMUSG00000039146.5	protein_coding	4049.74	-1.78117	1.42089e-13	1.04155e-11
control_d10 vs control_d6	Gm39323	ENSMUSG00000111229.1	lincRNA	71.4493	2.2242	1.42498e-13	1.04155e-11
control_d10 vs control_d6	Tmem119	ENSMUSG00000054675.5	protein_coding	1518.01	1.77644	1.5316e-13	1.11434e-11
control_d10 vs control_d6	Slc48a1	ENSMUSG00000081534.3	protein_coding	6042.29	1.30422	1.56255e-13	1.13167e-11
control_d10 vs control_d6	Cd160	ENSMUSG00000038304.14	protein_coding	147.512	1.48555	1.66114e-13	1.19761e-11
control_d10 vs control_d6	Clec4d	ENSMUSG00000030144.4	protein_coding	2144.01	2.44345	1.86582e-13	1.33909e-11
control_d10 vs control_d6	Adssl1	ENSMUSG00000011148.14	protein_coding	1644.01	1.28596	1.87882e-13	1.34234e-11
control_d10 vs control_d6	Myrf	ENSMUSG00000036098.15	protein_coding	1887.41	1.27357	2.21088e-13	1.56548e-11
control_d10 vs control_d6	Vill	ENSMUSG00000038775.14	protein_coding	461.678	1.33669	2.2731e-13	1.60238e-11
control_d10 vs control_d6	Cgref1	ENSMUSG00000029161.7	protein_coding	145.18	1.85385	2.38695e-13	1.67519e-11
control_d10 vs control_d6	Draxin	ENSMUSG00000029005.4	protein_coding	87.0691	2.28302	2.956e-13	2.05636e-11
control_d10 vs control_d6	Gm13822	ENSMUSG00000087477.1	antisense	37.6561	-2.67691	3.02573e-13	2.09568e-11
control_d10 vs control_d6	H2-Ea-ps	ENSMUSG00000036322.11	polymorphic_pseudogene	47036.3	1.34195	3.16386e-13	2.18183e-11
control_d10 vs control_d6	Clmp	ENSMUSG00000032024.10	protein_coding	482.267	1.69109	3.6818e-13	2.52801e-11
control_d10 vs control_d6	Sult2b1	ENSMUSG00000003271.17	protein_coding	222.582	1.6641	4.612e-13	3.13952e-11
control_d10 vs control_d6	Iapp	ENSMUSG00000041681.2	protein_coding	19.9447	-5.42057	5.25636e-13	3.56287e-11
control_d10 vs control_d6	Spata13	ENSMUSG00000021990.15	protein_coding	1842.13	1.05278	5.6822e-13	3.83512e-11
control_d10 vs control_d6	Nr4a2	ENSMUSG00000026826.13	protein_coding	332.004	1.17818	5.97506e-13	4.0157e-11
control_d10 vs control_d6	Rnf135	ENSMUSG00000020707.6	protein_coding	1635.8	-1.33482	6.19374e-13	4.1451e-11
control_d10 vs control_d6	Ifi213	ENSMUSG00000073491.11	protein_coding	45.6159	-3.11217	6.66866e-13	4.44418e-11
control_d10 vs control_d6	Ms4a4b	ENSMUSG00000056290.16	protein_coding	2314.01	1.39456	6.85102e-13	4.54661e-11
control_d10 vs control_d6	Bambi	ENSMUSG00000024232.2	protein_coding	143.026	1.55017	8.33307e-13	5.48427e-11
control_d10 vs control_d6	Rab11fip4	ENSMUSG00000017639.13	protein_coding	231.806	1.38434	8.5473e-13	5.60201e-11
control_d10 vs control_d6	Usp17la	ENSMUSG00000054568.7	protein_coding	120.657	-1.71916	8.87047e-13	5.7899e-11
control_d10 vs control_d6	Gas1	ENSMUSG00000052957.8	protein_coding	2594.63	1.40916	9.90481e-13	6.43853e-11
control_d10 vs control_d6	Wdr95	ENSMUSG00000029658.17	protein_coding	43.7414	5.11503	1.10047e-12	7.12432e-11
control_d10 vs control_d6	Col16a1	ENSMUSG00000040690.15	protein_coding	944.199	1.34346	1.17154e-12	7.55355e-11
control_d10 vs control_d6	Slc17a1	ENSMUSG00000021335.13	protein_coding	26.7026	-2.6564	1.22466e-12	7.86408e-11
control_d10 vs control_d6	Oas3	ENSMUSG00000032661.9	protein_coding	15476.6	-1.55182	1.45643e-12	9.31472e-11
control_d10 vs control_d6	Epb41l3	ENSMUSG00000024044.18	protein_coding	502.347	1.51096	1.49291e-12	9.50967e-11
control_d10 vs control_d6	Sytl3	ENSMUSG00000041831.16	protein_coding	175.191	1.30681	1.52476e-12	9.6737e-11
control_d10 vs control_d6	F8	ENSMUSG00000031196.13	protein_coding	63.0192	-1.91339	2.04685e-12	1.29343e-10
control_d10 vs control_d6	Rhof	ENSMUSG00000029449.11	protein_coding	517.502	1.67064	2.11853e-12	1.33341e-10
control_d10 vs control_d6	Ifitm1	ENSMUSG00000025491.14	protein_coding	1438.77	1.53759	2.13097e-12	1.33594e-10
control_d10 vs control_d6	Tpsb2	ENSMUSG00000033825.10	protein_coding	206.56	2.04287	2.20441e-12	1.37274e-10
control_d10 vs control_d6	Esm1	ENSMUSG00000042379.8	protein_coding	129.79	2.00584	2.38545e-12	1.47796e-10
control_d10 vs control_d6	Lck	ENSMUSG00000000409.14	protein_coding	2163.32	1.27983	2.53007e-12	1.56146e-10
control_d10 vs control_d6	Gm11772	ENSMUSG00000085501.1	antisense	123.501	-2.13093	2.54644e-12	1.56547e-10
control_d10 vs control_d6	Tnik	ENSMUSG00000027692.16	protein_coding	273.41	1.19993	2.88065e-12	1.75057e-10
control_d10 vs control_d6	Ffar2	ENSMUSG00000051314.11	protein_coding	218.59	-2.45849	2.99364e-12	1.81229e-10
control_d10 vs control_d6	Iglon5	ENSMUSG00000013367.5	protein_coding	98.7965	1.60857	3.08297e-12	1.85928e-10
control_d10 vs control_d6	Gimap3	ENSMUSG00000039264.9	protein_coding	1392.92	1.20444	3.12176e-12	1.87554e-10
control_d10 vs control_d6	Ppp1r42	ENSMUSG00000025916.10	protein_coding	46.3224	-2.39325	3.46594e-12	2.07446e-10
control_d10 vs control_d6	Nos2	ENSMUSG00000020826.8	protein_coding	32756.6	1.0994	3.52398e-12	2.09688e-10
control_d10 vs control_d6	Gm6545	ENSMUSG00000111118.1	processed_pseudogene	108.997	-2.76179	3.52984e-12	2.09688e-10
control_d10 vs control_d6	Ifi206	ENSMUSG00000037849.8	protein_coding	493.898	-3.75746	3.55241e-12	2.10242e-10
control_d10 vs control_d6	Apoe	ENSMUSG00000002985.16	protein_coding	24086.9	1.8933	3.61877e-12	2.13373e-10
control_d10 vs control_d6	Itgal	ENSMUSG00000030830.18	protein_coding	5666.26	1.2083	3.8618e-12	2.26022e-10
control_d10 vs control_d6	Ifi214	ENSMUSG00000070501.14	protein_coding	236.072	-2.10657	3.97872e-12	2.32009e-10
control_d10 vs control_d6	Rab3ip	ENSMUSG00000064181.6	protein_coding	3183.19	-1.00446	4.2432e-12	2.46525e-10
control_d10 vs control_d6	Cux2	ENSMUSG00000042589.18	protein_coding	302.001	1.42097	4.30446e-12	2.49171e-10
control_d10 vs control_d6	Oas2	ENSMUSG00000032690.16	protein_coding	5882	-1.56278	4.38018e-12	2.52633e-10
control_d10 vs control_d6	Clca3a1	ENSMUSG00000056025.12	protein_coding	497.019	-1.6335	4.52009e-12	2.59758e-10
control_d10 vs control_d6	Mmp19	ENSMUSG00000025355.7	protein_coding	3899.46	1.0994	4.62701e-12	2.64942e-10
control_d10 vs control_d6	Gzmb	ENSMUSG00000015437.5	protein_coding	13879	1.24244	4.95202e-12	2.82533e-10
control_d10 vs control_d6	Setdb2	ENSMUSG00000071350.12	protein_coding	2190.77	-1.45359	5.57309e-12	3.15696e-10
control_d10 vs control_d6	Ube2l6	ENSMUSG00000027078.14	protein_coding	10652.1	-1.12106	5.84669e-12	3.30015e-10
control_d10 vs control_d6	Gm12840	ENSMUSG00000086320.1	lincRNA	4890.82	1.84489	5.90023e-12	3.31857e-10
control_d10 vs control_d6	Trbc2	ENSMUSG00000076498.2	TR_C_gene	1469.93	1.23963	6.31113e-12	3.53713e-10
control_d10 vs control_d6	Gpihbp1	ENSMUSG00000022579.10	protein_coding	95.6363	2.84476	6.79496e-12	3.78157e-10
control_d10 vs control_d6	Ptprf	ENSMUSG00000033295.14	protein_coding	1214.65	1.14712	7.0164e-12	3.89116e-10
control_d10 vs control_d6	BC147527	ENSMUSG00000094796.2	protein_coding	428.506	-1.68063	7.45926e-12	4.12235e-10
control_d10 vs control_d6	Mmp2	ENSMUSG00000031740.8	protein_coding	1193.34	2.05925	8.04361e-12	4.42985e-10
control_d10 vs control_d6	H2-T24	ENSMUSG00000053835.17	protein_coding	6336.87	-1.28406	8.31262e-12	4.56216e-10
control_d10 vs control_d6	Speg	ENSMUSG00000026207.16	protein_coding	205.471	1.34149	9.15645e-12	4.99074e-10
control_d10 vs control_d6	Magee1	ENSMUSG00000031227.8	protein_coding	212.705	1.31523	9.41315e-12	5.11308e-10
control_d10 vs control_d6	Igdcc4	ENSMUSG00000032816.15	protein_coding	85.1959	2.02053	1.02109e-11	5.52748e-10
control_d10 vs control_d6	Fut7	ENSMUSG00000036587.13	protein_coding	75.0737	1.89871	1.07688e-11	5.78995e-10
control_d10 vs control_d6	E330013P04Rik	ENSMUSG00000053117.11	lincRNA	50.8986	2.47152	1.19127e-11	6.38335e-10
control_d10 vs control_d6	Ifi203	ENSMUSG00000039997.16	protein_coding	32300.9	-1.26164	1.19947e-11	6.40567e-10
control_d10 vs control_d6	Homer3	ENSMUSG00000003573.15	protein_coding	2529.45	1.04331	1.25799e-11	6.69565e-10
control_d10 vs control_d6	Tmem17	ENSMUSG00000049904.7	protein_coding	176.745	-1.13664	1.45727e-11	7.71818e-10
control_d10 vs control_d6	Adamts15	ENSMUSG00000033453.8	protein_coding	237.935	2.16719	1.45984e-11	7.71818e-10
control_d10 vs control_d6	Pld3	ENSMUSG00000003363.15	protein_coding	5973.01	1.33059	1.49471e-11	7.87628e-10
control_d10 vs control_d6	Trbc1	ENSMUSG00000076490.6	TR_C_gene	544.701	1.31422	1.54935e-11	8.13715e-10
control_d10 vs control_d6	Gm6904	ENSMUSG00000090881.2	protein_coding	111.773	-1.87995	1.62628e-11	8.51302e-10
control_d10 vs control_d6	Ccr4	ENSMUSG00000047898.7	protein_coding	44.9455	-2.15387	1.74435e-11	9.10101e-10
control_d10 vs control_d6	Nlrc3	ENSMUSG00000049871.14	protein_coding	266.204	1.10922	1.96713e-11	1.02297e-09
control_d10 vs control_d6	Calcb	ENSMUSG00000030666.11	protein_coding	56.2907	-1.8633	2.07733e-11	1.07324e-09
control_d10 vs control_d6	Acta2	ENSMUSG00000035783.9	protein_coding	3162.15	-1.08186	2.33943e-11	1.20473e-09
control_d10 vs control_d6	Slc9a2	ENSMUSG00000026062.12	protein_coding	274.937	1.65611	2.38061e-11	1.22197e-09
control_d10 vs control_d6	Hvcn1	ENSMUSG00000064267.13	protein_coding	1642.82	1.95458	2.47098e-11	1.26427e-09
control_d10 vs control_d6	Lox	ENSMUSG00000024529.14	protein_coding	3929.67	1.05731	2.63133e-11	1.33768e-09
control_d10 vs control_d6	Acsl1	ENSMUSG00000018796.13	protein_coding	3822.98	1.38991	3.05323e-11	1.5472e-09
control_d10 vs control_d6	Bmp10	ENSMUSG00000030046.6	protein_coding	17.6294	-6.9947	3.10485e-11	1.56834e-09
control_d10 vs control_d6	Enpp4	ENSMUSG00000023961.16	protein_coding	5572.24	-1.10545	3.31641e-11	1.66989e-09
control_d10 vs control_d6	Fcrl6	ENSMUSG00000070504.9	protein_coding	195.539	4.24115	3.33842e-11	1.67565e-09
control_d10 vs control_d6	Abcg1	ENSMUSG00000024030.7	protein_coding	2532.42	1.17171	3.58129e-11	1.79189e-09
control_d10 vs control_d6	Sdcbp2	ENSMUSG00000027456.8	protein_coding	753.798	1.44502	4.18077e-11	2.07872e-09
control_d10 vs control_d6	Pax8	ENSMUSG00000026976.15	protein_coding	98.0203	-1.9006	4.28599e-11	2.12438e-09
control_d10 vs control_d6	Id2	ENSMUSG00000020644.9	protein_coding	7608.16	1.07863	4.30078e-11	2.12507e-09
control_d10 vs control_d6	Ear6	ENSMUSG00000062148.6	protein_coding	35.4604	-2.8294	4.45364e-11	2.19265e-09
control_d10 vs control_d6	Slfn5	ENSMUSG00000054404.13	protein_coding	3304.63	-1.86515	4.74748e-11	2.31117e-09
control_d10 vs control_d6	Anpep	ENSMUSG00000039062.15	protein_coding	8265.91	1.0026	4.75027e-11	2.31117e-09
control_d10 vs control_d6	Rgs18	ENSMUSG00000026357.3	protein_coding	114.698	-1.67212	5.84309e-11	2.81061e-09
control_d10 vs control_d6	Rnf150	ENSMUSG00000047747.10	protein_coding	155.888	1.50959	6.18745e-11	2.956e-09
control_d10 vs control_d6	Piwil4	ENSMUSG00000036912.17	protein_coding	351.8	-1.47721	6.56372e-11	3.12634e-09
control_d10 vs control_d6	Fam169b	ENSMUSG00000074071.11	protein_coding	171.922	1.40387	6.6761e-11	3.16089e-09
control_d10 vs control_d6	Stac2	ENSMUSG00000017400.10	protein_coding	417.118	1.21296	6.89966e-11	3.24735e-09
control_d10 vs control_d6	Gsta3	ENSMUSG00000025934.15	protein_coding	130.397	1.85435	9.2569e-11	4.30568e-09
control_d10 vs control_d6	Mcf2l	ENSMUSG00000031442.20	protein_coding	382.917	1.13975	9.3678e-11	4.34452e-09
control_d10 vs control_d6	Sirpa	ENSMUSG00000037902.18	protein_coding	18185.5	1.09612	1.05631e-10	4.87037e-09
control_d10 vs control_d6	Gpr141b	ENSMUSG00000047462.9	lincRNA	122.632	-1.52901	1.20573e-10	5.54323e-09
control_d10 vs control_d6	Gsta4	ENSMUSG00000032348.6	protein_coding	2289.36	1.16786	1.34142e-10	6.13636e-09
control_d10 vs control_d6	Vnn1	ENSMUSG00000037440.8	protein_coding	2878.28	-1.52592	1.34249e-10	6.13636e-09
control_d10 vs control_d6	Tnfrsf11b	ENSMUSG00000063727.3	protein_coding	917.227	-1.06829	1.34947e-10	6.15055e-09
control_d10 vs control_d6	Samd9l	ENSMUSG00000047735.14	protein_coding	15949.4	-1.63869	1.36492e-10	6.20315e-09
control_d10 vs control_d6	Tgm5	ENSMUSG00000053675.8	protein_coding	119.28	2.79635	2.24474e-10	9.88994e-09
control_d10 vs control_d6	Vat1	ENSMUSG00000034993.7	protein_coding	19897.2	1.08737	2.448e-10	1.07259e-08
control_d10 vs control_d6	Sbsn	ENSMUSG00000046056.15	protein_coding	729.728	1.758	2.61649e-10	1.14326e-08
control_d10 vs control_d6	Ifnb1	ENSMUSG00000048806.4	protein_coding	17.8	-4.53195	2.63968e-10	1.15022e-08
control_d10 vs control_d6	Cacna1c	ENSMUSG00000051331.15	protein_coding	135.432	1.38493	2.78691e-10	1.21105e-08
control_d10 vs control_d6	G530011O06Rik	ENSMUSG00000072844.6	processed_transcript	445.491	-1.77328	2.90796e-10	1.2602e-08
control_d10 vs control_d6	Plscr2	ENSMUSG00000032372.14	protein_coding	6567.4	-1.17004	2.9331e-10	1.26763e-08
control_d10 vs control_d6	Eepd1	ENSMUSG00000036611.5	protein_coding	828.368	1.08968	2.96947e-10	1.27639e-08
control_d10 vs control_d6	A630012P03Rik	ENSMUSG00000055110.8	antisense	13.9063	-5.68796	3.03178e-10	1.29965e-08
control_d10 vs control_d6	Smpd5	ENSMUSG00000071724.5	protein_coding	89.1493	2.02655	3.16444e-10	1.35038e-08
control_d10 vs control_d6	Ndnf	ENSMUSG00000049001.5	protein_coding	436.919	1.17561	3.16715e-10	1.35038e-08
control_d10 vs control_d6	Ifi203-ps	ENSMUSG00000090222.2	unprocessed_pseudogene	836.357	-1.62599	3.22698e-10	1.3722e-08
control_d10 vs control_d6	Isg20	ENSMUSG00000039236.18	protein_coding	8388.36	-1.20227	3.47942e-10	1.47559e-08
control_d10 vs control_d6	Fcho1	ENSMUSG00000070000.13	protein_coding	577.375	1.30216	3.65957e-10	1.54785e-08
control_d10 vs control_d6	Sla2	ENSMUSG00000027636.11	protein_coding	284.677	1.05918	3.71753e-10	1.56819e-08
control_d10 vs control_d6	Cd6	ENSMUSG00000024670.17	protein_coding	575.058	1.28973	3.82475e-10	1.60913e-08
control_d10 vs control_d6	Efr3b	ENSMUSG00000020658.10	protein_coding	163.488	-1.21859	3.90274e-10	1.6376e-08
control_d10 vs control_d6	Tbc1d2	ENSMUSG00000039813.14	protein_coding	993.934	1.31378	4.16244e-10	1.74196e-08
control_d10 vs control_d6	Creg2	ENSMUSG00000050967.5	protein_coding	60.7396	2.00133	4.27575e-10	1.78468e-08
control_d10 vs control_d6	BC051226	ENSMUSG00000092564.2	bidirectional_promoter_lncRNA	114.051	-1.89275	4.46989e-10	1.86081e-08
control_d10 vs control_d6	Il15	ENSMUSG00000031712.10	protein_coding	617.654	-1.29483	4.61959e-10	1.90811e-08
control_d10 vs control_d6	Hap1	ENSMUSG00000006930.15	protein_coding	2730.35	-1.33539	4.73377e-10	1.95019e-08
control_d10 vs control_d6	Cacna1g	ENSMUSG00000020866.17	protein_coding	60.5295	2.28283	4.74842e-10	1.95116e-08
control_d10 vs control_d6	C3	ENSMUSG00000024164.15	protein_coding	88886.8	1.09284	4.82409e-10	1.97713e-08
control_d10 vs control_d6	Gm28114	ENSMUSG00000100375.1	unprocessed_pseudogene	15.1005	-4.97873	4.8563e-10	1.9852e-08
control_d10 vs control_d6	Crmp1	ENSMUSG00000029121.16	protein_coding	64.8174	2.15442	5.20662e-10	2.12294e-08
control_d10 vs control_d6	Clec12a	ENSMUSG00000053063.11	protein_coding	2758.97	1.12713	5.72097e-10	2.32073e-08
control_d10 vs control_d6	Ifit2	ENSMUSG00000045932.12	protein_coding	16716.7	-2.91721	6.46067e-10	2.60745e-08
control_d10 vs control_d6	Plet1	ENSMUSG00000032068.14	protein_coding	683.747	-1.20347	6.64935e-10	2.66327e-08
control_d10 vs control_d6	Ttll11	ENSMUSG00000026885.13	protein_coding	178.955	1.55457	7.41417e-10	2.95468e-08
control_d10 vs control_d6	Trim34b	ENSMUSG00000090215.9	protein_coding	361.148	-1.56351	7.63416e-10	3.03472e-08
control_d10 vs control_d6	Gm47242	ENSMUSG00000114761.1	lincRNA	11.661	-4.16983	8.11468e-10	3.20965e-08
control_d10 vs control_d6	Rgma	ENSMUSG00000070509.15	protein_coding	241.789	1.06725	8.32854e-10	3.28604e-08
control_d10 vs control_d6	Tox	ENSMUSG00000041272.11	protein_coding	234.149	1.61769	8.36882e-10	3.29374e-08
control_d10 vs control_d6	H2-Ab1	ENSMUSG00000073421.6	protein_coding	55121.7	1.16161	8.57607e-10	3.36696e-08
control_d10 vs control_d6	Sncg	ENSMUSG00000023064.4	protein_coding	524.225	1.29463	8.8075e-10	3.43739e-08
control_d10 vs control_d6	Mndal	ENSMUSG00000090272.8	protein_coding	11084	-1.27186	9.08099e-10	3.52924e-08
control_d10 vs control_d6	Pnpt1	ENSMUSG00000020464.15	protein_coding	6261.41	-1.3081	9.71632e-10	3.75879e-08
control_d10 vs control_d6	H2-Eb1	ENSMUSG00000060586.11	protein_coding	55894	1.52937	1.05608e-09	4.02868e-08
control_d10 vs control_d6	Gimap1os	ENSMUSG00000044867.5	processed_transcript	140.548	1.3275	1.05664e-09	4.02868e-08
control_d10 vs control_d6	Akr1c20	ENSMUSG00000054757.14	protein_coding	85.4628	-6.44257	1.10096e-09	4.17758e-08
control_d10 vs control_d6	Tubb3	ENSMUSG00000062380.4	protein_coding	6818.41	1.07764	1.14739e-09	4.34339e-08
control_d10 vs control_d6	Dact2	ENSMUSG00000048826.7	protein_coding	60.4444	2.82906	1.19229e-09	4.4959e-08
control_d10 vs control_d6	Cryab	ENSMUSG00000032060.10	protein_coding	3899.75	1.05097	1.19678e-09	4.49815e-08
control_d10 vs control_d6	4930599N23Rik	ENSMUSG00000073144.4	antisense	42.1081	-2.03809	1.27971e-09	4.77589e-08
control_d10 vs control_d6	Trp53inp2	ENSMUSG00000038375.15	protein_coding	1512.46	1.01902	1.34652e-09	4.97836e-08
control_d10 vs control_d6	Postn	ENSMUSG00000027750.16	protein_coding	5603.1	-1.19833	1.35881e-09	5.0005e-08
control_d10 vs control_d6	Arhgef19	ENSMUSG00000028919.11	protein_coding	72.0152	1.67244	1.39685e-09	5.11671e-08
control_d10 vs control_d6	Sned1	ENSMUSG00000047793.13	protein_coding	161.255	1.96266	1.42418e-09	5.20481e-08
control_d10 vs control_d6	Trafd1	ENSMUSG00000042726.14	protein_coding	12738.3	-1.0547	1.73709e-09	6.33378e-08
control_d10 vs control_d6	Fgfbp1	ENSMUSG00000048373.8	protein_coding	91.3325	-1.63075	1.83785e-09	6.6858e-08
control_d10 vs control_d6	A530040E14Rik	ENSMUSG00000072109.11	antisense	299.149	-1.83393	1.8517e-09	6.72077e-08
control_d10 vs control_d6	Kif26b	ENSMUSG00000026494.12	protein_coding	279.012	1.1487	1.94732e-09	7.05172e-08
control_d10 vs control_d6	Gm44174	ENSMUSG00000108289.1	lincRNA	24.2001	3.35627	2.55692e-09	9.17539e-08
control_d10 vs control_d6	Gpr87	ENSMUSG00000051431.7	protein_coding	34.0947	5.07781	2.72548e-09	9.75822e-08
control_d10 vs control_d6	Acss3	ENSMUSG00000035948.13	protein_coding	81.604	-1.34536	2.84608e-09	1.01179e-07
control_d10 vs control_d6	Sh2d1a	ENSMUSG00000005696.11	protein_coding	149.146	1.23686	2.85147e-09	1.01179e-07
control_d10 vs control_d6	A2m	ENSMUSG00000030111.9	protein_coding	448.238	3.17532	2.87052e-09	1.01539e-07
control_d10 vs control_d6	Gm20186	ENSMUSG00000106874.1	lincRNA	10072.3	1.48366	2.93646e-09	1.035e-07
control_d10 vs control_d6	Sox12	ENSMUSG00000051817.8	protein_coding	270.66	1.20352	2.99088e-09	1.05185e-07
control_d10 vs control_d6	Fgf2	ENSMUSG00000037225.13	protein_coding	492.41	1.08333	3.05315e-09	1.06916e-07
control_d10 vs control_d6	Bmf	ENSMUSG00000040093.15	protein_coding	206.168	1.45153	3.15708e-09	1.10054e-07
control_d10 vs control_d6	Adgrb2	ENSMUSG00000028782.14	protein_coding	157.99	1.30078	3.23343e-09	1.12468e-07
control_d10 vs control_d6	Fsd2	ENSMUSG00000038663.7	protein_coding	16.8829	-2.69217	3.32199e-09	1.15295e-07
control_d10 vs control_d6	Ifitm10	ENSMUSG00000045777.14	protein_coding	51.8195	1.96756	3.50101e-09	1.21243e-07
control_d10 vs control_d6	Gimap6	ENSMUSG00000047867.11	protein_coding	1481.58	1.00394	3.61528e-09	1.24656e-07
control_d10 vs control_d6	Tm4sf19	ENSMUSG00000079625.2	protein_coding	96.2464	2.22575	3.62312e-09	1.24656e-07
control_d10 vs control_d6	H2-Aa	ENSMUSG00000036594.15	protein_coding	52827.7	1.20133	3.63921e-09	1.24938e-07
control_d10 vs control_d6	Scel	ENSMUSG00000022123.9	protein_coding	985.341	-1.02901	3.66107e-09	1.25417e-07
control_d10 vs control_d6	Fam171a2	ENSMUSG00000034685.4	protein_coding	199.613	1.62943	3.70809e-09	1.26754e-07
control_d10 vs control_d6	Ctsk	ENSMUSG00000028111.4	protein_coding	363.211	1.45037	3.73048e-09	1.27245e-07
control_d10 vs control_d6	Padi1	ENSMUSG00000025329.3	protein_coding	173.787	1.58459	3.77499e-09	1.28487e-07
control_d10 vs control_d6	AW011738	ENSMUSG00000078349.2	protein_coding	292.797	-1.382	3.95152e-09	1.34208e-07
control_d10 vs control_d6	Olr1	ENSMUSG00000030162.14	protein_coding	458.61	1.90253	3.97855e-09	1.34837e-07
control_d10 vs control_d6	Arhgef9	ENSMUSG00000025656.17	protein_coding	72.5316	1.95897	4.01899e-09	1.35917e-07
control_d10 vs control_d6	Gapt	ENSMUSG00000046006.6	protein_coding	388.949	-1.78961	4.05843e-09	1.36959e-07
control_d10 vs control_d6	Gipc2	ENSMUSG00000039131.15	protein_coding	44.1081	2.33896	4.17269e-09	1.40516e-07
control_d10 vs control_d6	Igkv1-88	ENSMUSG00000076535.1	IG_V_gene	103.479	-2.55254	4.42193e-09	1.48594e-07
control_d10 vs control_d6	Rnf213	ENSMUSG00000070327.14	protein_coding	33465.3	-1.31935	4.77599e-09	1.60152e-07
control_d10 vs control_d6	Tra2a	ENSMUSG00000029817.11	protein_coding	6837.87	-1.05003	4.97781e-09	1.66568e-07
control_d10 vs control_d6	Gm34006	ENSMUSG00000111293.1	antisense	36.5706	-2.24295	4.99521e-09	1.66798e-07
control_d10 vs control_d6	Nppc	ENSMUSG00000026241.5	protein_coding	67.3446	2.05501	5.02393e-09	1.67405e-07
control_d10 vs control_d6	Gimap8	ENSMUSG00000064262.7	protein_coding	580.293	1.2006	5.21028e-09	1.72888e-07
control_d10 vs control_d6	Neurl1a	ENSMUSG00000006435.16	protein_coding	168.602	1.15596	5.25793e-09	1.74104e-07
control_d10 vs control_d6	Fam71b	ENSMUSG00000020401.6	protein_coding	42.6891	2.39513	5.36963e-09	1.77433e-07
control_d10 vs control_d6	Fbxw17	ENSMUSG00000037816.10	protein_coding	1888.27	-1.05051	5.4055e-09	1.78247e-07
control_d10 vs control_d6	Ctsd	ENSMUSG00000007891.16	protein_coding	29330.9	1.24327	5.47646e-09	1.80212e-07
control_d10 vs control_d6	Rtl5	ENSMUSG00000049191.12	protein_coding	259.566	1.11553	5.62e-09	1.84553e-07
control_d10 vs control_d6	Gm43181	ENSMUSG00000106609.1	TEC	185.592	1.81133	5.65751e-09	1.854e-07
control_d10 vs control_d6	Meikin	ENSMUSG00000020332.7	protein_coding	24.513	-3.21897	5.71118e-09	1.86773e-07
control_d10 vs control_d6	Ikzf3	ENSMUSG00000018168.8	protein_coding	754.313	1.30972	5.79425e-09	1.88712e-07
control_d10 vs control_d6	Ccl4	ENSMUSG00000018930.3	protein_coding	1330.8	1.22041	6.11665e-09	1.97589e-07
control_d10 vs control_d6	Lgr5	ENSMUSG00000020140.15	protein_coding	392.117	-1.38408	6.71416e-09	2.16011e-07
control_d10 vs control_d6	P4ha3	ENSMUSG00000051048.17	protein_coding	204.154	1.59869	6.76121e-09	2.17084e-07
control_d10 vs control_d6	Aph1c	ENSMUSG00000053040.13	protein_coding	203.17	1.37435	6.80368e-09	2.18006e-07
control_d10 vs control_d6	Hcst	ENSMUSG00000064109.8	protein_coding	198.535	1.45805	7.07408e-09	2.25305e-07
control_d10 vs control_d6	Prl2c2	ENSMUSG00000079092.4	protein_coding	4496.2	1.72241	7.2129e-09	2.29266e-07
control_d10 vs control_d6	Gimap1	ENSMUSG00000090019.5	protein_coding	516.026	1.15071	7.59444e-09	2.40911e-07
control_d10 vs control_d6	Mrc2	ENSMUSG00000020695.14	protein_coding	1289.79	1.25811	8.14495e-09	2.5563e-07
control_d10 vs control_d6	AI504432	ENSMUSG00000056145.5	lincRNA	301.706	1.59212	8.15515e-09	2.5563e-07
control_d10 vs control_d6	Wnt10b	ENSMUSG00000022996.15	protein_coding	115.828	1.33415	8.20622e-09	2.56723e-07
control_d10 vs control_d6	Trim72	ENSMUSG00000042828.12	protein_coding	27.1832	-2.40918	9.23532e-09	2.87783e-07
control_d10 vs control_d6	Cxcl12	ENSMUSG00000061353.11	protein_coding	3559.17	1.705	9.60661e-09	2.9662e-07
control_d10 vs control_d6	Chrdl1	ENSMUSG00000031283.16	protein_coding	54.7013	-1.77512	9.61242e-09	2.9662e-07
control_d10 vs control_d6	Bdkrb1	ENSMUSG00000041347.5	protein_coding	131.092	1.39977	1.03445e-08	3.1859e-07
control_d10 vs control_d6	Sprr1b	ENSMUSG00000048455.9	protein_coding	233.119	1.62577	1.19341e-08	3.65233e-07
control_d10 vs control_d6	Helz2	ENSMUSG00000027580.17	protein_coding	6974.65	-1.38152	1.19511e-08	3.65233e-07
control_d10 vs control_d6	Sfrp2	ENSMUSG00000027996.13	protein_coding	200.076	1.94588	1.22321e-08	3.72385e-07
control_d10 vs control_d6	Ndrg4	ENSMUSG00000036564.17	protein_coding	122.05	1.16352	1.25878e-08	3.8175e-07
control_d10 vs control_d6	Adgrl1	ENSMUSG00000013033.16	protein_coding	480.226	1.1389	1.27284e-08	3.85278e-07
control_d10 vs control_d6	Cnih2	ENSMUSG00000024873.7	protein_coding	62.4608	1.58661	1.28431e-08	3.88007e-07
control_d10 vs control_d6	Gm6610	ENSMUSG00000100880.2	processed_pseudogene	25.5282	-2.18064	1.28716e-08	3.88131e-07
control_d10 vs control_d6	Atp9a	ENSMUSG00000027546.15	protein_coding	880.332	1.1047	1.29866e-08	3.90854e-07
control_d10 vs control_d6	Mmp3	ENSMUSG00000043613.8	protein_coding	325.417	2.08776	1.30921e-08	3.93285e-07
control_d10 vs control_d6	Zfp532	ENSMUSG00000042439.13	protein_coding	312.404	1.0429	1.32429e-08	3.96312e-07
control_d10 vs control_d6	Gm17745	ENSMUSG00000110647.2	lincRNA	46.3601	2.13008	1.45466e-08	4.34509e-07
control_d10 vs control_d6	Tmeff1	ENSMUSG00000028347.14	protein_coding	116.16	2.46895	1.50443e-08	4.4853e-07
control_d10 vs control_d6	Mturn	ENSMUSG00000038065.13	protein_coding	126.533	1.02338	1.53736e-08	4.57487e-07
control_d10 vs control_d6	Tbx1	ENSMUSG00000009097.10	protein_coding	97.2005	-1.58247	1.56434e-08	4.64643e-07
control_d10 vs control_d6	Cacna1h	ENSMUSG00000024112.16	protein_coding	237.115	1.18998	1.65815e-08	4.91588e-07
control_d10 vs control_d6	Fosb	ENSMUSG00000003545.3	protein_coding	1014.79	1.09566	1.68327e-08	4.98103e-07
control_d10 vs control_d6	Vmn2r78	ENSMUSG00000091962.3	protein_coding	491.599	-1.02685	1.73597e-08	5.12741e-07
control_d10 vs control_d6	Neil2	ENSMUSG00000035121.6	protein_coding	58.2846	1.86679	1.80074e-08	5.29898e-07
control_d10 vs control_d6	Cnksr1	ENSMUSG00000028841.14	protein_coding	679.649	-1.53493	1.88502e-08	5.50613e-07
control_d10 vs control_d6	Crtam	ENSMUSG00000032021.14	protein_coding	244.092	1.17501	1.89851e-08	5.53534e-07
control_d10 vs control_d6	Il11	ENSMUSG00000004371.15	protein_coding	88.5181	1.69655	2.09628e-08	6.08673e-07
control_d10 vs control_d6	Aass	ENSMUSG00000029695.13	protein_coding	28.7362	3.17328	2.09914e-08	6.08673e-07
control_d10 vs control_d6	Gxylt2	ENSMUSG00000030074.9	protein_coding	152.549	1.61035	2.1805e-08	6.31111e-07
control_d10 vs control_d6	Plekha4	ENSMUSG00000040428.19	protein_coding	284.545	-1.84188	2.19523e-08	6.34218e-07
control_d10 vs control_d6	Kirrel3	ENSMUSG00000032036.15	protein_coding	135.524	1.54244	2.22633e-08	6.42034e-07
control_d10 vs control_d6	Il18	ENSMUSG00000039217.13	protein_coding	312.385	-1.22436	2.2421e-08	6.45407e-07
control_d10 vs control_d6	Cpxm2	ENSMUSG00000030862.13	protein_coding	78.0316	1.81949	2.27584e-08	6.53932e-07
control_d10 vs control_d6	1700097N02Rik	ENSMUSG00000099474.1	bidirectional_promoter_lncRNA	32.2272	2.33645	2.3508e-08	6.71821e-07
control_d10 vs control_d6	Dact3	ENSMUSG00000078794.4	protein_coding	148.789	1.25759	2.40514e-08	6.84882e-07
control_d10 vs control_d6	Icos	ENSMUSG00000026009.14	protein_coding	507.697	1.09625	2.42645e-08	6.89713e-07
control_d10 vs control_d6	Bcl6b	ENSMUSG00000000317.11	protein_coding	125.231	1.2239	2.44598e-08	6.94021e-07
control_d10 vs control_d6	Slc13a1	ENSMUSG00000029700.11	protein_coding	10.7313	-4.08577	2.47765e-08	7.01749e-07
control_d10 vs control_d6	Slc7a11	ENSMUSG00000027737.10	protein_coding	1495.68	1.5243	2.62483e-08	7.42111e-07
control_d10 vs control_d6	Serpine2	ENSMUSG00000026249.10	protein_coding	2242.1	1.23796	2.63587e-08	7.43906e-07
control_d10 vs control_d6	Gdf6	ENSMUSG00000051279.2	protein_coding	118.783	2.05943	2.98207e-08	8.40119e-07
control_d10 vs control_d6	Trpv4	ENSMUSG00000014158.12	protein_coding	244.28	1.22327	3.12467e-08	8.77117e-07
control_d10 vs control_d6	Syt8	ENSMUSG00000031098.18	protein_coding	40.7091	2.07818	3.12999e-08	8.77117e-07
control_d10 vs control_d6	Ms4a7	ENSMUSG00000024672.11	protein_coding	424.234	1.70211	3.14042e-08	8.78486e-07
control_d10 vs control_d6	Gna14	ENSMUSG00000024697.4	protein_coding	36.4624	2.39123	3.17222e-08	8.8582e-07
control_d10 vs control_d6	Gm43042	ENSMUSG00000106634.1	lincRNA	128.307	1.0097	3.29466e-08	9.18395e-07
control_d10 vs control_d6	Cul9	ENSMUSG00000040327.16	protein_coding	194.957	1.1574	3.305e-08	9.19661e-07
control_d10 vs control_d6	Dynap	ENSMUSG00000024512.4	protein_coding	1765.04	1.89785	3.34411e-08	9.28914e-07
control_d10 vs control_d6	Sytl1	ENSMUSG00000028860.13	protein_coding	180.453	1.5201	3.51244e-08	9.72265e-07
control_d10 vs control_d6	Klk1	ENSMUSG00000063903.5	protein_coding	175.418	-1.944	3.6511e-08	1.00713e-06
control_d10 vs control_d6	Ankrd35	ENSMUSG00000038354.13	protein_coding	149.505	1.2114	3.71348e-08	1.02256e-06
control_d10 vs control_d6	Gm11496	ENSMUSG00000085152.1	lincRNA	146.34	-1.22065	3.87055e-08	1.06396e-06
control_d10 vs control_d6	Pglyrp3	ENSMUSG00000042244.4	protein_coding	71.2226	1.81628	3.90418e-08	1.07135e-06
control_d10 vs control_d6	Dll1	ENSMUSG00000014773.13	protein_coding	200.819	-1.40815	3.91585e-08	1.0727e-06
control_d10 vs control_d6	Cdkn2a	ENSMUSG00000044303.6	protein_coding	115.047	1.35922	3.97341e-08	1.08659e-06
control_d10 vs control_d6	Ppm1k	ENSMUSG00000037826.5	protein_coding	1273.16	-1.18957	4.0372e-08	1.10024e-06
control_d10 vs control_d6	Gm14029	ENSMUSG00000086652.1	antisense	36.6372	2.1506	4.198e-08	1.14014e-06
control_d10 vs control_d6	Ypel2	ENSMUSG00000018427.7	protein_coding	187.962	1.25608	4.26293e-08	1.1558e-06
control_d10 vs control_d6	Gm44867	ENSMUSG00000108650.1	sense_intronic	21.3404	-2.30668	4.35418e-08	1.17853e-06
control_d10 vs control_d6	Alox5	ENSMUSG00000025701.12	protein_coding	430.947	-1.56084	4.75073e-08	1.27714e-06
control_d10 vs control_d6	Nbea	ENSMUSG00000027799.12	protein_coding	93.3489	1.19623	4.83391e-08	1.29576e-06
control_d10 vs control_d6	Evc	ENSMUSG00000029122.11	protein_coding	132.079	1.05349	5.27568e-08	1.40871e-06
control_d10 vs control_d6	Tnfrsf9	ENSMUSG00000028965.13	protein_coding	8659.53	1.1672	5.54543e-08	1.47825e-06
control_d10 vs control_d6	Klk4	ENSMUSG00000006948.7	protein_coding	16.278	-2.76835	5.80491e-08	1.53453e-06
control_d10 vs control_d6	Slc43a2	ENSMUSG00000038178.16	protein_coding	2870.82	1.18841	6.02232e-08	1.58935e-06
control_d10 vs control_d6	Prrt1	ENSMUSG00000015476.6	protein_coding	73.3073	1.33357	6.74179e-08	1.76888e-06
control_d10 vs control_d6	Bcas1	ENSMUSG00000013523.13	protein_coding	39.2142	-2.31481	6.76484e-08	1.77058e-06
control_d10 vs control_d6	Cadm2	ENSMUSG00000064115.13	protein_coding	101.65	1.3496	6.8014e-08	1.77721e-06
control_d10 vs control_d6	Cdh24	ENSMUSG00000059674.7	protein_coding	285.53	-1.05477	7.47896e-08	1.94147e-06
control_d10 vs control_d6	Slc16a4	ENSMUSG00000027896.15	protein_coding	34.4596	2.30065	7.5901e-08	1.9671e-06
control_d10 vs control_d6	Sco2	ENSMUSG00000091780.3	protein_coding	201.166	-1.13917	7.68664e-08	1.98662e-06
control_d10 vs control_d6	Prss46	ENSMUSG00000049719.14	protein_coding	23.483	3.6792	7.69046e-08	1.98662e-06
control_d10 vs control_d6	Prl	ENSMUSG00000021342.14	protein_coding	3413.93	1.11529	7.80765e-08	2.01361e-06
control_d10 vs control_d6	Hsh2d	ENSMUSG00000062007.13	protein_coding	227.154	-1.58307	8.11147e-08	2.08519e-06
control_d10 vs control_d6	Phf11c	ENSMUSG00000091144.2	protein_coding	219.487	-1.59243	8.21381e-08	2.10808e-06
control_d10 vs control_d6	Nqo1	ENSMUSG00000003849.8	protein_coding	68.6406	1.87167	8.26694e-08	2.11829e-06
control_d10 vs control_d6	Ctss	ENSMUSG00000038642.10	protein_coding	85614.3	1.37349	8.65704e-08	2.20695e-06
control_d10 vs control_d6	Rgs17	ENSMUSG00000019775.17	protein_coding	95.4358	1.27192	8.66861e-08	2.20695e-06
control_d10 vs control_d6	Mmd	ENSMUSG00000003948.17	protein_coding	1859.48	1.06185	8.69135e-08	2.20919e-06
control_d10 vs control_d6	Trbv19	ENSMUSG00000076475.2	TR_V_gene	82.0656	1.56284	8.91517e-08	2.26245e-06
control_d10 vs control_d6	Mgll	ENSMUSG00000033174.17	protein_coding	1076.44	1.5553	9.04134e-08	2.29081e-06
control_d10 vs control_d6	Mylip	ENSMUSG00000038175.10	protein_coding	497.828	1.30355	9.15912e-08	2.31695e-06
control_d10 vs control_d6	Cib2	ENSMUSG00000037493.6	protein_coding	64.7181	1.54723	9.34015e-08	2.3515e-06
control_d10 vs control_d6	Creg1	ENSMUSG00000040713.12	protein_coding	9502.61	1.04465	9.56143e-08	2.3958e-06
control_d10 vs control_d6	BC051019	ENSMUSG00000031022.15	protein_coding	17.5891	-3.57026	9.61099e-08	2.40441e-06
control_d10 vs control_d6	Fndc7	ENSMUSG00000045326.13	protein_coding	95.3743	-1.4561	9.74007e-08	2.42904e-06
control_d10 vs control_d6	Dmpk	ENSMUSG00000030409.15	protein_coding	874.521	1.03008	1.00742e-07	2.50448e-06
control_d10 vs control_d6	Klk1b27	ENSMUSG00000063177.6	protein_coding	31.2397	-1.95041	1.01271e-07	2.51372e-06
control_d10 vs control_d6	Icam2	ENSMUSG00000001029.15	protein_coding	575.045	-1.40477	1.05705e-07	2.61559e-06
control_d10 vs control_d6	Fth1	ENSMUSG00000024661.7	protein_coding	169669	1.21573	1.10204e-07	2.71842e-06
control_d10 vs control_d6	Gm18752	ENSMUSG00000103105.5	transcribed_unprocessed_pseudogene	9.45723	-3.62531	1.156e-07	2.84268e-06
control_d10 vs control_d6	Inpp5j	ENSMUSG00000034570.12	protein_coding	271.685	1.64338	1.16511e-07	2.85624e-06
control_d10 vs control_d6	Celsr1	ENSMUSG00000016028.10	protein_coding	119.937	1.5968	1.16724e-07	2.85703e-06
control_d10 vs control_d6	Ptk7	ENSMUSG00000023972.10	protein_coding	1157.94	1.07678	1.17645e-07	2.87515e-06
control_d10 vs control_d6	Mcpt4	ENSMUSG00000061068.7	protein_coding	271.585	1.21395	1.24255e-07	3.03202e-06
control_d10 vs control_d6	Gm47019	ENSMUSG00000114182.1	unprocessed_pseudogene	51.0583	2.31391	1.25851e-07	3.06153e-06
control_d10 vs control_d6	Vsig8	ENSMUSG00000049598.9	protein_coding	60.3504	1.70352	1.26191e-07	3.0651e-06
control_d10 vs control_d6	Rasal3	ENSMUSG00000052142.15	protein_coding	930.881	1.04094	1.29034e-07	3.12938e-06
control_d10 vs control_d6	Rpl7a-ps7	ENSMUSG00000106258.1	processed_pseudogene	68.348	-1.64648	1.2956e-07	3.13733e-06
control_d10 vs control_d6	Cd22	ENSMUSG00000030577.14	protein_coding	935.817	1.47893	1.33751e-07	3.21915e-06
control_d10 vs control_d6	Klrg1	ENSMUSG00000030114.8	protein_coding	388.675	1.4029	1.37461e-07	3.29844e-06
control_d10 vs control_d6	Pkp3	ENSMUSG00000054065.12	protein_coding	458.019	1.18293	1.52078e-07	3.63817e-06
control_d10 vs control_d6	Ly6f	ENSMUSG00000022583.12	protein_coding	33.508	-2.60176	1.55024e-07	3.69749e-06
control_d10 vs control_d6	Zdhhc14	ENSMUSG00000034265.8	protein_coding	201.397	1.45125	1.60118e-07	3.80185e-06
control_d10 vs control_d6	Vmn2r26	ENSMUSG00000096630.2	protein_coding	38.6276	-3.34643	1.60874e-07	3.81409e-06
control_d10 vs control_d6	Gm7324	ENSMUSG00000049235.8	protein_coding	17.8927	-3.06061	1.6121e-07	3.81635e-06
control_d10 vs control_d6	Cd1d2	ENSMUSG00000041750.13	polymorphic_pseudogene	58.7681	2.19305	1.6399e-07	3.86485e-06
control_d10 vs control_d6	Mx1	ENSMUSG00000000386.15	protein_coding	3082.09	-3.23763	1.70697e-07	4.01695e-06
control_d10 vs control_d6	Sh2d3c	ENSMUSG00000059013.12	protein_coding	552.942	1.07557	1.72759e-07	4.05945e-06
control_d10 vs control_d6	Adcyap1r1	ENSMUSG00000029778.12	protein_coding	396.168	1.6097	1.73227e-07	4.06442e-06
control_d10 vs control_d6	Plppr2	ENSMUSG00000040563.13	protein_coding	408.63	1.05707	1.76016e-07	4.12376e-06
control_d10 vs control_d6	Sez6l	ENSMUSG00000058153.15	protein_coding	51.937	1.9412	1.83027e-07	4.28169e-06
control_d10 vs control_d6	Znfx1	ENSMUSG00000039501.14	protein_coding	9862.9	-1.15245	1.88597e-07	4.39903e-06
control_d10 vs control_d6	Klhl29	ENSMUSG00000020627.10	protein_coding	80.4563	1.54132	2.04729e-07	4.761e-06
control_d10 vs control_d6	Psap	ENSMUSG00000004207.14	protein_coding	216640	1.14487	2.05016e-07	4.761e-06
control_d10 vs control_d6	Spon2	ENSMUSG00000037379.7	protein_coding	637.108	1.47342	2.1017e-07	4.86642e-06
control_d10 vs control_d6	Fndc10	ENSMUSG00000074738.2	protein_coding	193.689	1.0331	2.13921e-07	4.93887e-06
control_d10 vs control_d6	Ephb6	ENSMUSG00000029869.7	protein_coding	96.2215	1.32429	2.33635e-07	5.34731e-06
control_d10 vs control_d6	Dlg2	ENSMUSG00000052572.17	protein_coding	56.0862	1.48928	2.34847e-07	5.35958e-06
control_d10 vs control_d6	P2ry13	ENSMUSG00000036362.2	protein_coding	661.866	-1.0357	2.36221e-07	5.37547e-06
control_d10 vs control_d6	Zdhhc15	ENSMUSG00000033906.5	protein_coding	125.699	1.04636	2.4723e-07	5.60188e-06
control_d10 vs control_d6	Ngef	ENSMUSG00000026259.14	protein_coding	270.424	1.0655	2.47615e-07	5.60261e-06
control_d10 vs control_d6	Pla2g7	ENSMUSG00000023913.17	protein_coding	27395.2	1.14134	2.57242e-07	5.81213e-06
control_d10 vs control_d6	Sgk1	ENSMUSG00000019970.15	protein_coding	2360.58	1.18342	2.7849e-07	6.26544e-06
control_d10 vs control_d6	Gm17767	ENSMUSG00000099413.1	lincRNA	52.482	1.74553	2.79701e-07	6.28376e-06
control_d10 vs control_d6	Gp2	ENSMUSG00000030954.10	protein_coding	12.2881	-2.74154	2.8608e-07	6.41797e-06
control_d10 vs control_d6	Trbv13-1	ENSMUSG00000076467.3	TR_V_gene	58.6992	2.4116	2.86995e-07	6.4246e-06
control_d10 vs control_d6	Syngr1	ENSMUSG00000022415.12	protein_coding	30.679	2.26173	2.87185e-07	6.4246e-06
control_d10 vs control_d6	Cdkn2b	ENSMUSG00000073802.5	protein_coding	158.817	1.20694	2.91239e-07	6.50612e-06
control_d10 vs control_d6	Parvg	ENSMUSG00000022439.9	protein_coding	1238.89	1.06417	2.96505e-07	6.61443e-06
control_d10 vs control_d6	Hspb7	ENSMUSG00000006221.7	protein_coding	59.9327	1.55324	3.09673e-07	6.89849e-06
control_d10 vs control_d6	Kcnk5	ENSMUSG00000023243.9	protein_coding	169.953	1.26032	3.17449e-07	7.0519e-06
control_d10 vs control_d6	Matn4	ENSMUSG00000016995.17	protein_coding	27.9582	2.48393	3.21038e-07	7.12167e-06
control_d10 vs control_d6	Pglyrp2	ENSMUSG00000079563.10	protein_coding	232.525	1.36109	3.24961e-07	7.19861e-06
control_d10 vs control_d6	Ddit3	ENSMUSG00000025408.15	protein_coding	2827.36	-1.00553	3.28489e-07	7.26662e-06
control_d10 vs control_d6	G0s2	ENSMUSG00000009633.3	protein_coding	269.507	-1.00216	3.42338e-07	7.54142e-06
control_d10 vs control_d6	AW112010	ENSMUSG00000075010.5	lincRNA	13397.7	1.10603	3.60532e-07	7.92021e-06
control_d10 vs control_d6	Adcy5	ENSMUSG00000022840.9	protein_coding	117.505	1.24999	3.83836e-07	8.38571e-06
control_d10 vs control_d6	Klre1	ENSMUSG00000050241.8	protein_coding	129.866	1.3474	3.89515e-07	8.4864e-06
control_d10 vs control_d6	Gm44873	ENSMUSG00000109105.1	TEC	85.2037	-1.23863	3.97805e-07	8.64328e-06
control_d10 vs control_d6	Tslp	ENSMUSG00000024379.4	protein_coding	68.6768	-1.44016	4.11558e-07	8.89335e-06
control_d10 vs control_d6	Pygo1	ENSMUSG00000034910.5	protein_coding	69.6854	1.46812	4.30416e-07	9.263e-06
control_d10 vs control_d6	Gsta1	ENSMUSG00000074183.3	protein_coding	42.6819	2.41135	4.32052e-07	9.28562e-06
control_d10 vs control_d6	I730030J21Rik	ENSMUSG00000116504.1	processed_transcript	36.5419	1.70801	4.41442e-07	9.46177e-06
control_d10 vs control_d6	Gm4070	ENSMUSG00000078606.8	protein_coding	403.02	-1.15061	4.6262e-07	9.89148e-06
control_d10 vs control_d6	Nuggc	ENSMUSG00000061356.13	protein_coding	48.6534	-1.32651	4.68078e-07	9.99217e-06
control_d10 vs control_d6	Foxj1	ENSMUSG00000034227.7	protein_coding	57.5745	-2.28685	4.9783e-07	1.05704e-05
control_d10 vs control_d6	AI427809	ENSMUSG00000086712.2	lincRNA	54.7621	1.55675	5.13949e-07	1.0869e-05
control_d10 vs control_d6	Ccn4	ENSMUSG00000005124.10	protein_coding	534.29	1.02244	5.20938e-07	1.0972e-05
control_d10 vs control_d6	Nphs2	ENSMUSG00000026602.9	protein_coding	20.9752	2.83075	5.21258e-07	1.0972e-05
control_d10 vs control_d6	Tmem255a	ENSMUSG00000036502.14	protein_coding	189.55	1.22938	5.30203e-07	1.11254e-05
control_d10 vs control_d6	Cldn5	ENSMUSG00000041378.2	protein_coding	44.0204	2.46808	5.30283e-07	1.11254e-05
control_d10 vs control_d6	Lag3	ENSMUSG00000030124.2	protein_coding	1489.33	1.18768	5.35156e-07	1.1198e-05
control_d10 vs control_d6	B3gnt8	ENSMUSG00000059479.7	protein_coding	179.257	1.23676	5.56281e-07	1.15942e-05
control_d10 vs control_d6	Sorcs1	ENSMUSG00000043531.16	protein_coding	33.1773	2.43287	5.64376e-07	1.17167e-05
control_d10 vs control_d6	Traf3ip3	ENSMUSG00000037318.10	protein_coding	375.266	1.03215	5.66139e-07	1.17246e-05
control_d10 vs control_d6	Arhgap28	ENSMUSG00000024043.13	protein_coding	179.972	1.08363	5.66235e-07	1.17246e-05
control_d10 vs control_d6	Mdfi	ENSMUSG00000032717.14	protein_coding	46.2936	1.9556	5.7791e-07	1.19066e-05
control_d10 vs control_d6	Zfas1	ENSMUSG00000074578.13	processed_transcript	4147.43	-1.27784	5.78454e-07	1.19066e-05
control_d10 vs control_d6	Ifi207	ENSMUSG00000073490.11	protein_coding	8091.91	-1.40558	5.78778e-07	1.19066e-05
control_d10 vs control_d6	Gm17494	ENSMUSG00000057359.7	processed_transcript	195.1	-1.15962	5.85315e-07	1.19983e-05
control_d10 vs control_d6	Gm5431	ENSMUSG00000058163.14	protein_coding	485.124	-1.15338	6.13674e-07	1.25593e-05
control_d10 vs control_d6	Sap18b	ENSMUSG00000061104.5	protein_coding	7.58663	-3.93639	6.21475e-07	1.27026e-05
control_d10 vs control_d6	Prkcz	ENSMUSG00000029053.16	protein_coding	58.5741	1.59614	6.27212e-07	1.28034e-05
control_d10 vs control_d6	Cobl	ENSMUSG00000020173.17	protein_coding	155.038	1.26001	6.28936e-07	1.2822e-05
control_d10 vs control_d6	Gm10134	ENSMUSG00000063611.4	protein_coding	103.017	1.41029	6.4037e-07	1.30217e-05
control_d10 vs control_d6	Tnn	ENSMUSG00000026725.17	protein_coding	9.63883	-3.06489	6.43847e-07	1.30756e-05
control_d10 vs control_d6	Shc2	ENSMUSG00000020312.12	protein_coding	78.6077	1.1936	6.75534e-07	1.36167e-05
control_d10 vs control_d6	Tnfsf10	ENSMUSG00000039304.11	protein_coding	2469.83	-1.13632	7.08648e-07	1.41918e-05
control_d10 vs control_d6	Clca3a2	ENSMUSG00000028262.13	protein_coding	49.526	-2.22384	7.11806e-07	1.4237e-05
control_d10 vs control_d6	Nrep	ENSMUSG00000042834.15	protein_coding	263.842	1.3671	7.24291e-07	1.44685e-05
control_d10 vs control_d6	Trbv13-3	ENSMUSG00000076470.1	TR_V_gene	44.706	2.00785	7.5493e-07	1.50512e-05
control_d10 vs control_d6	Crnde	ENSMUSG00000031736.11	processed_transcript	158.398	-1.73615	7.5536e-07	1.50512e-05
control_d10 vs control_d6	Trpv3	ENSMUSG00000043029.2	protein_coding	58.1606	-1.35709	7.97601e-07	1.5774e-05
control_d10 vs control_d6	D630011A20Rik	ENSMUSG00000097421.2	bidirectional_promoter_lncRNA	38.9359	-1.47751	7.99097e-07	1.57839e-05
control_d10 vs control_d6	Cped1	ENSMUSG00000062980.15	protein_coding	263.47	1.167	8.27042e-07	1.62953e-05
control_d10 vs control_d6	Epsti1	ENSMUSG00000022014.15	protein_coding	2000.38	-1.00832	8.5367e-07	1.67575e-05
control_d10 vs control_d6	Ramp3	ENSMUSG00000041046.7	protein_coding	92.2479	-1.67491	8.73178e-07	1.70981e-05
control_d10 vs control_d6	Lect2	ENSMUSG00000021539.9	protein_coding	52.9849	-2.39767	9.07486e-07	1.77044e-05
control_d10 vs control_d6	Rpl35a-ps2	ENSMUSG00000081214.3	processed_pseudogene	61.2298	-1.3911	9.34791e-07	1.82146e-05
control_d10 vs control_d6	Klk10	ENSMUSG00000030693.10	protein_coding	2469.37	1.16868	9.51844e-07	1.85242e-05
control_d10 vs control_d6	Lmtk3	ENSMUSG00000062044.16	protein_coding	128.153	1.19836	9.7948e-07	1.90353e-05
control_d10 vs control_d6	Sp110	ENSMUSG00000070034.13	protein_coding	2694.95	-1.02473	1.04469e-06	2.01824e-05
control_d10 vs control_d6	Itm2a	ENSMUSG00000031239.5	protein_coding	375.511	1.29495	1.07163e-06	2.06778e-05
control_d10 vs control_d6	Sema3f	ENSMUSG00000034684.12	protein_coding	843.032	1.03237	1.10131e-06	2.11989e-05
control_d10 vs control_d6	Kcne3	ENSMUSG00000035165.14	protein_coding	30.2012	2.47342	1.12344e-06	2.15986e-05
control_d10 vs control_d6	Cda	ENSMUSG00000028755.3	protein_coding	561.314	1.28504	1.13977e-06	2.18332e-05
control_d10 vs control_d6	Anxa10	ENSMUSG00000031635.14	protein_coding	227.434	1.9694	1.21366e-06	2.31368e-05
control_d10 vs control_d6	Scg5	ENSMUSG00000023236.7	protein_coding	29.8553	2.41617	1.27599e-06	2.41509e-05
control_d10 vs control_d6	Slc6a1	ENSMUSG00000030310.10	protein_coding	18.4741	-2.59709	1.29991e-06	2.45743e-05
control_d10 vs control_d6	Mmp10	ENSMUSG00000047562.3	protein_coding	48.4845	2.19253	1.35271e-06	2.54814e-05
control_d10 vs control_d6	Gm44040	ENSMUSG00000107458.1	antisense	43.7635	2.50384	1.36068e-06	2.56012e-05
control_d10 vs control_d6	Prrg4	ENSMUSG00000027171.10	protein_coding	519.73	1.11916	1.36977e-06	2.57416e-05
control_d10 vs control_d6	Ms4a6c	ENSMUSG00000079419.4	protein_coding	3671.54	-1.03564	1.39233e-06	2.61346e-05
control_d10 vs control_d6	Aatk	ENSMUSG00000025375.15	protein_coding	183.035	1.10241	1.44074e-06	2.69794e-05
control_d10 vs control_d6	Gpr162	ENSMUSG00000038390.11	protein_coding	45.798	2.10317	1.46361e-06	2.73753e-05
control_d10 vs control_d6	Emcn	ENSMUSG00000054690.17	protein_coding	194.764	1.40954	1.47559e-06	2.75345e-05
control_d10 vs control_d6	Ypel3	ENSMUSG00000042675.15	protein_coding	911.988	1.03796	1.48338e-06	2.76345e-05
control_d10 vs control_d6	C1qtnf7	ENSMUSG00000061535.11	protein_coding	60.1614	2.11215	1.48471e-06	2.76345e-05
control_d10 vs control_d6	Gm20559	ENSMUSG00000106734.3	processed_transcript	1543.17	-1.43753	1.48792e-06	2.76345e-05
control_d10 vs control_d6	Foxp3	ENSMUSG00000039521.13	protein_coding	208.759	-1.29723	1.49064e-06	2.76528e-05
control_d10 vs control_d6	Il5ra	ENSMUSG00000005364.11	protein_coding	67.3468	-1.80039	1.55301e-06	2.87424e-05
control_d10 vs control_d6	Rpp25	ENSMUSG00000062309.8	protein_coding	170.885	1.09212	1.56347e-06	2.89024e-05
control_d10 vs control_d6	Arg2	ENSMUSG00000021125.6	protein_coding	1175.39	1.34493	1.56781e-06	2.89488e-05
control_d10 vs control_d6	Gm13710	ENSMUSG00000087362.7	lincRNA	45.2745	1.79542	1.61304e-06	2.97148e-05
control_d10 vs control_d6	Fam131a	ENSMUSG00000050821.14	protein_coding	93.7477	1.24971	1.63835e-06	3.01111e-05
control_d10 vs control_d6	Eif2ak2	ENSMUSG00000024079.4	protein_coding	7782.76	-1.25728	1.69078e-06	3.0967e-05
control_d10 vs control_d6	Gm15856	ENSMUSG00000086527.1	antisense	20.1508	-3.35294	1.70397e-06	3.11368e-05
control_d10 vs control_d6	Pf4	ENSMUSG00000029373.7	protein_coding	400.406	-1.45475	1.8228e-06	3.30794e-05
control_d10 vs control_d6	Mfng	ENSMUSG00000018169.12	protein_coding	353.22	1.13049	1.92029e-06	3.4769e-05
control_d10 vs control_d6	Tdrd5	ENSMUSG00000060985.15	protein_coding	8.31554	-4.26451	1.92535e-06	3.4821e-05
control_d10 vs control_d6	H19	ENSMUSG00000000031.16	lincRNA	124.401	1.46757	1.92894e-06	3.48461e-05
control_d10 vs control_d6	Ripor3	ENSMUSG00000074577.9	protein_coding	33.7341	1.92402	1.9355e-06	3.49249e-05
control_d10 vs control_d6	Syt17	ENSMUSG00000058420.8	protein_coding	54.578	1.95906	2.19015e-06	3.91635e-05
control_d10 vs control_d6	Gpr33	ENSMUSG00000035148.4	protein_coding	69.7892	-1.22669	2.22378e-06	3.96395e-05
control_d10 vs control_d6	Ifnlr1	ENSMUSG00000062157.6	protein_coding	17.5523	2.86481	2.22427e-06	3.96395e-05
control_d10 vs control_d6	Sparcl1	ENSMUSG00000029309.7	protein_coding	1488.12	1.05994	2.26894e-06	4.03902e-05
control_d10 vs control_d6	Lrg1	ENSMUSG00000037095.8	protein_coding	1302.45	-1.29661	2.28871e-06	4.0651e-05
control_d10 vs control_d6	Ankrd55	ENSMUSG00000049985.15	protein_coding	80.7624	-1.2253	2.35392e-06	4.17624e-05
control_d10 vs control_d6	Abat	ENSMUSG00000057880.12	protein_coding	206.007	1.12564	2.42115e-06	4.28591e-05
control_d10 vs control_d6	Gm49087	ENSMUSG00000115724.1	lincRNA	6.64075	-4.50711	2.43832e-06	4.3115e-05
control_d10 vs control_d6	Cpeb3	ENSMUSG00000039652.16	protein_coding	181.626	-1.12423	2.46277e-06	4.34505e-05
control_d10 vs control_d6	Cma1	ENSMUSG00000022225.7	protein_coding	185.623	1.2539	2.54412e-06	4.4687e-05
control_d10 vs control_d6	Ppm1j	ENSMUSG00000002228.7	protein_coding	174.946	1.03256	2.61363e-06	4.56551e-05
control_d10 vs control_d6	Mustn1	ENSMUSG00000042485.7	protein_coding	201.074	-1.19562	2.63197e-06	4.59248e-05
control_d10 vs control_d6	Gm156	ENSMUSG00000071158.9	protein_coding	16.8211	4.44178	2.7314e-06	4.75384e-05
control_d10 vs control_d6	Gca	ENSMUSG00000026893.4	protein_coding	386.297	-1.01282	2.73344e-06	4.75384e-05
control_d10 vs control_d6	Gpr85	ENSMUSG00000048216.13	protein_coding	98.7704	-1.03645	2.85013e-06	4.92976e-05
control_d10 vs control_d6	Myl7	ENSMUSG00000020469.8	protein_coding	135.317	1.38474	2.86616e-06	4.95209e-05
control_d10 vs control_d6	Pcdhgc5	ENSMUSG00000102543.5	protein_coding	91.1376	1.20469	2.87502e-06	4.96199e-05
control_d10 vs control_d6	Mir2137	ENSMUSG00000089357.1	miRNA	1421.86	13.3359	2.91439e-06	5.02447e-05
control_d10 vs control_d6	Kazald1	ENSMUSG00000025213.11	protein_coding	44.3941	1.4695	3.01021e-06	5.18403e-05
control_d10 vs control_d6	Akr1c14	ENSMUSG00000033715.15	protein_coding	44.3288	-1.89889	3.0364e-06	5.22346e-05
control_d10 vs control_d6	Angpt4	ENSMUSG00000027460.7	protein_coding	19.9113	2.61403	3.0431e-06	5.22931e-05
control_d10 vs control_d6	Cyp3a57	ENSMUSG00000070419.11	protein_coding	6.18855	-6.0563	3.09763e-06	5.30266e-05
control_d10 vs control_d6	Ptger2	ENSMUSG00000037759.6	protein_coding	379.033	1.04949	3.1037e-06	5.30472e-05
control_d10 vs control_d6	Gm36551	ENSMUSG00000106478.1	antisense	102.469	-1.43205	3.16249e-06	5.39579e-05
control_d10 vs control_d6	Gm49539	ENSMUSG00000116004.1	lincRNA	58.7474	-1.30049	3.19921e-06	5.44449e-05
control_d10 vs control_d6	Gm39556	ENSMUSG00000116380.1	lincRNA	41.0079	-1.49938	3.22651e-06	5.4792e-05
control_d10 vs control_d6	Serinc2	ENSMUSG00000023232.17	protein_coding	69.7153	1.49587	3.36114e-06	5.69563e-05
control_d10 vs control_d6	Cd209b	ENSMUSG00000065987.12	protein_coding	54.5629	-2.26469	3.40545e-06	5.76454e-05
control_d10 vs control_d6	Havcr1	ENSMUSG00000040405.13	protein_coding	43.432	-1.25798	3.46287e-06	5.84927e-05
control_d10 vs control_d6	Sfxn2	ENSMUSG00000025036.7	protein_coding	381.293	-1.0997	3.50008e-06	5.89954e-05
control_d10 vs control_d6	Krt6a	ENSMUSG00000058354.7	protein_coding	8.63434	5.97927	3.50402e-06	5.89992e-05
control_d10 vs control_d6	I830127L07Rik	ENSMUSG00000102051.1	transcribed_unprocessed_pseudogene	32.7188	-1.6524	3.68585e-06	6.17984e-05
control_d10 vs control_d6	Fbxo2	ENSMUSG00000041556.8	protein_coding	63.1073	1.32782	3.7056e-06	6.20639e-05
control_d10 vs control_d6	Gm20056	ENSMUSG00000103847.1	processed_pseudogene	40.7323	1.69465	3.72706e-06	6.23574e-05
control_d10 vs control_d6	Gm40348	ENSMUSG00000106466.1	lincRNA	7.27746	-4.06617	3.79486e-06	6.3425e-05
control_d10 vs control_d6	Trbv13-2	ENSMUSG00000076469.3	TR_V_gene	66.3878	1.75693	3.80842e-06	6.35846e-05
control_d10 vs control_d6	Rhcg	ENSMUSG00000030549.6	protein_coding	5.69274	-5.34059	4.0593e-06	6.74823e-05
control_d10 vs control_d6	Ccdc33	ENSMUSG00000037716.15	protein_coding	28.845	-1.73601	4.26168e-06	7.0411e-05
control_d10 vs control_d6	Gm36723	ENSMUSG00000113669.1	lincRNA	34.1238	1.93246	4.27738e-06	7.05969e-05
control_d10 vs control_d6	Pla2g4c	ENSMUSG00000033847.15	protein_coding	346.916	-1.30732	4.40428e-06	7.23899e-05
control_d10 vs control_d6	Gucy1a1	ENSMUSG00000033910.13	protein_coding	292.991	1.26737	4.43053e-06	7.27459e-05
control_d10 vs control_d6	Ky	ENSMUSG00000035606.8	protein_coding	23.5399	-1.72607	4.44084e-06	7.28398e-05
control_d10 vs control_d6	A930037H05Rik	ENSMUSG00000109408.1	processed_transcript	59.8564	-1.71043	4.57394e-06	7.48682e-05
control_d10 vs control_d6	Cxcr3	ENSMUSG00000050232.6	protein_coding	257.695	1.41428	4.71719e-06	7.69747e-05
control_d10 vs control_d6	Gm45418	ENSMUSG00000109729.1	bidirectional_promoter_lncRNA	24.9196	-2.7414	4.86958e-06	7.92168e-05
control_d10 vs control_d6	Mest	ENSMUSG00000051855.15	protein_coding	64.2017	1.78275	4.9121e-06	7.97449e-05
control_d10 vs control_d6	Fgf18	ENSMUSG00000057967.12	protein_coding	109.676	1.22392	4.96877e-06	8.05825e-05
control_d10 vs control_d6	Trp73	ENSMUSG00000029026.16	protein_coding	17.2477	3.45567	5.11435e-06	8.26055e-05
control_d10 vs control_d6	Gm8961	ENSMUSG00000114392.1	unprocessed_pseudogene	20.822	3.98189	5.15536e-06	8.31833e-05
control_d10 vs control_d6	Fhl1	ENSMUSG00000023092.16	protein_coding	162.021	-1.16166	5.184e-06	8.34756e-05
control_d10 vs control_d6	Gria3	ENSMUSG00000001986.16	protein_coding	132.109	1.17298	5.22064e-06	8.38952e-05
control_d10 vs control_d6	Cntn1	ENSMUSG00000055022.14	protein_coding	32.1316	2.79838	5.28814e-06	8.48082e-05
control_d10 vs control_d6	Clec1b	ENSMUSG00000030159.15	protein_coding	96.295	1.5906	5.38569e-06	8.62854e-05
control_d10 vs control_d6	Zup1	ENSMUSG00000039531.8	protein_coding	1626.68	-1.22473	5.56805e-06	8.9027e-05
control_d10 vs control_d6	Ppp2r2b	ENSMUSG00000024500.19	protein_coding	53.2909	1.66396	5.59845e-06	8.93331e-05
control_d10 vs control_d6	Bco2	ENSMUSG00000032066.9	protein_coding	29.9629	-2.21893	5.61865e-06	8.95652e-05
control_d10 vs control_d6	Slc22a18	ENSMUSG00000000154.16	protein_coding	221.952	1.42231	5.642e-06	8.9757e-05
control_d10 vs control_d6	Minar1	ENSMUSG00000039313.14	protein_coding	15.8143	3.07523	5.89399e-06	9.34846e-05
control_d10 vs control_d6	Calb2	ENSMUSG00000003657.9	protein_coding	185.344	1.40013	6.03435e-06	9.52701e-05
control_d10 vs control_d6	Omp	ENSMUSG00000074006.3	protein_coding	297.732	-1.01556	6.59848e-06	0.000102808
control_d10 vs control_d6	Ccdc162	ENSMUSG00000075225.14	protein_coding	47.9875	-1.69275	6.68648e-06	0.000103975
control_d10 vs control_d6	Piezo2	ENSMUSG00000041482.17	protein_coding	112.574	1.08341	6.71516e-06	0.000104115
control_d10 vs control_d6	Tubb4a	ENSMUSG00000062591.5	protein_coding	503.326	1.22208	6.79109e-06	0.000105189
control_d10 vs control_d6	Gm3776	ENSMUSG00000111709.1	protein_coding	29.2989	2.33891	6.83821e-06	0.000105816
control_d10 vs control_d6	Sphk1	ENSMUSG00000061878.15	protein_coding	709.342	1.24746	6.86283e-06	0.000106093
control_d10 vs control_d6	Cd209f	ENSMUSG00000051906.15	protein_coding	25.1901	2.84628	6.92569e-06	0.000106961
control_d10 vs control_d6	Lrfn1	ENSMUSG00000030600.15	protein_coding	54.9463	1.33964	7.17586e-06	0.000110609
control_d10 vs control_d6	Steap4	ENSMUSG00000012428.9	protein_coding	1175.71	1.02546	7.26641e-06	0.000111896
control_d10 vs control_d6	Slc9a4	ENSMUSG00000026065.8	protein_coding	30.032	1.8956	7.33549e-06	0.000112631
control_d10 vs control_d6	Trim6	ENSMUSG00000072244.11	protein_coding	217.141	-1.22486	8.11909e-06	0.000123824
control_d10 vs control_d6	Gimap5	ENSMUSG00000043505.8	protein_coding	184.085	1.03574	8.24181e-06	0.000125575
control_d10 vs control_d6	Npr2	ENSMUSG00000028469.15	protein_coding	113.411	1.04794	8.60307e-06	0.000130702
control_d10 vs control_d6	Celf5	ENSMUSG00000034818.16	protein_coding	70.1885	1.30069	8.69719e-06	0.000131754
control_d10 vs control_d6	Gm807	ENSMUSG00000097848.2	lincRNA	43.3981	1.44164	8.75958e-06	0.000132572
control_d10 vs control_d6	Fbln1	ENSMUSG00000006369.14	protein_coding	1077.62	1.08697	8.86314e-06	0.000133884
control_d10 vs control_d6	Fam83f	ENSMUSG00000022408.7	protein_coding	41.873	2.22717	9.18235e-06	0.000138442
control_d10 vs control_d6	Gm13988	ENSMUSG00000084372.1	processed_pseudogene	22.879	-2.60947	9.69311e-06	0.000145452
control_d10 vs control_d6	Ppp1r16b	ENSMUSG00000037754.13	protein_coding	453.311	1.0131	9.77381e-06	0.000146524
control_d10 vs control_d6	Gm30918	ENSMUSG00000114665.1	lincRNA	17.5395	2.69169	9.91261e-06	0.000148325
control_d10 vs control_d6	Inhba	ENSMUSG00000041324.14	protein_coding	3706.92	1.52722	1.00674e-05	0.000150499
control_d10 vs control_d6	Wnt2	ENSMUSG00000010797.6	protein_coding	175.864	-1.10933	1.0082e-05	0.000150575
control_d10 vs control_d6	Scamp5	ENSMUSG00000040722.7	protein_coding	448.908	1.05292	1.02102e-05	0.000152346
control_d10 vs control_d6	Olfr1372-ps1	ENSMUSG00000108218.2	transcribed_unprocessed_pseudogene	209.085	-1.76196	1.04059e-05	0.00015512
control_d10 vs control_d6	Rnase2a	ENSMUSG00000047222.7	protein_coding	1228.3	-2.20488	1.09088e-05	0.000161706
control_d10 vs control_d6	Slamf7	ENSMUSG00000038179.13	protein_coding	1019.16	1.01439	1.18714e-05	0.00017483
control_d10 vs control_d6	Rtl6	ENSMUSG00000055745.4	protein_coding	168.706	1.0466	1.19053e-05	0.000175167
control_d10 vs control_d6	D430019H16Rik	ENSMUSG00000094910.1	protein_coding	36.1716	1.51158	1.20107e-05	0.000176554
control_d10 vs control_d6	Fcrls	ENSMUSG00000015852.13	protein_coding	19.8375	-2.67981	1.21284e-05	0.000177626
control_d10 vs control_d6	Glp1r	ENSMUSG00000024027.8	protein_coding	41.3422	1.8299	1.31119e-05	0.000190273
control_d10 vs control_d6	Trbv14	ENSMUSG00000076471.3	TR_V_gene	35.7456	2.62885	1.42177e-05	0.000204449
control_d10 vs control_d6	4930412F09Rik	ENSMUSG00000085321.1	lincRNA	6.99748	-4.57524	1.44329e-05	0.000207167
control_d10 vs control_d6	Aqp5	ENSMUSG00000044217.17	protein_coding	133.54	-1.0195	1.44729e-05	0.000207554
control_d10 vs control_d6	Gm33370	ENSMUSG00000105283.1	lincRNA	18.7819	-1.96303	1.46414e-05	0.000209592
control_d10 vs control_d6	Gm44861	ENSMUSG00000108897.1	TEC	43.1175	1.47774	1.47073e-05	0.000210106
control_d10 vs control_d6	Oplah	ENSMUSG00000022562.15	protein_coding	164.661	1.18703	1.48836e-05	0.000212101
control_d10 vs control_d6	Lvrn	ENSMUSG00000024481.5	protein_coding	94.6247	1.11883	1.50504e-05	0.000213902
control_d10 vs control_d6	Adamts3	ENSMUSG00000043635.12	protein_coding	59.4091	1.64847	1.50973e-05	0.000214376
control_d10 vs control_d6	Kcnf1	ENSMUSG00000051726.6	protein_coding	16.79	2.97481	1.5532e-05	0.000219566
control_d10 vs control_d6	Cited1	ENSMUSG00000051159.16	protein_coding	50.8886	-1.40835	1.55593e-05	0.000219757
control_d10 vs control_d6	AC134906.1	ENSMUSG00000117878.1	lincRNA	8.81867	-2.85237	1.56591e-05	0.00022088
control_d10 vs control_d6	Mmp13	ENSMUSG00000050578.10	protein_coding	9269.58	1.57261	1.56667e-05	0.00022088
control_d10 vs control_d6	D430041D05Rik	ENSMUSG00000068373.15	protein_coding	7.34248	5.72743	1.59365e-05	0.000224285
control_d10 vs control_d6	Gm37691	ENSMUSG00000104348.1	TEC	103.934	-1.65695	1.63479e-05	0.000229059
control_d10 vs control_d6	Gzmc	ENSMUSG00000079186.3	protein_coding	5496.82	2.34983	1.64719e-05	0.000230389
control_d10 vs control_d6	Vsig10l	ENSMUSG00000070604.5	protein_coding	63.4023	1.06567	1.8733e-05	0.000258369
control_d10 vs control_d6	Tdrd9	ENSMUSG00000054003.13	protein_coding	16.3975	5.91808	1.88587e-05	0.000259444
control_d10 vs control_d6	Adam22	ENSMUSG00000040537.17	protein_coding	19.8197	2.11916	1.89821e-05	0.000260896
control_d10 vs control_d6	Ephb2	ENSMUSG00000028664.14	protein_coding	121.321	1.31506	1.90723e-05	0.000261683
control_d10 vs control_d6	Gm20400	ENSMUSG00000092500.1	antisense	27.4937	1.81442	1.97904e-05	0.000271066
control_d10 vs control_d6	Sdk1	ENSMUSG00000039683.16	protein_coding	65.605	1.20302	1.98329e-05	0.000271415
control_d10 vs control_d6	Gfra1	ENSMUSG00000025089.15	protein_coding	24.154	-1.56877	1.9913e-05	0.000272087
control_d10 vs control_d6	A330040F15Rik	ENSMUSG00000086213.2	processed_transcript	13.5023	-3.0848	1.99163e-05	0.000272087
control_d10 vs control_d6	Gm15895	ENSMUSG00000085068.1	antisense	19.5104	-1.74865	2.03464e-05	0.00027677
control_d10 vs control_d6	Gm10184	ENSMUSG00000066878.5	protein_coding	6.89567	-3.57176	2.03794e-05	0.000276981
control_d10 vs control_d6	Dio3	ENSMUSG00000075707.5	protein_coding	56.0917	1.84334	2.09584e-05	0.000283636
control_d10 vs control_d6	Krba1	ENSMUSG00000042810.14	protein_coding	65.8702	1.1937	2.11533e-05	0.000285786
control_d10 vs control_d6	Crb2	ENSMUSG00000035403.10	protein_coding	92.274	1.21721	2.14302e-05	0.000289093
control_d10 vs control_d6	Ccr7	ENSMUSG00000037944.8	protein_coding	298.887	-1.45339	2.21137e-05	0.00029699
control_d10 vs control_d6	Atp13a2	ENSMUSG00000036622.15	protein_coding	2549.52	1.15837	2.2545e-05	0.00030227
control_d10 vs control_d6	Peak1os	ENSMUSG00000097111.1	antisense	41.6389	-1.25348	2.31389e-05	0.000308928
control_d10 vs control_d6	Angptl7	ENSMUSG00000028989.3	protein_coding	23.7466	2.66207	2.4221e-05	0.000322831
control_d10 vs control_d6	Edn1	ENSMUSG00000021367.8	protein_coding	298.762	-1.02463	2.42967e-05	0.000323568
control_d10 vs control_d6	Lzts1	ENSMUSG00000036306.13	protein_coding	46.5431	1.5676	2.45405e-05	0.000326541
control_d10 vs control_d6	Dkk2	ENSMUSG00000028031.6	protein_coding	38.9974	1.52496	2.50841e-05	0.000333215
control_d10 vs control_d6	Trnp1	ENSMUSG00000056596.8	protein_coding	28.4957	1.62787	2.51899e-05	0.000334061
control_d10 vs control_d6	Gm14199	ENSMUSG00000089898.2	antisense	32.6726	-4.93637	2.5224e-05	0.000334234
control_d10 vs control_d6	Ccdc3	ENSMUSG00000026676.7	protein_coding	217.371	-1.267	2.55312e-05	0.00033774
control_d10 vs control_d6	Xpnpep2	ENSMUSG00000037005.16	protein_coding	159.422	1.22875	2.56786e-05	0.000339406
control_d10 vs control_d6	Tff1	ENSMUSG00000024032.7	protein_coding	15.7001	3.28757	2.57897e-05	0.000340592
control_d10 vs control_d6	Wscd2	ENSMUSG00000063430.9	protein_coding	23.6431	1.97295	2.58844e-05	0.000341274
control_d10 vs control_d6	Tmem8b	ENSMUSG00000078716.10	protein_coding	49.0689	1.35334	2.60078e-05	0.000342616
control_d10 vs control_d6	Cxcl5	ENSMUSG00000029371.7	protein_coding	1007.52	-1.45937	2.65031e-05	0.000348851
control_d10 vs control_d6	Plch2	ENSMUSG00000029055.17	protein_coding	21.0803	2.72406	2.66618e-05	0.000350359
control_d10 vs control_d6	Gm44292	ENSMUSG00000108291.1	TEC	67.1505	-1.05565	2.6698e-05	0.000350543
control_d10 vs control_d6	Cpz	ENSMUSG00000036596.6	protein_coding	176.332	1.47209	2.70602e-05	0.00035442
control_d10 vs control_d6	Prkg1	ENSMUSG00000052920.15	protein_coding	36.1939	1.51235	2.71074e-05	0.000354745
control_d10 vs control_d6	Gm10639	ENSMUSG00000074179.11	protein_coding	10.8051	5.32844	2.71662e-05	0.000354929
control_d10 vs control_d6	Crabp2	ENSMUSG00000004885.5	protein_coding	414.175	1.32475	2.75157e-05	0.000359198
control_d10 vs control_d6	Apobec4	ENSMUSG00000055547.4	protein_coding	4.86418	-5.07699	2.83783e-05	0.000369547
control_d10 vs control_d6	Serpina7	ENSMUSG00000031271.14	protein_coding	7.96769	-2.6763	2.87973e-05	0.000374696
control_d10 vs control_d6	Gm44206	ENSMUSG00000107429.2	antisense	64.1543	2.13719	2.89912e-05	0.000376601
control_d10 vs control_d6	Gm42653	ENSMUSG00000106549.1	TEC	147.93	-1.75151	2.97509e-05	0.000384579
control_d10 vs control_d6	Kcnd1	ENSMUSG00000009731.4	protein_coding	93.0974	1.07695	3.00036e-05	0.00038753
control_d10 vs control_d6	Sbk2	ENSMUSG00000030433.15	protein_coding	31.8084	2.37392	3.01441e-05	0.000388652
control_d10 vs control_d6	Slfn9	ENSMUSG00000069793.12	protein_coding	10322.9	-1.31413	3.01491e-05	0.000388652
control_d10 vs control_d6	Gm6277	ENSMUSG00000097440.2	antisense	97.661	-1.07988	3.01885e-05	0.000388652
control_d10 vs control_d6	Larp6	ENSMUSG00000034839.5	protein_coding	49.178	1.51428	3.04828e-05	0.000391937
control_d10 vs control_d6	Htra4	ENSMUSG00000037406.7	protein_coding	38.3194	1.95002	3.11723e-05	0.000399696
control_d10 vs control_d6	Dclk2	ENSMUSG00000028078.14	protein_coding	65.8966	1.62159	3.15849e-05	0.00040466
control_d10 vs control_d6	Kndc1	ENSMUSG00000066129.15	protein_coding	14.8783	2.77298	3.18741e-05	0.000407705
control_d10 vs control_d6	AA414768	ENSMUSG00000083307.1	processed_pseudogene	48.584	1.19529	3.38929e-05	0.000431095
control_d10 vs control_d6	Sfrp5	ENSMUSG00000018822.7	protein_coding	9.22055	-3.47759	3.46715e-05	0.000439324
control_d10 vs control_d6	2310043P16Rik	ENSMUSG00000108732.1	TEC	133.475	-1.14837	3.48633e-05	0.000441314
control_d10 vs control_d6	Igf2bp3	ENSMUSG00000029814.10	protein_coding	71.0415	1.29818	3.50399e-05	0.00044263
control_d10 vs control_d6	Sectm1a	ENSMUSG00000025165.12	protein_coding	1102.54	-1.08047	3.52071e-05	0.000444248
control_d10 vs control_d6	Siglec1	ENSMUSG00000027322.11	protein_coding	2209.55	-1.359	3.52393e-05	0.000444301
control_d10 vs control_d6	Gm17034	ENSMUSG00000090293.1	antisense	8.09028	-3.42007	3.61429e-05	0.000454562
control_d10 vs control_d6	Rem2	ENSMUSG00000022176.11	protein_coding	77.2645	1.20952	3.62251e-05	0.000454562
control_d10 vs control_d6	Syn1	ENSMUSG00000037217.15	protein_coding	134.042	1.00927	3.71985e-05	0.000465672
control_d10 vs control_d6	Tmem45b	ENSMUSG00000041737.8	protein_coding	25.9771	2.67649	4.25659e-05	0.00052499
control_d10 vs control_d6	Sprr2h	ENSMUSG00000046259.2	protein_coding	131.607	1.33009	4.33083e-05	0.000532491
control_d10 vs control_d6	Gm13722	ENSMUSG00000083594.1	processed_pseudogene	22.2548	-1.60629	4.354e-05	0.000534591
control_d10 vs control_d6	Mme	ENSMUSG00000027820.12	protein_coding	122.006	1.6098	4.3884e-05	0.000537902
control_d10 vs control_d6	Ecel1	ENSMUSG00000026247.13	protein_coding	13.7079	3.38164	4.42704e-05	0.000542218
control_d10 vs control_d6	Nfe2l3	ENSMUSG00000029832.16	protein_coding	192.833	1.31597	4.44784e-05	0.000544345
control_d10 vs control_d6	Ldb2	ENSMUSG00000039706.11	protein_coding	59.8464	1.36758	4.63063e-05	0.000563672
control_d10 vs control_d6	Nat14	ENSMUSG00000035285.6	protein_coding	111.259	1.01045	4.64549e-05	0.000565046
control_d10 vs control_d6	Itgb8	ENSMUSG00000025321.14	protein_coding	161.03	1.05729	4.69369e-05	0.000570036
control_d10 vs control_d6	Gm26582	ENSMUSG00000097479.1	lincRNA	104.648	-1.31819	4.80094e-05	0.00058128
control_d10 vs control_d6	Sox18	ENSMUSG00000046470.5	protein_coding	171.52	1.88726	4.83744e-05	0.000584807
control_d10 vs control_d6	Acan	ENSMUSG00000030607.7	protein_coding	6045.75	1.13411	5.03588e-05	0.000606026
control_d10 vs control_d6	Atp2b2	ENSMUSG00000030302.16	protein_coding	13.8242	2.6713	5.10046e-05	0.000611477
control_d10 vs control_d6	B4galnt2	ENSMUSG00000013418.8	protein_coding	13.7042	4.74876	5.26198e-05	0.000626578
control_d10 vs control_d6	ccdc198	ENSMUSG00000021850.14	protein_coding	22.2979	-2.29614	5.41285e-05	0.000642133
control_d10 vs control_d6	Kng2	ENSMUSG00000060459.14	protein_coding	21.4365	2.46631	5.50889e-05	0.00065255
control_d10 vs control_d6	Gm15787	ENSMUSG00000086247.7	processed_transcript	36.6017	-1.27969	5.51407e-05	0.000652677
control_d10 vs control_d6	Tbxa2r	ENSMUSG00000034881.8	protein_coding	67.4396	1.60877	5.66143e-05	0.000668125
control_d10 vs control_d6	Syna	ENSMUSG00000085957.4	protein_coding	19.4989	1.90045	5.80182e-05	0.000683168
control_d10 vs control_d6	Gjb2	ENSMUSG00000046352.7	protein_coding	88.4206	1.45612	5.88598e-05	0.000692563
control_d10 vs control_d6	Gsta2	ENSMUSG00000057933.10	protein_coding	19.0096	2.41239	6.01179e-05	0.000705796
control_d10 vs control_d6	Ebf4	ENSMUSG00000053552.14	protein_coding	23.9945	1.7076	6.01792e-05	0.000705993
control_d10 vs control_d6	Gm42208	ENSMUSG00000106140.1	lincRNA	17.0915	-1.9138	6.11829e-05	0.000716178
control_d10 vs control_d6	Zfp85os	ENSMUSG00000044081.7	processed_transcript	21.9676	-1.64894	6.26513e-05	0.000732287
control_d10 vs control_d6	Ifi208	ENSMUSG00000066677.12	protein_coding	258.312	-1.54177	6.30722e-05	0.00073612
control_d10 vs control_d6	Tnxb	ENSMUSG00000033327.16	protein_coding	1551.07	1.20824	6.46506e-05	0.000752328
control_d10 vs control_d6	Gm6637	ENSMUSG00000108090.1	processed_pseudogene	98.2172	1.46427	6.53337e-05	0.000758607
control_d10 vs control_d6	Garem2	ENSMUSG00000044576.6	protein_coding	26.3164	2.09745	6.59702e-05	0.000765438
control_d10 vs control_d6	Pi16	ENSMUSG00000024011.17	protein_coding	283.359	-1.06102	6.73975e-05	0.000781271
control_d10 vs control_d6	Mogat1	ENSMUSG00000012187.13	protein_coding	9.44328	-2.46025	6.74333e-05	0.000781271
control_d10 vs control_d6	Frzb	ENSMUSG00000027004.3	protein_coding	298.34	1.55597	6.78569e-05	0.000785604
control_d10 vs control_d6	Sit1	ENSMUSG00000028460.6	protein_coding	46.0369	1.57394	7.04431e-05	0.000813172
control_d10 vs control_d6	Trim29	ENSMUSG00000032013.6	protein_coding	77.5116	1.48296	7.48824e-05	0.000857552
control_d10 vs control_d6	Upk1b	ENSMUSG00000049436.5	protein_coding	458.117	-1.09514	7.6083e-05	0.000870672
control_d10 vs control_d6	Kcnq4	ENSMUSG00000028631.7	protein_coding	55.8815	-1.30027	7.78353e-05	0.000886697
control_d10 vs control_d6	Asphd2	ENSMUSG00000029348.11	protein_coding	15.3049	2.47356	7.79221e-05	0.000886697
control_d10 vs control_d6	Trim34a	ENSMUSG00000056144.14	protein_coding	197.249	-1.07288	7.79305e-05	0.000886697
control_d10 vs control_d6	Cyp2d22	ENSMUSG00000061740.8	protein_coding	77.1608	1.26471	7.90042e-05	0.000896983
control_d10 vs control_d6	Vxn	ENSMUSG00000067879.3	protein_coding	23.1137	2.01648	7.95449e-05	0.000901831
control_d10 vs control_d6	Olfr1033	ENSMUSG00000045392.8	protein_coding	150.538	1.50166	7.9746e-05	0.00090282
control_d10 vs control_d6	Igkv17-121	ENSMUSG00000076514.3	IG_V_gene	38.7997	-2.16484	8.20114e-05	0.000925824
control_d10 vs control_d6	Ryr2	ENSMUSG00000021313.16	protein_coding	7.18229	-2.63907	8.41163e-05	0.000944801
control_d10 vs control_d6	Col28a1	ENSMUSG00000068794.7	protein_coding	178.208	1.37341	8.6736e-05	0.000970868
control_d10 vs control_d6	4930405A21Rik	ENSMUSG00000086638.7	processed_transcript	28.2855	-1.25228	8.68634e-05	0.000971609
control_d10 vs control_d6	Vwa2	ENSMUSG00000025082.8	protein_coding	32.4951	-1.32331	8.83467e-05	0.00098542
control_d10 vs control_d6	Klrc3	ENSMUSG00000033027.15	protein_coding	17.0761	2.35714	9.097e-05	0.00101254
control_d10 vs control_d6	Gm15500	ENSMUSG00000086583.3	transcribed_processed_pseudogene	45.2632	-1.23907	9.17376e-05	0.00102037
control_d10 vs control_d6	Pcdh12	ENSMUSG00000024440.13	protein_coding	42.0562	1.66258	9.21753e-05	0.00102452
control_d10 vs control_d6	Gm8300	ENSMUSG00000079034.2	protein_coding	5.63581	-3.19384	9.2949e-05	0.00103095
control_d10 vs control_d6	Gm29233	ENSMUSG00000101859.1	lincRNA	10.2642	-2.18511	9.40199e-05	0.00103992
control_d10 vs control_d6	Spock2	ENSMUSG00000058297.16	protein_coding	45.2951	1.60234	9.66039e-05	0.00106405
control_d10 vs control_d6	Tmem150b	ENSMUSG00000046456.14	protein_coding	24.991	1.91735	9.82399e-05	0.00108057
control_d10 vs control_d6	Setbp1	ENSMUSG00000024548.11	protein_coding	201.193	1.06742	9.93774e-05	0.00109218
control_d10 vs control_d6	Ugt1a6b	ENSMUSG00000090145.7	protein_coding	36.1192	1.57759	0.000101062	0.00110701
control_d10 vs control_d6	Gm41442	ENSMUSG00000116946.1	lincRNA	80.0087	-1.21525	0.000106226	0.00115632
control_d10 vs control_d6	Clec4e	ENSMUSG00000030142.10	protein_coding	2805.69	1.17165	0.000110239	0.0011927
control_d10 vs control_d6	Tmsb15a	ENSMUSG00000060726.10	protein_coding	25.7162	2.98683	0.000111089	0.00120026
control_d10 vs control_d6	Gng3	ENSMUSG00000071658.5	protein_coding	17.406	1.91305	0.000111795	0.00120624
control_d10 vs control_d6	Fras1	ENSMUSG00000034687.8	protein_coding	44.4014	1.42555	0.000112317	0.00121106
control_d10 vs control_d6	Gm38832	ENSMUSG00000108371.1	lincRNA	14.915	-1.94721	0.00011476	0.00123571
control_d10 vs control_d6	Galnt9	ENSMUSG00000033316.14	protein_coding	45.52	1.09591	0.000115515	0.001243
control_d10 vs control_d6	1010001N08Rik	ENSMUSG00000097222.2	processed_transcript	34.9415	1.46022	0.000116719	0.00125426
control_d10 vs control_d6	Fam13a	ENSMUSG00000037709.13	protein_coding	213.055	1.1688	0.00011786	0.00126394
control_d10 vs control_d6	Abra	ENSMUSG00000042895.6	protein_coding	7.94744	-2.95619	0.000121383	0.00129647
control_d10 vs control_d6	Enox1	ENSMUSG00000022012.9	protein_coding	48.8766	1.13794	0.000126383	0.00134229
control_d10 vs control_d6	Tbc1d30	ENSMUSG00000052302.6	protein_coding	64.421	1.20323	0.000126857	0.00134497
control_d10 vs control_d6	Slpi	ENSMUSG00000017002.14	protein_coding	2975.8	-1.0697	0.000127127	0.00134694
control_d10 vs control_d6	Spink4	ENSMUSG00000028415.4	protein_coding	30.1928	-1.70398	0.000127591	0.00135094
control_d10 vs control_d6	Gpr82	ENSMUSG00000047678.1	protein_coding	43.4065	-1.20961	0.000128829	0.00136133
control_d10 vs control_d6	C1qtnf9	ENSMUSG00000071347.3	protein_coding	34.7691	2.09459	0.000129905	0.00137019
control_d10 vs control_d6	Gm30054	ENSMUSG00000114937.1	antisense	24.7482	1.88296	0.000130413	0.00137441
control_d10 vs control_d6	Gm15441	ENSMUSG00000074398.5	antisense	50.4429	-1.34452	0.000135472	0.00142205
control_d10 vs control_d6	Gm17122	ENSMUSG00000090458.1	antisense	38.3348	-1.68298	0.000137015	0.0014354
control_d10 vs control_d6	Cyp26a1	ENSMUSG00000024987.6	protein_coding	72.6982	-1.48023	0.000137858	0.00144328
control_d10 vs control_d6	Cygb	ENSMUSG00000020810.5	protein_coding	590.499	1.01708	0.000147727	0.00153345
control_d10 vs control_d6	A730020M07Rik	ENSMUSG00000044522.8	lincRNA	9.88035	-2.27676	0.00014848	0.00153924
control_d10 vs control_d6	Cd209g	ENSMUSG00000079168.4	protein_coding	20.3945	2.6454	0.000148768	0.00154122
control_d10 vs control_d6	Notum	ENSMUSG00000042988.10	protein_coding	226.261	1.00691	0.000148902	0.0015416
control_d10 vs control_d6	Alox12	ENSMUSG00000000320.10	protein_coding	29.9054	1.63882	0.000153544	0.00158468
control_d10 vs control_d6	Trav19	ENSMUSG00000076862.5	TR_V_gene	6.1899	5.49368	0.000153562	0.00158468
control_d10 vs control_d6	Igsf6	ENSMUSG00000035004.3	protein_coding	3505.53	1.10869	0.00015525	0.00160001
control_d10 vs control_d6	Trgj2	ENSMUSG00000105830.1	TR_J_gene	10.2326	3.7391	0.000157654	0.00162268
control_d10 vs control_d6	Tmem35a	ENSMUSG00000033578.7	protein_coding	40.7304	1.68072	0.000158924	0.00163258
control_d10 vs control_d6	Gm43069	ENSMUSG00000107179.1	antisense	9.22445	-2.55864	0.000169317	0.00172926
control_d10 vs control_d6	S1pr4	ENSMUSG00000044199.6	protein_coding	304.142	1.40326	0.000170395	0.00173254
control_d10 vs control_d6	Pcdhb19	ENSMUSG00000043313.6	protein_coding	24.5638	1.55853	0.00017059	0.00173333
control_d10 vs control_d6	Igkj2	ENSMUSG00000076605.2	IG_J_gene	410.058	-1.38544	0.000172025	0.00174344
control_d10 vs control_d6	Kcnj10	ENSMUSG00000044708.5	protein_coding	295.008	1.28252	0.000175523	0.00177662
control_d10 vs control_d6	Nppb	ENSMUSG00000029019.8	protein_coding	143.67	1.1655	0.000177565	0.00179615
control_d10 vs control_d6	Sele	ENSMUSG00000026582.6	protein_coding	44.2123	1.38671	0.000179551	0.00181162
control_d10 vs control_d6	Snhg15	ENSMUSG00000085156.7	processed_transcript	812.005	-1.01298	0.000181521	0.00182685
control_d10 vs control_d6	1110032F04Rik	ENSMUSG00000046999.2	protein_coding	43.0177	1.15289	0.000182639	0.00183344
control_d10 vs control_d6	Gm48368	ENSMUSG00000113890.1	processed_pseudogene	4158.97	1.2231	0.000192904	0.00192189
control_d10 vs control_d6	1500009L16Rik	ENSMUSG00000087651.3	protein_coding	73.3933	1.19753	0.000196459	0.00195363
control_d10 vs control_d6	Rbm24	ENSMUSG00000038132.6	protein_coding	21.6384	1.97602	0.000200202	0.00198518
control_d10 vs control_d6	A430093F15Rik	ENSMUSG00000067577.8	processed_transcript	44.5309	1.38589	0.000202656	0.0020052
control_d10 vs control_d6	Pcp4l1	ENSMUSG00000038370.6	protein_coding	31.7854	-1.26838	0.000205911	0.00202603
control_d10 vs control_d6	Trbv2	ENSMUSG00000076462.2	TR_V_gene	49.7427	1.77168	0.000206526	0.00203012
control_d10 vs control_d6	Trim54	ENSMUSG00000062077.14	protein_coding	12.1611	3.22783	0.000206583	0.00203012
control_d10 vs control_d6	Peli3	ENSMUSG00000024901.15	protein_coding	38.1684	1.33703	0.000209637	0.0020525
control_d10 vs control_d6	Galnt16	ENSMUSG00000021130.8	protein_coding	68.5757	1.28816	0.000212255	0.00207558
control_d10 vs control_d6	9330182L06Rik	ENSMUSG00000056004.16	protein_coding	20.4493	1.73746	0.000214107	0.0020924
control_d10 vs control_d6	Ntn3	ENSMUSG00000117406.1	protein_coding	33.3641	1.51713	0.000215684	0.00210551
control_d10 vs control_d6	Gm42923	ENSMUSG00000105134.1	TEC	123.348	-1.71343	0.000215715	0.00210551
control_d10 vs control_d6	Hook1	ENSMUSG00000028572.13	protein_coding	182.938	1.0182	0.000218903	0.00213401
control_d10 vs control_d6	Syt13	ENSMUSG00000027220.2	protein_coding	203.041	1.07465	0.000222674	0.00216411
control_d10 vs control_d6	Pcdh10	ENSMUSG00000049100.15	protein_coding	85.9946	1.03804	0.000225415	0.00218807
control_d10 vs control_d6	Igkv4-91	ENSMUSG00000076532.3	IG_V_gene	392.845	-2.65354	0.000226828	0.00220044
control_d10 vs control_d6	Gm45716	ENSMUSG00000110344.1	protein_coding	112.656	1.02027	0.000230052	0.00222627
control_d10 vs control_d6	Il21	ENSMUSG00000027718.8	protein_coding	12.3966	-2.06961	0.000233356	0.00225549
control_d10 vs control_d6	Gm35326	ENSMUSG00000111885.1	lincRNA	5.46607	-4.23129	0.000233578	0.00225626
control_d10 vs control_d6	Gm7644	ENSMUSG00000114553.1	lincRNA	9.95796	-2.2967	0.000233999	0.00225776
control_d10 vs control_d6	Plxnb1	ENSMUSG00000053646.13	protein_coding	1156.56	1.07625	0.000234846	0.00226305
control_d10 vs control_d6	Ly6g6e	ENSMUSG00000013766.11	protein_coding	23.4306	1.7475	0.000234852	0.00226305
control_d10 vs control_d6	Il11ra1	ENSMUSG00000073889.10	protein_coding	303.087	1.04124	0.000240364	0.00231259
control_d10 vs control_d6	Vmn1r40	ENSMUSG00000096051.2	protein_coding	10.7178	-2.33407	0.000240431	0.00231259
control_d10 vs control_d6	Bach2os	ENSMUSG00000086150.1	antisense	26.1952	1.68084	0.000240687	0.00231366
control_d10 vs control_d6	Cpeb1	ENSMUSG00000025586.17	protein_coding	69.2812	1.05905	0.000243624	0.00233905
control_d10 vs control_d6	Neb	ENSMUSG00000026950.17	protein_coding	46.0645	1.37122	0.000253181	0.00241184
control_d10 vs control_d6	Crisp1	ENSMUSG00000025431.4	protein_coding	20.2881	2.36968	0.000255692	0.00243283
control_d10 vs control_d6	Gm43353	ENSMUSG00000105174.1	TEC	22.0812	-2.48629	0.00025894	0.00245931
control_d10 vs control_d6	Cpxm1	ENSMUSG00000027408.7	protein_coding	1491.66	1.19836	0.000261901	0.00248297
control_d10 vs control_d6	Gm6710	ENSMUSG00000078887.10	protein_coding	25.8704	-1.27845	0.00026354	0.00249552
control_d10 vs control_d6	Trav16d-dv11	ENSMUSG00000076796.1	TR_V_gene	15.2137	2.43011	0.000277318	0.00261196
control_d10 vs control_d6	Spock1	ENSMUSG00000056222.15	protein_coding	9.03788	-2.17379	0.000279089	0.00262708
control_d10 vs control_d6	4930417O13Rik	ENSMUSG00000108129.2	processed_transcript	18.6843	1.84801	0.000289146	0.0027153
control_d10 vs control_d6	Adam33	ENSMUSG00000027318.17	protein_coding	24.0333	-1.99677	0.000295285	0.0027664
control_d10 vs control_d6	Ighg2c	ENSMUSG00000076612.8	IG_C_gene	916.018	5.42131	0.000305508	0.00285207
control_d10 vs control_d6	Tmem98	ENSMUSG00000035413.8	protein_coding	220.564	1.11865	0.000306998	0.00286429
control_d10 vs control_d6	Synpr	ENSMUSG00000056296.17	protein_coding	52.1552	1.24872	0.000307511	0.00286739
control_d10 vs control_d6	2010016I18Rik	ENSMUSG00000091575.2	processed_transcript	42.2935	1.51269	0.00033293	0.00308979
control_d10 vs control_d6	Hspa12b	ENSMUSG00000074793.10	protein_coding	77.8581	1.0747	0.000334025	0.00309642
control_d10 vs control_d6	Saa3	ENSMUSG00000040026.8	protein_coding	29364.3	1.22689	0.000340633	0.00314934
control_d10 vs control_d6	Tspyl3	ENSMUSG00000074671.6	protein_coding	202.362	1.09326	0.000340726	0.00314934
control_d10 vs control_d6	Rp1	ENSMUSG00000025900.12	protein_coding	6.64901	-3.03519	0.000342536	0.00316237
control_d10 vs control_d6	Ermap	ENSMUSG00000028644.16	protein_coding	26.4531	1.45705	0.000342897	0.00316387
control_d10 vs control_d6	A430088P11Rik	ENSMUSG00000116220.1	antisense	8.67741	4.08349	0.000344946	0.00318031
control_d10 vs control_d6	Hand2	ENSMUSG00000038193.4	protein_coding	105.306	1.27837	0.000362648	0.00331717
control_d10 vs control_d6	AC154912.3	ENSMUSG00000117294.1	TEC	34.6254	-1.22318	0.000363839	0.00332614
control_d10 vs control_d6	Klrb1f	ENSMUSG00000030154.10	protein_coding	72.3548	-1.01207	0.000369395	0.00337111
control_d10 vs control_d6	Cdo1	ENSMUSG00000033022.8	protein_coding	73.4323	1.08765	0.000373522	0.00340485
control_d10 vs control_d6	Gas6	ENSMUSG00000031451.6	protein_coding	737.47	1.20665	0.000382313	0.00347898
control_d10 vs control_d6	Trbv29	ENSMUSG00000076480.2	TR_V_gene	59.0922	2.23669	0.000390548	0.00354375
control_d10 vs control_d6	Cd101	ENSMUSG00000086564.9	protein_coding	61.5593	1.09463	0.000399783	0.00361308
control_d10 vs control_d6	Gm13339	ENSMUSG00000082884.1	unprocessed_pseudogene	6.83048	-2.42869	0.000400836	0.00362054
control_d10 vs control_d6	Gm10388	ENSMUSG00000107894.1	TEC	20.0614	-1.50011	0.000411249	0.00370615
control_d10 vs control_d6	Tchh	ENSMUSG00000052415.5	protein_coding	93.1212	1.19015	0.000414902	0.00373694
control_d10 vs control_d6	Gm7984	ENSMUSG00000049891.4	processed_pseudogene	11.049	-2.05722	0.000415556	0.00374071
control_d10 vs control_d6	Il1b	ENSMUSG00000027398.13	protein_coding	3058.23	1.07253	0.000423424	0.00379431
control_d10 vs control_d6	Gm44710	ENSMUSG00000109455.1	antisense	24.5375	1.50565	0.000425291	0.00380673
control_d10 vs control_d6	Rpl27-ps3	ENSMUSG00000073640.3	processed_pseudogene	29.1888	-1.27974	0.000427592	0.00382517
control_d10 vs control_d6	Slc17a4	ENSMUSG00000021336.17	protein_coding	14.821	-1.89452	0.000427879	0.00382558
control_d10 vs control_d6	Lama1	ENSMUSG00000032796.8	protein_coding	16.1799	2.03593	0.000428824	0.00382972
control_d10 vs control_d6	Ak9	ENSMUSG00000091415.5	protein_coding	5.63368	-2.9665	0.000434035	0.0038632
control_d10 vs control_d6	Ces2f	ENSMUSG00000062826.7	protein_coding	26.8669	2.65646	0.000439808	0.00390364
control_d10 vs control_d6	Tmod2	ENSMUSG00000032186.15	protein_coding	22.2879	1.51733	0.000444861	0.00393747
control_d10 vs control_d6	St8sia6	ENSMUSG00000003418.11	protein_coding	100.406	-1.26941	0.000447304	0.00395143
control_d10 vs control_d6	Trim67	ENSMUSG00000036913.15	protein_coding	33.9178	1.21221	0.000449858	0.003964
control_d10 vs control_d6	Ankrd34a	ENSMUSG00000049097.9	protein_coding	64.6556	1.12754	0.000456027	0.00401168
control_d10 vs control_d6	Prrx2	ENSMUSG00000039476.13	protein_coding	66.8337	1.32634	0.000457194	0.0040197
control_d10 vs control_d6	Meig1	ENSMUSG00000026650.15	protein_coding	3.79634	-4.70053	0.000463065	0.00406681
control_d10 vs control_d6	Myo3b	ENSMUSG00000042064.13	protein_coding	17.7298	1.93602	0.000463772	0.00407077
control_d10 vs control_d6	Wnt2b	ENSMUSG00000027840.5	protein_coding	197.729	1.01348	0.000467578	0.00409964
control_d10 vs control_d6	AW551984	ENSMUSG00000038112.15	protein_coding	35.104	1.44469	0.000477486	0.00417498
control_d10 vs control_d6	Trbv3	ENSMUSG00000076463.2	TR_V_gene	24.0813	2.33345	0.000479499	0.00418796
control_d10 vs control_d6	Trim30b	ENSMUSG00000052749.9	protein_coding	68.2955	-1.9439	0.000484829	0.00423218
control_d10 vs control_d6	Hnf1a	ENSMUSG00000029556.12	protein_coding	5.18357	-2.97505	0.000496326	0.00431828
control_d10 vs control_d6	Pcyt1b	ENSMUSG00000035246.16	protein_coding	46.4933	1.06458	0.000498721	0.00433257
control_d10 vs control_d6	Gm5039	ENSMUSG00000093847.2	protein_coding	9.26296	-1.96274	0.000501907	0.00435489
control_d10 vs control_d6	Cspg4	ENSMUSG00000032911.6	protein_coding	36.0687	1.25218	0.000505419	0.00438057
control_d10 vs control_d6	P2ry1	ENSMUSG00000027765.6	protein_coding	51.8799	-1.17787	0.000508138	0.00439693
control_d10 vs control_d6	Efcc1	ENSMUSG00000068263.11	protein_coding	35.0445	1.29331	0.000508804	0.0044003
control_d10 vs control_d6	Wnt7a	ENSMUSG00000030093.7	protein_coding	6.78441	4.63301	0.000513981	0.00444265
control_d10 vs control_d6	Adgrl3	ENSMUSG00000037605.16	protein_coding	28.1695	-1.20843	0.000514783	0.00444625
control_d10 vs control_d6	Tro	ENSMUSG00000025272.16	protein_coding	29.4551	1.27371	0.000520739	0.00448639
control_d10 vs control_d6	Gm17546	ENSMUSG00000078648.3	antisense	50.646	-1.0628	0.000525488	0.00451848
control_d10 vs control_d6	Ak5	ENSMUSG00000039058.11	protein_coding	24.3441	1.58763	0.000526689	0.00452536
control_d10 vs control_d6	Rhbdl3	ENSMUSG00000017692.8	protein_coding	101.301	1.23739	0.000535083	0.00458134
control_d10 vs control_d6	Gm44148	ENSMUSG00000107736.1	lincRNA	25.7908	-1.54718	0.000535515	0.00458134
control_d10 vs control_d6	Car11	ENSMUSG00000003273.14	protein_coding	49.6028	1.37556	0.000543934	0.00464334
control_d10 vs control_d6	Ifna4	ENSMUSG00000070904.4	protein_coding	3.7403	-4.71185	0.000544497	0.00464468
control_d10 vs control_d6	Dennd6b	ENSMUSG00000015377.10	protein_coding	345.049	-1.24663	0.00054947	0.00467802
control_d10 vs control_d6	Col8a2	ENSMUSG00000056174.8	protein_coding	26.5151	2.2562	0.00055549	0.00471913
control_d10 vs control_d6	Sult1c2	ENSMUSG00000023122.6	protein_coding	598.736	-1.16755	0.000558851	0.00474515
control_d10 vs control_d6	Sp8	ENSMUSG00000048562.7	protein_coding	38.7299	-1.21747	0.000570198	0.00483115
control_d10 vs control_d6	Mfap3l	ENSMUSG00000031647.10	protein_coding	25.6152	1.69562	0.000571438	0.00483907
control_d10 vs control_d6	Tnfsf18	ENSMUSG00000066755.2	protein_coding	22.7621	1.62785	0.000579302	0.00489441
control_d10 vs control_d6	Tmem204	ENSMUSG00000024168.8	protein_coding	63.0099	1.31295	0.000605964	0.00509608
control_d10 vs control_d6	D830039M14Rik	ENSMUSG00000043126.5	antisense	22.6201	1.47012	0.000611299	0.0051355
control_d10 vs control_d6	Tmem221	ENSMUSG00000043664.7	protein_coding	106.241	1.24125	0.000624536	0.00523837
control_d10 vs control_d6	Upb1	ENSMUSG00000033427.14	protein_coding	36.1434	-1.17461	0.000629365	0.00527608
control_d10 vs control_d6	Btn2a2	ENSMUSG00000053216.15	protein_coding	11.4609	2.36873	0.000639434	0.00535446
control_d10 vs control_d6	0610043K17Rik	ENSMUSG00000087361.7	lincRNA	15.485	-1.67525	0.000650536	0.00543633
control_d10 vs control_d6	Trbv17	ENSMUSG00000076474.3	TR_V_gene	22.7107	2.36797	0.000651901	0.00544487
control_d10 vs control_d6	Chga	ENSMUSG00000021194.6	protein_coding	33.7795	1.83738	0.000653072	0.00544891
control_d10 vs control_d6	Gm48544	ENSMUSG00000113049.1	lincRNA	42.0627	-1.16729	0.000657234	0.00546927
control_d10 vs control_d6	Ly6g5b	ENSMUSG00000043807.6	protein_coding	28.2308	1.2991	0.000657237	0.00546927
control_d10 vs control_d6	Zfp667	ENSMUSG00000054893.15	protein_coding	52.2161	1.03041	0.000675171	0.00558628
control_d10 vs control_d6	4933432I03Rik	ENSMUSG00000114980.1	lincRNA	8.57697	-2.22347	0.00068299	0.00564214
control_d10 vs control_d6	Wfikkn2	ENSMUSG00000044177.4	protein_coding	11.0473	2.78237	0.000686719	0.00566704
control_d10 vs control_d6	Tph1	ENSMUSG00000040046.14	protein_coding	56.8014	1.38763	0.000692125	0.00570571
control_d10 vs control_d6	Peg3	ENSMUSG00000002265.16	protein_coding	38.1216	1.29388	0.000692578	0.00570648
control_d10 vs control_d6	Prl7d1	ENSMUSG00000021348.3	protein_coding	7.58127	-2.20192	0.000695008	0.00572354
control_d10 vs control_d6	Lrrc4c	ENSMUSG00000050587.14	protein_coding	18.5515	2.35568	0.000705869	0.00580694
control_d10 vs control_d6	Itga8	ENSMUSG00000026768.10	protein_coding	35.7279	1.22464	0.000716481	0.005879
control_d10 vs control_d6	Gm47015	ENSMUSG00000112907.1	lincRNA	69.6826	1.21427	0.000722692	0.00592077
control_d10 vs control_d6	Asgr2	ENSMUSG00000040963.15	protein_coding	46.3938	-1.08591	0.000725132	0.00593629
control_d10 vs control_d6	Nkd2	ENSMUSG00000021567.15	protein_coding	66.3392	1.24474	0.000741003	0.00604581
control_d10 vs control_d6	Gm23935	ENSMUSG00000076258.1	miRNA	19284.6	3.62487	0.00076505	0.00621642
control_d10 vs control_d6	Myct1	ENSMUSG00000046916.9	protein_coding	91.5251	1.04785	0.000782661	0.00634328
control_d10 vs control_d6	Aqp2	ENSMUSG00000023013.5	protein_coding	3.44322	-4.01965	0.000800568	0.0064587
control_d10 vs control_d6	Ablim2	ENSMUSG00000029095.17	protein_coding	13.035	2.07267	0.000805622	0.0064797
control_d10 vs control_d6	Lingo1	ENSMUSG00000049556.5	protein_coding	40.7949	1.14115	0.000814953	0.00654811
control_d10 vs control_d6	Lgals2	ENSMUSG00000043501.5	protein_coding	12.3832	-1.78514	0.000816346	0.00655598
control_d10 vs control_d6	Zfyve28	ENSMUSG00000037224.15	protein_coding	23.3857	1.57335	0.000836943	0.00670442
control_d10 vs control_d6	Gzmn	ENSMUSG00000015443.9	protein_coding	6.83202	4.62921	0.000846562	0.00676582
control_d10 vs control_d6	Gprin3	ENSMUSG00000045441.5	protein_coding	48.6635	1.07639	0.00084744	0.006768
control_d10 vs control_d6	Syt5	ENSMUSG00000004961.7	protein_coding	37.7592	1.426	0.000874392	0.00696571
control_d10 vs control_d6	Frmd5	ENSMUSG00000027238.17	protein_coding	18.3636	-1.59446	0.000887581	0.00705307
control_d10 vs control_d6	Sectm1b	ENSMUSG00000039364.13	protein_coding	9.303	-2.20127	0.000894955	0.00710454
control_d10 vs control_d6	Dbhos	ENSMUSG00000085008.1	antisense	26.3755	-1.50513	0.0008993	0.00712833
control_d10 vs control_d6	Gm33280	ENSMUSG00000102202.1	lincRNA	8.877	-2.16638	0.000902674	0.00714793
control_d10 vs control_d6	Wif1	ENSMUSG00000020218.11	protein_coding	3.74702	4.74841	0.000903484	0.00715078
control_d10 vs control_d6	Sh3tc2	ENSMUSG00000045629.8	protein_coding	26.4121	1.40354	0.000913727	0.00721385
control_d10 vs control_d6	Gm21762	ENSMUSG00000094027.2	protein_coding	10.5529	-1.94499	0.000914297	0.00721476
control_d10 vs control_d6	Trav7d-4	ENSMUSG00000094023.3	TR_V_gene	7.20141	4.73301	0.000924602	0.00728521
control_d10 vs control_d6	Gm47003	ENSMUSG00000113816.1	antisense	31.5553	-1.49478	0.000936858	0.00735619
control_d10 vs control_d6	Gm44709	ENSMUSG00000109168.1	antisense	23.9529	-1.75448	0.000937348	0.00735639
control_d10 vs control_d6	Lrp3	ENSMUSG00000001802.16	protein_coding	59.8753	1.32134	0.000944245	0.0074032
control_d10 vs control_d6	Cacna1f	ENSMUSG00000031142.17	protein_coding	23.6927	-1.34006	0.000954623	0.00746243
control_d10 vs control_d6	Pcdhb20	ENSMUSG00000046191.7	protein_coding	33.6777	1.22708	0.000971865	0.00756738
control_d10 vs control_d6	Pou2f2	ENSMUSG00000008496.19	protein_coding	405.582	1.00036	0.000973556	0.00757683
control_d10 vs control_d6	Ahrr	ENSMUSG00000021575.16	protein_coding	28.9073	1.35137	0.000979155	0.0076092
control_d10 vs control_d6	Mfap4	ENSMUSG00000042436.12	protein_coding	117.405	1.0817	0.000980954	0.00761945
control_d10 vs control_d6	Cadps2	ENSMUSG00000017978.18	protein_coding	71.2076	-1.09615	0.000988513	0.00767065
control_d10 vs control_d6	Gm12253	ENSMUSG00000058287.5	protein_coding	16.9548	-1.79529	0.000993258	0.0077029
control_d10 vs control_d6	Kcnj15	ENSMUSG00000062609.14	protein_coding	69.69	-1.22254	0.000993641	0.0077029
control_d10 vs control_d6	Hif3a	ENSMUSG00000004328.15	protein_coding	22.6472	1.48735	0.000996839	0.00772392
control_d10 vs control_d6	Gm48610	ENSMUSG00000112505.1	lincRNA	43.9051	-1.13448	0.000997576	0.00772585
control_d10 vs control_d6	Myrip	ENSMUSG00000041794.13	protein_coding	12.1146	-1.77992	0.00100057	0.00773505
control_d10 vs control_d6	Gm19951	ENSMUSG00000113136.1	lincRNA	6.60113	-2.29499	0.00101063	0.00778679
control_d10 vs control_d6	Msantd3	ENSMUSG00000039693.11	protein_coding	176.957	1.1178	0.00104021	0.00799361
control_d10 vs control_d6	Ighv1-14	ENSMUSG00000104422.1	IG_V_pseudogene	40.3383	-1.54983	0.00104799	0.00803783
control_d10 vs control_d6	Th	ENSMUSG00000000214.11	protein_coding	11.8178	2.90529	0.00105688	0.00809426
control_d10 vs control_d6	4933433G19Rik	ENSMUSG00000114362.1	antisense	9.73064	-2.06609	0.00106404	0.00813817
control_d10 vs control_d6	B230398E01Rik	ENSMUSG00000087660.1	antisense	21.0339	-1.82125	0.00106415	0.00813817
control_d10 vs control_d6	Gm43813	ENSMUSG00000106636.1	processed_transcript	36.7095	-1.10911	0.00107984	0.00823826
control_d10 vs control_d6	Gm47903	ENSMUSG00000112267.1	lincRNA	3.90129	-3.2634	0.0011012	0.00838108
control_d10 vs control_d6	Tdo2	ENSMUSG00000028011.16	protein_coding	18.4664	3.1337	0.00110618	0.00840687
control_d10 vs control_d6	Gm26518	ENSMUSG00000097234.1	lincRNA	86.5925	-1.21327	0.00110823	0.00841442
control_d10 vs control_d6	Gm49760	ENSMUSG00000116815.1	processed_pseudogene	31.4477	1.09369	0.00111784	0.00847112
control_d10 vs control_d6	Gipc3	ENSMUSG00000034872.6	protein_coding	49.8139	1.08867	0.00112226	0.00848841
control_d10 vs control_d6	Pla2g2e	ENSMUSG00000028751.13	protein_coding	37.5097	1.21136	0.00113037	0.00854565
control_d10 vs control_d6	Slc12a5	ENSMUSG00000017740.17	protein_coding	43.4974	1.36157	0.00113402	0.00856918
control_d10 vs control_d6	Gm11998	ENSMUSG00000087452.1	antisense	3.43601	4.6388	0.00114319	0.00862617
control_d10 vs control_d6	Clcn1	ENSMUSG00000029862.15	protein_coding	78.4124	-1.11934	0.00114675	0.00863554
control_d10 vs control_d6	Kif17	ENSMUSG00000028758.12	protein_coding	43.5088	1.0922	0.0011529	0.00865827
control_d10 vs control_d6	Arnt2	ENSMUSG00000015709.9	protein_coding	35.7893	1.20749	0.00115887	0.00869074
control_d10 vs control_d6	Ces2g	ENSMUSG00000031877.9	protein_coding	207.47	1.00825	0.00116044	0.00869838
control_d10 vs control_d6	Faim2	ENSMUSG00000023011.8	protein_coding	8.24856	-2.2745	0.00116801	0.008751
control_d10 vs control_d6	Smc1b	ENSMUSG00000022432.7	protein_coding	18.3074	-1.81757	0.00121056	0.00904827
control_d10 vs control_d6	Gm43823	ENSMUSG00000106224.1	TEC	17.528	-1.69064	0.00122175	0.00911429
control_d10 vs control_d6	Hfm1	ENSMUSG00000043410.16	protein_coding	3.64764	-3.98351	0.00122398	0.00912291
control_d10 vs control_d6	Gipr	ENSMUSG00000030406.7	protein_coding	38.1931	1.66156	0.00124588	0.00927837
control_d10 vs control_d6	6030408B16Rik	ENSMUSG00000075408.5	protein_coding	50.2729	1.08336	0.00126715	0.00941811
control_d10 vs control_d6	Lypd8	ENSMUSG00000013643.13	protein_coding	10.5899	-1.83206	0.00129777	0.00959622
control_d10 vs control_d6	Gabrq	ENSMUSG00000031344.11	protein_coding	50.0772	1.25928	0.00132989	0.00976543
control_d10 vs control_d6	Syt3	ENSMUSG00000030731.13	protein_coding	9.33903	2.47518	0.00133538	0.00979217
control_d10 vs control_d6	Il12b	ENSMUSG00000004296.14	protein_coding	26.5071	-1.23177	0.00134146	0.00982767
control_d10 vs control_d6	Trbv12-2	ENSMUSG00000094525.2	TR_V_gene	10.8407	2.09919	0.00135055	0.00988516
control_d10 vs control_d6	Pax3	ENSMUSG00000004872.15	protein_coding	24.8596	-1.4347	0.00135862	0.00992587
control_d10 vs control_d6	Kifc2	ENSMUSG00000004187.11	protein_coding	16.6188	2.19453	0.0014115	0.0102607
control_d10 vs control_d6	Gcnt3	ENSMUSG00000032226.5	protein_coding	72.2396	1.10088	0.00144528	0.0104578
control_d10 vs control_d6	Slc36a2	ENSMUSG00000020264.5	protein_coding	82.2084	1.24999	0.00145472	0.0105137
control_d10 vs control_d6	Plagl1	ENSMUSG00000019817.18	protein_coding	85.4722	1.33908	0.00149587	0.0107503
control_d10 vs control_d6	Oas1d	ENSMUSG00000032623.9	protein_coding	7.64665	-2.43404	0.00150031	0.0107773
control_d10 vs control_d6	Gm45705	ENSMUSG00000110481.1	TEC	23.0523	1.59228	0.00151312	0.0108547
control_d10 vs control_d6	Gm42372	ENSMUSG00000108348.2	protein_coding	18.5892	1.46939	0.00154783	0.0110782
control_d10 vs control_d6	Sbk1	ENSMUSG00000042978.10	protein_coding	465.126	1.01887	0.00154848	0.0110782
control_d10 vs control_d6	Chit1	ENSMUSG00000026450.14	protein_coding	8.07468	2.92861	0.00155155	0.0110952
control_d10 vs control_d6	A530076I17Rik	ENSMUSG00000086124.2	lincRNA	13.4996	-1.4776	0.00156577	0.0111868
control_d10 vs control_d6	Spata9	ENSMUSG00000021590.7	protein_coding	26.2453	-1.46542	0.00157445	0.0112438
control_d10 vs control_d6	Sntb1	ENSMUSG00000060429.12	protein_coding	50.446	1.02965	0.0015862	0.0113174
control_d10 vs control_d6	Gm20429	ENSMUSG00000092591.1	processed_transcript	26.1014	1.25325	0.00159145	0.0113404
control_d10 vs control_d6	Npy	ENSMUSG00000029819.6	protein_coding	9.8488	3.64072	0.00160336	0.011404
control_d10 vs control_d6	Meiob	ENSMUSG00000024155.8	protein_coding	24.8358	-1.4541	0.00160764	0.0114293
control_d10 vs control_d6	A730015C16Rik	ENSMUSG00000090551.1	protein_coding	14.7411	-1.51606	0.00161416	0.0114654
control_d10 vs control_d6	Gm12091	ENSMUSG00000085893.1	processed_pseudogene	447.895	-1.01298	0.001634	0.01157
control_d10 vs control_d6	Unc5a	ENSMUSG00000025876.15	protein_coding	26.9004	1.37973	0.00163837	0.0115927
control_d10 vs control_d6	Gm16072	ENSMUSG00000082051.1	processed_pseudogene	36.2963	-1.36333	0.00165933	0.0116919
control_d10 vs control_d6	Heatr9	ENSMUSG00000018925.3	protein_coding	20.4999	1.77619	0.00166644	0.0117264
control_d10 vs control_d6	Zfp558	ENSMUSG00000074500.11	protein_coding	23.7869	1.37167	0.00166787	0.0117265
control_d10 vs control_d6	Ighv2-2	ENSMUSG00000096464.2	IG_V_gene	50.4697	-1.39392	0.00167583	0.0117664
control_d10 vs control_d6	Tsacc	ENSMUSG00000010538.14	protein_coding	20.9022	-1.37294	0.00167871	0.0117814
control_d10 vs control_d6	Pon1	ENSMUSG00000002588.13	protein_coding	20.6359	-2.05115	0.0017064	0.0119651
control_d10 vs control_d6	Trav8n-2	ENSMUSG00000076821.3	TR_V_gene	12.6155	3.22978	0.00171959	0.012047
control_d10 vs control_d6	Wnk3	ENSMUSG00000041245.13	protein_coding	10.432	2.19403	0.00173041	0.0121014
control_d10 vs control_d6	Clec14a	ENSMUSG00000045930.3	protein_coding	210.517	1.13527	0.0017447	0.0121852
control_d10 vs control_d6	Gm7125	ENSMUSG00000069996.3	lincRNA	16.0592	-1.75704	0.00175709	0.012261
control_d10 vs control_d6	Pcnx2	ENSMUSG00000060212.13	protein_coding	8.94642	2.73965	0.00178118	0.0124127
control_d10 vs control_d6	Card14	ENSMUSG00000013483.14	protein_coding	20.0253	1.38287	0.00179756	0.0125104
control_d10 vs control_d6	4930594M22Rik	ENSMUSG00000075463.3	processed_transcript	32.6139	-1.16	0.00179886	0.0125113
control_d10 vs control_d6	Aloxe3	ENSMUSG00000020892.10	protein_coding	16.0064	1.75368	0.00179927	0.0125113
control_d10 vs control_d6	Grik1	ENSMUSG00000022935.16	protein_coding	9.0746	-2.08285	0.00180277	0.0125301
control_d10 vs control_d6	Ighv7-2	ENSMUSG00000076653.4	IG_V_gene	46.7952	-3.63627	0.00183538	0.0127178
control_d10 vs control_d6	Egfem1	ENSMUSG00000063600.14	protein_coding	7.63769	2.8469	0.00188039	0.0129786
control_d10 vs control_d6	Scn4b	ENSMUSG00000046480.6	protein_coding	59.9069	1.54876	0.00189653	0.0130815
control_d10 vs control_d6	Gm26797	ENSMUSG00000097572.2	lincRNA	13.7662	-2.63215	0.00190928	0.0131437
control_d10 vs control_d6	Trav4-2	ENSMUSG00000076826.5	TR_V_gene	11.1057	4.45995	0.00191399	0.0131647
control_d10 vs control_d6	Nyap2	ENSMUSG00000054976.14	protein_coding	3.84628	4.79557	0.00192032	0.0131911
control_d10 vs control_d6	Gm28401	ENSMUSG00000099449.1	lincRNA	16.6971	2.21592	0.00192105	0.0131911
control_d10 vs control_d6	Cst6	ENSMUSG00000024846.6	protein_coding	59.0146	1.2706	0.00193829	0.0132857
control_d10 vs control_d6	Adgrb1	ENSMUSG00000034730.17	protein_coding	8.40829	-1.79802	0.00196708	0.013445
control_d10 vs control_d6	Gm49553	ENSMUSG00000116433.1	TEC	6.66487	3.65721	0.0019777	0.0134859
control_d10 vs control_d6	Gm4022	ENSMUSG00000114303.1	antisense	10.1421	4.31785	0.00199959	0.0136177
control_d10 vs control_d6	B330016D10Rik	ENSMUSG00000048406.5	pseudogene	49.2046	1.08267	0.00205306	0.0139399
control_d10 vs control_d6	Kcng4	ENSMUSG00000045246.11	protein_coding	36.1806	1.59492	0.00206069	0.0139797
control_d10 vs control_d6	Gm7694	ENSMUSG00000102752.1	protein_coding	108.638	1.01337	0.00206189	0.0139819
control_d10 vs control_d6	Gria1	ENSMUSG00000020524.16	protein_coding	12.5747	2.11646	0.00209147	0.0141622
control_d10 vs control_d6	Atp2a1	ENSMUSG00000030730.12	protein_coding	20.9615	-1.29483	0.00209205	0.0141622
control_d10 vs control_d6	4930544M13Rik	ENSMUSG00000051758.6	lincRNA	14.5061	-1.65258	0.00211022	0.0142548
control_d10 vs control_d6	Gpr179	ENSMUSG00000070337.4	protein_coding	11.0717	1.94337	0.00211829	0.014291
control_d10 vs control_d6	Gm20544	ENSMUSG00000092569.1	processed_transcript	29.6002	1.68814	0.00213619	0.0143934
control_d10 vs control_d6	Plekhg4	ENSMUSG00000014782.16	protein_coding	24.2988	1.28838	0.00215714	0.0145099
control_d10 vs control_d6	Ppp1r14c	ENSMUSG00000040653.6	protein_coding	26.4979	-1.23274	0.00217867	0.0146361
control_d10 vs control_d6	Sidt1	ENSMUSG00000022696.17	protein_coding	93.6568	1.10578	0.00220316	0.0147756
control_d10 vs control_d6	Plppr4	ENSMUSG00000044667.12	protein_coding	54.1399	-1.20163	0.00220847	0.014805
control_d10 vs control_d6	Chp2	ENSMUSG00000030865.4	protein_coding	46.5124	1.54395	0.00221273	0.0148273
control_d10 vs control_d6	5430421F17Rik	ENSMUSG00000110140.1	lincRNA	15.5082	-1.56999	0.00226548	0.0151423
control_d10 vs control_d6	Mmp8	ENSMUSG00000005800.3	protein_coding	207.191	1.04958	0.00226919	0.0151579
control_d10 vs control_d6	Pcdhga10	ENSMUSG00000102222.1	protein_coding	22.4792	1.32712	0.00229712	0.0152894
control_d10 vs control_d6	Zfp13	ENSMUSG00000062012.14	protein_coding	35.1905	1.09571	0.00230421	0.0153045
control_d10 vs control_d6	Mmp27	ENSMUSG00000070323.11	protein_coding	27.4748	1.20759	0.00235328	0.0156108
control_d10 vs control_d6	Gm28053	ENSMUSG00000098715.6	protein_coding	6.95519	3.124	0.00238924	0.0158097
control_d10 vs control_d6	Fam19a3	ENSMUSG00000055865.8	protein_coding	21.0046	1.44852	0.00241088	0.015929
control_d10 vs control_d6	Fgf13	ENSMUSG00000031137.17	protein_coding	31.7281	1.37626	0.00241626	0.0159551
control_d10 vs control_d6	Rab44	ENSMUSG00000064147.7	protein_coding	200.054	-1.08753	0.00242461	0.015997
control_d10 vs control_d6	Gm6128	ENSMUSG00000114728.1	processed_pseudogene	3.20432	-3.32435	0.00243602	0.0160656
control_d10 vs control_d6	Vwa3b	ENSMUSG00000050122.18	protein_coding	7.91513	-1.81797	0.00243841	0.016068
control_d10 vs control_d6	Ip6k3	ENSMUSG00000024210.3	protein_coding	16.7656	1.48648	0.00245026	0.016133
control_d10 vs control_d6	Rasl10b	ENSMUSG00000020684.14	protein_coding	14.9341	-1.31359	0.00245031	0.016133
control_d10 vs control_d6	Prl7a1	ENSMUSG00000006488.17	protein_coding	4.13767	-2.97506	0.00246856	0.0162262
control_d10 vs control_d6	2900011O08Rik	ENSMUSG00000044117.12	protein_coding	11.5788	2.38572	0.00247173	0.0162403
control_d10 vs control_d6	Gm33782	ENSMUSG00000112290.1	lincRNA	6.17407	3.56277	0.00249311	0.0163366
control_d10 vs control_d6	Gm16242	ENSMUSG00000082069.2	unprocessed_pseudogene	3.23297	4.53832	0.00249359	0.0163366
control_d10 vs control_d6	Gm42863	ENSMUSG00000105270.1	TEC	82.2418	-1.45448	0.00251729	0.0164578
control_d10 vs control_d6	Igkv5-43	ENSMUSG00000094433.2	IG_V_gene	214.13	-2.6039	0.00254393	0.0166046
control_d10 vs control_d6	Svep1	ENSMUSG00000028369.15	protein_coding	631.902	1.13999	0.0025474	0.0166204
control_d10 vs control_d6	Hmcn1	ENSMUSG00000066842.18	protein_coding	45.3206	1.4454	0.00255	0.0166306
control_d10 vs control_d6	C730027H18Rik	ENSMUSG00000112189.1	lincRNA	3.23651	-3.82402	0.00255394	0.0166495
control_d10 vs control_d6	Gm15990	ENSMUSG00000087256.1	antisense	18.845	-1.68648	0.00255717	0.016662
control_d10 vs control_d6	Gm765	ENSMUSG00000090667.2	protein_coding	21.9603	-1.4433	0.00255797	0.016662
control_d10 vs control_d6	Runx2os2	ENSMUSG00000089849.1	antisense	29.0333	-1.25708	0.00265241	0.0171784
control_d10 vs control_d6	Gm49326	ENSMUSG00000113294.1	unprocessed_pseudogene	19.6629	1.43995	0.00268422	0.0173348
control_d10 vs control_d6	Trav12-3	ENSMUSG00000095958.3	TR_V_gene	10.688	4.38352	0.00268593	0.0173388
control_d10 vs control_d6	Dyrk4	ENSMUSG00000030345.16	protein_coding	8.00125	-1.95735	0.0026998	0.0174071
control_d10 vs control_d6	Gm19439	ENSMUSG00000105843.1	TEC	51.3874	1.10157	0.00272912	0.0175676
control_d10 vs control_d6	Snap25	ENSMUSG00000027273.13	protein_coding	45.0482	-1.25884	0.00279797	0.0179452
control_d10 vs control_d6	Dpys	ENSMUSG00000022304.13	protein_coding	19.3217	1.70695	0.00281362	0.018031
control_d10 vs control_d6	Gm28068	ENSMUSG00000100287.1	lincRNA	39.3259	-1.07075	0.00281948	0.0180613
control_d10 vs control_d6	Gm17206	ENSMUSG00000090964.1	antisense	4.84843	-2.79319	0.00283628	0.0181455
control_d10 vs control_d6	Itih3	ENSMUSG00000006522.17	protein_coding	9.17439	-1.99679	0.00284119	0.0181637
control_d10 vs control_d6	Gm37760	ENSMUSG00000102719.1	TEC	63.9361	-1.47235	0.00286177	0.0182585
control_d10 vs control_d6	Cldnd2	ENSMUSG00000038973.2	protein_coding	7.27569	2.74631	0.00294455	0.0187038
control_d10 vs control_d6	Traj57	ENSMUSG00000076876.3	TR_J_gene	2.9155	4.40941	0.00296044	0.0187822
control_d10 vs control_d6	Gm37558	ENSMUSG00000103094.1	TEC	15.4686	-1.59207	0.00299262	0.0189636
control_d10 vs control_d6	C130032M10Rik	ENSMUSG00000097821.1	protein_coding	9.41849	2.26759	0.00299916	0.0189899
control_d10 vs control_d6	Gpr83	ENSMUSG00000031932.14	protein_coding	15.7129	-1.59774	0.00300992	0.0190352
control_d10 vs control_d6	1190001M18Rik	ENSMUSG00000111857.1	lincRNA	30.7055	-1.42846	0.00302153	0.019101
control_d10 vs control_d6	Tm4sf20	ENSMUSG00000026149.2	protein_coding	14.2922	-1.66059	0.00317254	0.0199444
control_d10 vs control_d6	Amigo3	ENSMUSG00000032593.5	protein_coding	89.8597	-1.00729	0.00317515	0.0199529
control_d10 vs control_d6	Cysrt1	ENSMUSG00000036731.7	protein_coding	54.0564	1.25442	0.00321315	0.020112
control_d10 vs control_d6	Stfa3	ENSMUSG00000054905.2	protein_coding	19.0312	-1.56011	0.00324182	0.0202675
control_d10 vs control_d6	Morn4	ENSMUSG00000049670.9	protein_coding	28.9777	1.0692	0.0032694	0.0204157
control_d10 vs control_d6	Htr2b	ENSMUSG00000026228.6	protein_coding	6.71647	3.06397	0.0033321	0.0207338
control_d10 vs control_d6	Gm11942	ENSMUSG00000094344.1	processed_pseudogene	144.901	-1.06663	0.00336671	0.0209081
control_d10 vs control_d6	Adgrl4	ENSMUSG00000039167.11	protein_coding	161.281	1.02822	0.00340646	0.0211219
control_d10 vs control_d6	Ighv7-4	ENSMUSG00000076668.4	IG_V_gene	2.94336	-3.75558	0.00348194	0.0214474
control_d10 vs control_d6	Megf11	ENSMUSG00000036466.17	protein_coding	45.3521	1.08792	0.00349329	0.0215006
control_d10 vs control_d6	Gm7804	ENSMUSG00000103357.1	transcribed_processed_pseudogene	13.6069	-1.50742	0.00351029	0.0215969
control_d10 vs control_d6	Rnft2	ENSMUSG00000032850.16	protein_coding	29.233	1.21102	0.00352587	0.0216759
control_d10 vs control_d6	Casr	ENSMUSG00000051980.13	protein_coding	8.05344	2.24081	0.00356309	0.0218708
control_d10 vs control_d6	Gm49083	ENSMUSG00000115354.1	lincRNA	22.8161	1.61372	0.00358162	0.0219206
control_d10 vs control_d6	Adgrg7	ENSMUSG00000022755.4	protein_coding	14.0239	-1.49081	0.00358438	0.0219251
control_d10 vs control_d6	Dok6	ENSMUSG00000073514.4	protein_coding	30.9379	1.18658	0.00362277	0.0221173
control_d10 vs control_d6	Gria4	ENSMUSG00000025892.16	protein_coding	20.1117	1.40288	0.00365519	0.0222729
control_d10 vs control_d6	Fibin	ENSMUSG00000074971.4	protein_coding	18.3751	1.37953	0.00365528	0.0222729
control_d10 vs control_d6	Scarna2	ENSMUSG00000088185.1	scaRNA	14.1612	1.93066	0.00371288	0.0225287
control_d10 vs control_d6	AC162182.1	ENSMUSG00000117592.1	antisense	3.64869	-3.15553	0.00372299	0.0225728
control_d10 vs control_d6	Cxcl13	ENSMUSG00000023078.6	protein_coding	1417.04	2.01591	0.00374515	0.0226978
control_d10 vs control_d6	Igkv6-14	ENSMUSG00000096844.1	IG_V_gene	54.8189	-3.8925	0.00374933	0.0226978
control_d10 vs control_d6	Gm16001	ENSMUSG00000085433.2	lincRNA	39.1235	1.08935	0.003764	0.0227779
control_d10 vs control_d6	Cyp26c1	ENSMUSG00000062432.4	protein_coding	4.51696	-2.88839	0.00381241	0.0230094
control_d10 vs control_d6	Gm48600	ENSMUSG00000114267.1	TEC	6.26417	-2.12344	0.00382436	0.02306
control_d10 vs control_d6	Il17rb	ENSMUSG00000015966.17	protein_coding	6.41872	-2.04707	0.00382517	0.02306
control_d10 vs control_d6	Crabp1	ENSMUSG00000032291.8	protein_coding	7.079	2.66845	0.00384308	0.0231329
control_d10 vs control_d6	Il31ra	ENSMUSG00000050377.8	protein_coding	7.84024	-2.09868	0.00384723	0.0231413
control_d10 vs control_d6	Ivl	ENSMUSG00000049128.7	protein_coding	20.4972	2.79944	0.00386627	0.0232108
control_d10 vs control_d6	Glt1d1	ENSMUSG00000049971.17	protein_coding	16.1727	1.57584	0.00386951	0.0232213
control_d10 vs control_d6	2810032G03Rik	ENSMUSG00000037735.7	lincRNA	10.1483	1.96917	0.00387095	0.0232213
control_d10 vs control_d6	Trbv12-1	ENSMUSG00000095574.2	TR_V_gene	7.79008	3.92116	0.00389953	0.0233546
control_d10 vs control_d6	Ces2e	ENSMUSG00000031886.14	protein_coding	63.6596	2.3538	0.00390052	0.0233546
control_d10 vs control_d6	Atp8a2	ENSMUSG00000021983.16	protein_coding	23.6467	-1.10554	0.00393411	0.0235113
control_d10 vs control_d6	Rpl15-ps3	ENSMUSG00000061167.9	processed_pseudogene	17.6083	-1.89404	0.0039576	0.0236072
control_d10 vs control_d6	Urah	ENSMUSG00000025481.12	protein_coding	30.5528	1.23971	0.00402378	0.0239479
control_d10 vs control_d6	Gm43775	ENSMUSG00000107304.1	TEC	21.4091	-1.26396	0.00402787	0.0239633
control_d10 vs control_d6	Opcml	ENSMUSG00000062257.13	protein_coding	9.16917	4.17664	0.0041086	0.0243249
control_d10 vs control_d6	Crlf1	ENSMUSG00000007888.15	protein_coding	69.0183	1.06154	0.00414246	0.0244615
control_d10 vs control_d6	9530036M11Rik	ENSMUSG00000087670.1	antisense	6.11999	-2.02254	0.00417203	0.0246086
control_d10 vs control_d6	Ighj1	ENSMUSG00000076621.1	IG_J_gene	190.69	-1.2589	0.00422702	0.0248867
control_d10 vs control_d6	Impdh2-ps	ENSMUSG00000071041.4	processed_pseudogene	27.216	-1.22326	0.00423886	0.0249471
control_d10 vs control_d6	Gm8307	ENSMUSG00000100843.1	processed_pseudogene	4.1452	3.91465	0.00425464	0.0250215
control_d10 vs control_d6	Psd	ENSMUSG00000037126.16	protein_coding	32.6061	1.13685	0.00425714	0.0250228
control_d10 vs control_d6	Pnp2	ENSMUSG00000068417.8	protein_coding	46.0321	-1.13222	0.00426072	0.0250228
control_d10 vs control_d6	Gm43672	ENSMUSG00000106019.1	lincRNA	45.05	1.11878	0.00426396	0.0250299
control_d10 vs control_d6	Paqr9	ENSMUSG00000064225.6	protein_coding	21.3152	1.81902	0.00428047	0.0250804
control_d10 vs control_d6	Ighv11-2	ENSMUSG00000096108.2	IG_V_gene	110.57	-1.10636	0.00431863	0.0252573
control_d10 vs control_d6	Rnf165	ENSMUSG00000025427.15	protein_coding	17.7116	1.49192	0.00434716	0.0254054
control_d10 vs control_d6	Olfr432	ENSMUSG00000047048.4	protein_coding	5.20201	-2.26439	0.00435955	0.0254591
control_d10 vs control_d6	Tspoap1	ENSMUSG00000034156.16	protein_coding	55.6553	1.34696	0.00440871	0.0256894
control_d10 vs control_d6	Erv3	ENSMUSG00000037482.2	protein_coding	6.67034	2.61054	0.00441112	0.025694
control_d10 vs control_d6	Gm14377	ENSMUSG00000109501.1	antisense	25.5951	1.03054	0.00442772	0.0257812
control_d10 vs control_d6	Gm29243	ENSMUSG00000100605.1	lincRNA	17.66	1.7247	0.00452376	0.0261965
control_d10 vs control_d6	Lrrc55	ENSMUSG00000075224.10	protein_coding	20.0121	1.45519	0.00452382	0.0261965
control_d10 vs control_d6	Tmem200b	ENSMUSG00000070720.3	protein_coding	36.8022	1.46752	0.00456053	0.0263634
control_d10 vs control_d6	Crocc2	ENSMUSG00000084989.3	protein_coding	9.88954	2.57408	0.00457815	0.0264436
control_d10 vs control_d6	Gm49492	ENSMUSG00000116180.1	bidirectional_promoter_lncRNA	35.9172	1.18142	0.00459642	0.0265201
control_d10 vs control_d6	Dscam	ENSMUSG00000050272.10	protein_coding	31.4973	1.5437	0.00462478	0.0266547
control_d10 vs control_d6	Trat1	ENSMUSG00000030775.10	protein_coding	30.4692	-1.09378	0.00462647	0.0266547
control_d10 vs control_d6	Shisa6	ENSMUSG00000053930.13	protein_coding	5.44564	3.36498	0.00467051	0.0268714
control_d10 vs control_d6	Gm12663	ENSMUSG00000101316.1	processed_pseudogene	21.9117	-1.37792	0.00467544	0.026888
control_d10 vs control_d6	Trav21-dv12	ENSMUSG00000076863.8	TR_V_gene	9.18895	2.73153	0.00468244	0.0269185
control_d10 vs control_d6	Slfn4	ENSMUSG00000000204.16	protein_coding	1428.03	-2.10525	0.0046978	0.026997
control_d10 vs control_d6	Fam19a5	ENSMUSG00000054863.9	protein_coding	25.4858	1.27892	0.00476634	0.027292
control_d10 vs control_d6	Gm43343	ENSMUSG00000107091.1	TEC	19.1981	-1.13205	0.0048259	0.0275634
control_d10 vs control_d6	Gm16222	ENSMUSG00000086798.1	antisense	5.21264	-2.6821	0.00486496	0.0277579
control_d10 vs control_d6	Akr1c18	ENSMUSG00000021214.14	protein_coding	17.8603	1.57766	0.0048652	0.0277579
control_d10 vs control_d6	Papln	ENSMUSG00000021223.13	protein_coding	16.865	1.56958	0.00488161	0.0278415
control_d10 vs control_d6	Il3	ENSMUSG00000018914.5	protein_coding	9.29452	-2.11718	0.00494089	0.028119
control_d10 vs control_d6	Dio3os	ENSMUSG00000113581.1	bidirectional_promoter_lncRNA	8.45441	2.31088	0.00498181	0.0283213
control_d10 vs control_d6	Gm37758	ENSMUSG00000102712.1	TEC	158.445	1.77914	0.00500837	0.0284214
control_d10 vs control_d6	Cd209c	ENSMUSG00000040165.14	protein_coding	218.728	-1.86242	0.00502787	0.0285084
control_d10 vs control_d6	Gfra4	ENSMUSG00000027316.15	protein_coding	23.618	1.26076	0.00509026	0.0287626
control_d10 vs control_d6	Gm17893	ENSMUSG00000107491.1	processed_pseudogene	12.8154	-1.38333	0.00510889	0.0288473
control_d10 vs control_d6	2810410L24Rik	ENSMUSG00000075389.3	processed_transcript	23.6948	1.1493	0.00515468	0.0290645
control_d10 vs control_d6	Gm37255	ENSMUSG00000104449.1	TEC	15.6252	-1.25916	0.0051803	0.029177
control_d10 vs control_d6	Ackr1	ENSMUSG00000037872.5	protein_coding	81.114	-1.08414	0.00520073	0.0292617
control_d10 vs control_d6	B3galt1	ENSMUSG00000034780.6	protein_coding	17.6701	1.32315	0.00521954	0.0293156
control_d10 vs control_d6	Gm43464	ENSMUSG00000106227.1	lincRNA	7.58977	-2.91013	0.00522215	0.0293164
control_d10 vs control_d6	Gm44639	ENSMUSG00000108521.1	TEC	15.5199	-1.43196	0.00524799	0.0294128
control_d10 vs control_d6	Apol7e	ENSMUSG00000071716.5	protein_coding	10.1151	2.3958	0.0052828	0.0295557
control_d10 vs control_d6	Gm10522	ENSMUSG00000104340.1	lincRNA	28.8108	1.6485	0.00528547	0.0295603
control_d10 vs control_d6	Gm37718	ENSMUSG00000102243.1	TEC	10.4064	-1.51834	0.00530791	0.0296544
control_d10 vs control_d6	Gm20449	ENSMUSG00000092592.1	protein_coding	9.71866	-2.00851	0.0053239	0.0297332
control_d10 vs control_d6	Kdm4d	ENSMUSG00000053914.9	protein_coding	6.05458	2.92083	0.00538466	0.0299911
control_d10 vs control_d6	Sh2d1b2	ENSMUSG00000073494.5	protein_coding	52.2555	2.64457	0.0053852	0.0299911
control_d10 vs control_d6	Gucy2c	ENSMUSG00000042638.14	protein_coding	6.00433	-2.09463	0.00538847	0.0299988
control_d10 vs control_d6	Lmo3	ENSMUSG00000030226.12	protein_coding	3.35646	4.60048	0.00543624	0.0301758
control_d10 vs control_d6	Cyp4f40	ENSMUSG00000090700.2	protein_coding	5.00776	-2.2274	0.00546803	0.0302617
control_d10 vs control_d6	Actn3	ENSMUSG00000006457.4	protein_coding	14.9995	1.36048	0.00547338	0.0302802
control_d10 vs control_d6	Gm8960	ENSMUSG00000112099.1	processed_pseudogene	177.653	-1.12802	0.00550741	0.0304472
control_d10 vs control_d6	1700041G16Rik	ENSMUSG00000054822.5	lincRNA	7.26835	-1.8997	0.00558706	0.030791
control_d10 vs control_d6	Zpbp	ENSMUSG00000020193.3	protein_coding	12.555	1.74342	0.00560849	0.0308767
control_d10 vs control_d6	Srcin1	ENSMUSG00000038453.16	protein_coding	25.4976	-1.14334	0.00562758	0.0309374
control_d10 vs control_d6	Asic3	ENSMUSG00000038276.12	protein_coding	6.48503	3.04405	0.00565213	0.0310417
control_d10 vs control_d6	Zfp775	ENSMUSG00000007216.6	protein_coding	26.9009	1.12732	0.00590377	0.0321896
control_d10 vs control_d6	5830411N06Rik	ENSMUSG00000054672.13	protein_coding	10.807	-2.25709	0.00598117	0.0325669
control_d10 vs control_d6	Gm11626	ENSMUSG00000086347.1	antisense	9.33427	-1.98401	0.00598597	0.0325818
control_d10 vs control_d6	E430024P14Rik	ENSMUSG00000090069.2	antisense	34.8446	-1.10957	0.00606088	0.0329218
control_d10 vs control_d6	Trav7-4	ENSMUSG00000094766.3	TR_V_gene	6.67486	3.08317	0.00612722	0.0331686
control_d10 vs control_d6	Rasd2	ENSMUSG00000034472.13	protein_coding	39.7776	1.06232	0.00616524	0.0333175
control_d10 vs control_d6	AY512931	ENSMUSG00000066158.7	lincRNA	23.529	1.12389	0.00619	0.0334285
control_d10 vs control_d6	Neto1	ENSMUSG00000050321.3	protein_coding	15.3682	1.39684	0.0061933	0.033435
control_d10 vs control_d6	Apc2	ENSMUSG00000020135.13	protein_coding	12.6556	1.75082	0.00626913	0.0337525
control_d10 vs control_d6	Gm20634	ENSMUSG00000070392.5	processed_transcript	9.22773	2.26829	0.00632742	0.0340431
control_d10 vs control_d6	Kctd14	ENSMUSG00000051727.14	protein_coding	28.1737	1.161	0.00636691	0.0342171
control_d10 vs control_d6	Abca8b	ENSMUSG00000020620.14	protein_coding	31.7868	1.04744	0.00636837	0.0342171
control_d10 vs control_d6	Gm17344	ENSMUSG00000078143.3	antisense	20.8899	-1.33494	0.00640207	0.0343167
control_d10 vs control_d6	Gm8000	ENSMUSG00000101132.2	unprocessed_pseudogene	7.41764	-1.81635	0.00642851	0.0344256
control_d10 vs control_d6	Ighg1	ENSMUSG00000076614.7	IG_C_gene	2323.78	3.98464	0.00643848	0.0344653
control_d10 vs control_d6	Spock3	ENSMUSG00000054162.15	protein_coding	3.01233	-3.66796	0.00655866	0.0350023
control_d10 vs control_d6	1500015O10Rik	ENSMUSG00000026051.8	protein_coding	22.8896	-1.03345	0.00658568	0.0351111
control_d10 vs control_d6	Ighv1-63	ENSMUSG00000096672.1	IG_V_gene	8.09065	-3.01578	0.00659057	0.0351135
control_d10 vs control_d6	Zcwpw2	ENSMUSG00000032443.16	transcribed_unprocessed_pseudogene	11.2969	-1.47777	0.0066196	0.0352445
control_d10 vs control_d6	Gm15270	ENSMUSG00000087400.8	processed_transcript	75.6512	-1.3141	0.00663232	0.0352886
control_d10 vs control_d6	Ypel4	ENSMUSG00000034059.13	protein_coding	19.6695	1.34331	0.00663697	0.0352922
control_d10 vs control_d6	Dsc3	ENSMUSG00000059898.9	protein_coding	5.30748	4.28994	0.00666739	0.0354157
control_d10 vs control_d6	Gm40932	ENSMUSG00000113553.1	lincRNA	2.92844	4.41414	0.00672523	0.0356991
control_d10 vs control_d6	Gm22303	ENSMUSG00000064620.1	snoRNA	21.4095	1.4464	0.0067443	0.0357728
control_d10 vs control_d6	9630013A20Rik	ENSMUSG00000115529.1	antisense	5.95798	-2.31867	0.0067499	0.0357821
control_d10 vs control_d6	Gpr88	ENSMUSG00000068696.6	protein_coding	94.1212	1.30309	0.0067689	0.0358589
control_d10 vs control_d6	Gm47687	ENSMUSG00000111865.1	TEC	3.27273	-3.38386	0.00678176	0.0358791
control_d10 vs control_d6	Cpne7	ENSMUSG00000034796.14	protein_coding	7.01033	2.67109	0.00685519	0.0361831
control_d10 vs control_d6	Fam180a	ENSMUSG00000047420.8	protein_coding	42.0604	-1.45401	0.00688727	0.0363282
control_d10 vs control_d6	Npy4r	ENSMUSG00000048337.3	protein_coding	8.08549	2.03946	0.00692727	0.0365028
control_d10 vs control_d6	Unc79	ENSMUSG00000021198.16	protein_coding	6.6545	-1.74914	0.00694194	0.0365437
control_d10 vs control_d6	Fbxl13	ENSMUSG00000048520.16	protein_coding	4.45107	-2.45944	0.00695258	0.0365875
control_d10 vs control_d6	Gm29054	ENSMUSG00000101144.2	processed_transcript	8.51543	-1.60847	0.00701909	0.0368764
control_d10 vs control_d6	6330403K07Rik	ENSMUSG00000018451.6	protein_coding	3.62159	3.6971	0.00707735	0.0371317
control_d10 vs control_d6	Gm16933	ENSMUSG00000086289.3	lincRNA	20.9025	-1.0266	0.00708719	0.0371603
control_d10 vs control_d6	1700003F12Rik	ENSMUSG00000038523.10	protein_coding	10.8633	1.60224	0.00713518	0.0373773
control_d10 vs control_d6	Gm26527	ENSMUSG00000097582.1	lincRNA	14.3331	-1.34601	0.00713565	0.0373773
control_d10 vs control_d6	Ptprv	ENSMUSG00000097993.7	processed_transcript	29.0049	1.31808	0.00723318	0.0377759
control_d10 vs control_d6	Gm16066	ENSMUSG00000082848.1	antisense	14.2383	-1.64923	0.00734808	0.0382878
control_d10 vs control_d6	Adamts13	ENSMUSG00000014852.16	protein_coding	13.9933	-1.20228	0.00735947	0.0383093
control_d10 vs control_d6	Gm43162	ENSMUSG00000104724.1	TEC	38.2618	-1.08789	0.00742306	0.0385518
control_d10 vs control_d6	Tcrg-C3	ENSMUSG00000091682.2	TR_C_gene	2.98917	4.44483	0.0074834	0.0387854
control_d10 vs control_d6	Sptbn2	ENSMUSG00000067889.5	protein_coding	34.4371	1.19194	0.00748395	0.0387854
control_d10 vs control_d6	Gm13546	ENSMUSG00000086862.1	antisense	15.8814	-1.39104	0.00753971	0.0390171
control_d10 vs control_d6	Atoh8	ENSMUSG00000037621.8	protein_coding	65.8125	1.11048	0.00781988	0.0402568
control_d10 vs control_d6	Cyp2j9	ENSMUSG00000015224.10	protein_coding	24.8689	1.11671	0.00789594	0.0405825
control_d10 vs control_d6	Map3k21	ENSMUSG00000031853.5	protein_coding	13.3487	-1.34656	0.00792291	0.0406947
control_d10 vs control_d6	Gm43205	ENSMUSG00000105419.1	TEC	19.316	1.19684	0.00794516	0.0407826
control_d10 vs control_d6	Fam187b	ENSMUSG00000046826.7	protein_coding	9.93952	1.78999	0.00799234	0.0409717
control_d10 vs control_d6	Msc	ENSMUSG00000025930.6	protein_coding	30.2311	1.13196	0.00802234	0.041099
control_d10 vs control_d6	Zfp783	ENSMUSG00000072653.13	transcribed_unprocessed_pseudogene	21.3781	1.25373	0.0080386	0.0411689
control_d10 vs control_d6	Trav14d-3-dv8	ENSMUSG00000094619.2	TR_V_gene	11.2619	3.1089	0.0080503	0.0412156
control_d10 vs control_d6	Trav8d-1	ENSMUSG00000076770.3	TR_V_gene	7.89905	2.23897	0.00806365	0.0412706
control_d10 vs control_d6	Gm8091	ENSMUSG00000085915.1	unprocessed_pseudogene	10.8777	-1.80547	0.00810082	0.0414341
control_d10 vs control_d6	Gm13703	ENSMUSG00000085519.1	antisense	6.11965	2.45887	0.00812537	0.0415052
control_d10 vs control_d6	Il9r	ENSMUSG00000020279.10	protein_coding	12.706	1.76265	0.00814044	0.0415553
control_d10 vs control_d6	Arl9	ENSMUSG00000063820.11	protein_coding	9.33772	-1.60147	0.00814427	0.0415553
control_d10 vs control_d6	Trim12a	ENSMUSG00000066258.13	protein_coding	14.2926	-1.2029	0.00821598	0.0418342
control_d10 vs control_d6	Ermn	ENSMUSG00000026830.9	protein_coding	7.18764	-1.77084	0.00832626	0.0423256
control_d10 vs control_d6	Unc5c	ENSMUSG00000059921.15	protein_coding	17.4758	1.45741	0.00836147	0.0424388
control_d10 vs control_d6	Hecw2	ENSMUSG00000042807.15	protein_coding	29.5614	1.03357	0.00838507	0.0425291
control_d10 vs control_d6	Mfsd4b3	ENSMUSG00000071335.4	protein_coding	18.4381	1.24019	0.00850495	0.043046
control_d10 vs control_d6	Slitrk6	ENSMUSG00000045871.5	protein_coding	5.34742	3.2998	0.00850553	0.043046
control_d10 vs control_d6	Apoc1	ENSMUSG00000040564.14	protein_coding	137.856	1.02313	0.00853558	0.0431706
control_d10 vs control_d6	Gm26917	ENSMUSG00000097971.3	lincRNA	12950.6	1.96258	0.00858804	0.0433805
control_d10 vs control_d6	Lin7a	ENSMUSG00000019906.15	protein_coding	15.5197	1.24508	0.00860741	0.0434646
control_d10 vs control_d6	Gm12576	ENSMUSG00000085235.1	lincRNA	17.9414	-1.59801	0.00861234	0.0434705
control_d10 vs control_d6	Ptpru	ENSMUSG00000028909.17	protein_coding	15.6108	1.95586	0.00862873	0.0435229
control_d10 vs control_d6	4930447N08Rik	ENSMUSG00000106583.1	processed_transcript	13.7345	-1.42938	0.00864498	0.043571
control_d10 vs control_d6	Folr1	ENSMUSG00000001827.12	protein_coding	22.5474	1.05085	0.00866419	0.0436401
control_d10 vs control_d6	Fabp3	ENSMUSG00000028773.8	protein_coding	17.9531	-1.16626	0.0087474	0.0439615
control_d10 vs control_d6	Gm38246	ENSMUSG00000103464.1	lincRNA	19.2907	-1.17054	0.00880446	0.0441923
control_d10 vs control_d6	Wfdc18	ENSMUSG00000000983.13	protein_coding	18.1203	1.2118	0.00883464	0.0442877
control_d10 vs control_d6	Edil3	ENSMUSG00000034488.14	protein_coding	31.1612	-1.42967	0.00883886	0.0442949
control_d10 vs control_d6	Iglc2	ENSMUSG00000076937.3	IG_C_gene	432.102	-1.63329	0.0088798	0.0444579
control_d10 vs control_d6	AU022793	ENSMUSG00000115230.1	lincRNA	40.2197	1.22949	0.00905637	0.0452134
control_d10 vs control_d6	Trav3-1	ENSMUSG00000076760.2	TR_V_gene	5.85024	2.85951	0.00912668	0.0455215
control_d10 vs control_d6	Nkx3-2	ENSMUSG00000049691.8	protein_coding	20.989	1.1459	0.00927455	0.0461134
control_d10 vs control_d6	Rxrg	ENSMUSG00000015843.10	protein_coding	4.2187	-2.27768	0.00931402	0.0462233
control_d10 vs control_d6	Gm47773	ENSMUSG00000114285.1	processed_pseudogene	8.63076	-1.77097	0.00932589	0.0462533
control_d10 vs control_d6	Ighv2-6-8	ENSMUSG00000076646.3	IG_V_gene	13.5229	-1.50883	0.00944423	0.0467087
control_d10 vs control_d6	Asz1	ENSMUSG00000010796.11	protein_coding	3.39634	-3.40423	0.00950329	0.0469499
control_d10 vs control_d6	Ighv7-3	ENSMUSG00000076652.4	IG_V_gene	175.101	-2.84148	0.00950639	0.0469499
control_d10 vs control_d6	Wfdc1	ENSMUSG00000023336.6	protein_coding	48.608	-1.00078	0.00950834	0.0469499
control_d10 vs control_d6	Enpp3	ENSMUSG00000019989.8	protein_coding	61.7499	1.02256	0.00975985	0.0480301
control_d10 vs control_d6	Mirt2	ENSMUSG00000115946.2	antisense	30.0308	1.51273	0.00980197	0.0481925
control_d10 vs control_d6	Krt13	ENSMUSG00000044041.4	protein_coding	11.7641	1.62271	0.00989124	0.0484811
control_d10 vs control_d6	Ighv1-12	ENSMUSG00000095416.6	IG_V_gene	13.1358	-2.15401	0.00998757	0.0488928
control_d10 vs control_d6	Btnl9	ENSMUSG00000040283.14	protein_coding	11.6358	1.44409	0.010006	0.048953
control_d10 vs control_d6	Cstad	ENSMUSG00000047363.4	protein_coding	8.22757	1.81521	0.0100271	0.0490109
control_d10 vs control_d6	Nxph3	ENSMUSG00000046719.7	protein_coding	16.8887	1.24532	0.0101254	0.0494
control_d10 vs control_d6	Tmem246	ENSMUSG00000039611.2	protein_coding	14.1613	-1.20769	0.0102076	0.0497243
control_d10 vs control_d6	Gm37804	ENSMUSG00000103301.1	TEC	3.293	-2.63565	0.0102171	0.0497554
control_d10 vs control_d6	Gm11960	ENSMUSG00000081974.3	transcribed_processed_pseudogene	19.3947	-1.22185	0.010236	0.0498017
control_d10 vs control_d6	Gm13012	ENSMUSG00000085823.7	antisense	14.0051	-1.26879	0.0102423	0.0498017
control_d10 vs control_d6	4430402I18Rik	ENSMUSG00000064202.15	protein_coding	10.7074	1.70575	0.0102576	0.0498606
control_d14 vs control_d10	Gm15564	ENSMUSG00000086324.8	antisense	124.648	4.32385	3.00001e-29	4.93862e-25
control_d14 vs control_d10	Rtn4rl2	ENSMUSG00000050896.12	protein_coding	477	-2.10146	4.00406e-26	3.29574e-22
control_d14 vs control_d10	Ocstamp	ENSMUSG00000027670.4	protein_coding	531.344	-2.22598	4.68731e-24	2.57208e-20
control_d14 vs control_d10	Gzmb	ENSMUSG00000015437.5	protein_coding	15809.2	-1.92093	9.95727e-20	4.09792e-16
control_d14 vs control_d10	Chchd10	ENSMUSG00000049422.7	protein_coding	2720.04	-1.46815	5.8693e-19	1.61034e-15
control_d14 vs control_d10	Gpx3	ENSMUSG00000018339.11	protein_coding	2689.11	-1.5703	3.10837e-17	7.30999e-14
control_d14 vs control_d10	Barx1	ENSMUSG00000021381.4	protein_coding	612.217	-1.6731	4.33559e-16	7.13725e-13
control_d14 vs control_d10	Thy1	ENSMUSG00000032011.5	protein_coding	9692.21	-1.41316	7.28494e-16	1.09022e-12
control_d14 vs control_d10	Dnah7b	ENSMUSG00000041144.10	protein_coding	2191.89	1.59377	8.12487e-16	1.1146e-12
control_d14 vs control_d10	Gm6206	ENSMUSG00000048949.8	processed_pseudogene	123.056	2.10954	3.11893e-15	3.66741e-12
control_d14 vs control_d10	Gm11361	ENSMUSG00000113061.1	protein_coding	608.916	2.5963	1.05921e-14	1.03169e-11
control_d14 vs control_d10	Slc16a3	ENSMUSG00000025161.16	protein_coding	7800.96	-1.32064	1.06541e-14	1.03169e-11
control_d14 vs control_d10	Dst	ENSMUSG00000026131.18	protein_coding	14332.2	1.35978	1.17663e-14	1.07609e-11
control_d14 vs control_d10	Gm4070	ENSMUSG00000078606.8	protein_coding	590.065	1.56119	1.90806e-14	1.65318e-11
control_d14 vs control_d10	A930004J17Rik	ENSMUSG00000102602.1	TEC	168.522	2.0164	2.9191e-14	2.40271e-11
control_d14 vs control_d10	Nlrc5	ENSMUSG00000074151.13	protein_coding	9578.55	1.04076	4.04816e-14	3.06574e-11
control_d14 vs control_d10	Zfp428	ENSMUSG00000064264.14	protein_coding	555.503	-1.11647	5.85473e-14	4.19046e-11
control_d14 vs control_d10	Des	ENSMUSG00000026208.9	protein_coding	2514.39	-1.82525	1.00999e-13	6.9277e-11
control_d14 vs control_d10	Phex	ENSMUSG00000057457.11	protein_coding	91.7208	1.75115	1.41692e-13	8.9713e-11
control_d14 vs control_d10	Tmc8	ENSMUSG00000050106.17	protein_coding	599.155	-1.22465	1.53838e-13	9.37954e-11
control_d14 vs control_d10	Arhgap33	ENSMUSG00000036882.7	protein_coding	200.033	1.23182	2.1106e-13	1.24088e-10
control_d14 vs control_d10	Gm42664	ENSMUSG00000106099.1	sense_intronic	52.6186	3.42707	2.95174e-13	1.67557e-10
control_d14 vs control_d10	Dok2	ENSMUSG00000022102.13	protein_coding	2912.78	-1.20761	5.51902e-13	2.96431e-10
control_d14 vs control_d10	Hcar1	ENSMUSG00000049241.5	protein_coding	226.736	-1.55333	5.58217e-13	2.96431e-10
control_d14 vs control_d10	Lat	ENSMUSG00000030742.7	protein_coding	880.466	-1.54164	8.19231e-13	4.21443e-10
control_d14 vs control_d10	Tfec	ENSMUSG00000029553.10	protein_coding	796.57	-1.18514	1.14721e-12	5.72282e-10
control_d14 vs control_d10	Cd7	ENSMUSG00000025163.6	protein_coding	176.519	-2.05464	1.69739e-12	7.76178e-10
control_d14 vs control_d10	Plag1	ENSMUSG00000003282.9	protein_coding	316.728	1.68717	1.795e-12	7.98628e-10
control_d14 vs control_d10	Plin1	ENSMUSG00000030546.14	protein_coding	121.765	-2.18249	1.90996e-12	8.27416e-10
control_d14 vs control_d10	Ctsw	ENSMUSG00000024910.5	protein_coding	876.758	-1.21268	3.11798e-12	1.2832e-09
control_d14 vs control_d10	Dapk2	ENSMUSG00000032380.8	protein_coding	257.97	-1.29693	3.93465e-12	1.57981e-09
control_d14 vs control_d10	Syne2	ENSMUSG00000063450.14	protein_coding	7778.07	1.09817	4.62231e-12	1.81173e-09
control_d14 vs control_d10	Cd2	ENSMUSG00000027863.8	protein_coding	1209.6	-1.63517	5.49666e-12	2.10433e-09
control_d14 vs control_d10	Gzmk	ENSMUSG00000042385.14	protein_coding	675.953	-1.86139	9.76744e-12	3.4211e-09
control_d14 vs control_d10	Dthd1	ENSMUSG00000090326.1	protein_coding	57.7599	3.30783	1.05638e-11	3.62293e-09
control_d14 vs control_d10	Zfp575	ENSMUSG00000066721.3	protein_coding	37.5299	-2.60675	1.08282e-11	3.63782e-09
control_d14 vs control_d10	C1qa	ENSMUSG00000036887.5	protein_coding	26968.9	-1.54546	1.21574e-11	4.00272e-09
control_d14 vs control_d10	Tmem26	ENSMUSG00000060044.8	protein_coding	159.088	-1.94044	1.68376e-11	5.33038e-09
control_d14 vs control_d10	Cfd	ENSMUSG00000061780.6	protein_coding	432.177	-2.96667	1.80583e-11	5.5051e-09
control_d14 vs control_d10	Gm8116	ENSMUSG00000059422.5	processed_pseudogene	94.4201	1.65238	2.09709e-11	6.27677e-09
control_d14 vs control_d10	Cebpe	ENSMUSG00000052435.7	protein_coding	133.473	-1.9479	2.588e-11	7.43851e-09
control_d14 vs control_d10	Cst7	ENSMUSG00000068129.5	protein_coding	1308.02	-1.34813	2.59725e-11	7.43851e-09
control_d14 vs control_d10	Klk8	ENSMUSG00000064023.4	protein_coding	537.274	-1.32372	2.62079e-11	7.43851e-09
control_d14 vs control_d10	Prr7	ENSMUSG00000034686.8	protein_coding	244.28	-1.62499	2.72061e-11	7.59095e-09
control_d14 vs control_d10	Gfi1	ENSMUSG00000029275.18	protein_coding	317.405	-1.03953	3.11381e-11	8.54327e-09
control_d14 vs control_d10	1500009L16Rik	ENSMUSG00000087651.3	protein_coding	83.3767	-1.87524	3.37331e-11	8.81452e-09
control_d14 vs control_d10	Lgals7	ENSMUSG00000053522.11	protein_coding	206.463	-1.76195	4.03889e-11	1.03888e-08
control_d14 vs control_d10	Glipr2	ENSMUSG00000028480.14	protein_coding	4861.54	-1.01573	4.43478e-11	1.12316e-08
control_d14 vs control_d10	Syn1	ENSMUSG00000037217.15	protein_coding	153.73	-1.531	5.05754e-11	1.24264e-08
control_d14 vs control_d10	Ckb	ENSMUSG00000001270.9	protein_coding	1304.52	-1.11841	5.42772e-11	1.29552e-08
control_d14 vs control_d10	C1qb	ENSMUSG00000036905.8	protein_coding	20275.7	-1.55202	6.07929e-11	1.42967e-08
control_d14 vs control_d10	Apbb1ip	ENSMUSG00000026786.14	protein_coding	3640.75	-1.037	7.92113e-11	1.83659e-08
control_d14 vs control_d10	Eya2	ENSMUSG00000017897.18	protein_coding	205.182	-1.18309	8.52917e-11	1.94018e-08
control_d14 vs control_d10	Gm28119	ENSMUSG00000100158.1	sense_intronic	57.7807	2.68669	1.106e-10	2.46041e-08
control_d14 vs control_d10	Tbxas1	ENSMUSG00000029925.13	protein_coding	3409.63	-1.07815	1.23235e-10	2.70493e-08
control_d14 vs control_d10	Klra3	ENSMUSG00000067591.12	protein_coding	64.5362	-1.80842	1.78952e-10	3.82585e-08
control_d14 vs control_d10	Sox12	ENSMUSG00000051817.8	protein_coding	323.955	-1.42264	1.94998e-10	4.11545e-08
control_d14 vs control_d10	Npl	ENSMUSG00000042684.8	protein_coding	389.029	-1.42816	2.09441e-10	4.30978e-08
control_d14 vs control_d10	Atp1a3	ENSMUSG00000040907.15	protein_coding	6624.32	-1.37699	2.22618e-10	4.52436e-08
control_d14 vs control_d10	Adipoq	ENSMUSG00000022878.5	protein_coding	100.352	-2.41994	2.385e-10	4.73035e-08
control_d14 vs control_d10	Gm7609	ENSMUSG00000079457.9	transcribed_unprocessed_pseudogene	681.234	1.36158	2.51367e-10	4.88401e-08
control_d14 vs control_d10	Gm37795	ENSMUSG00000102813.1	TEC	172.672	1.6008	3.04044e-10	5.75307e-08
control_d14 vs control_d10	Eva1b	ENSMUSG00000050212.4	protein_coding	602.476	-1.66342	3.59403e-10	6.5465e-08
control_d14 vs control_d10	Cotl1	ENSMUSG00000031827.13	protein_coding	12841.2	-1.40127	3.64488e-10	6.5465e-08
control_d14 vs control_d10	Gm4316	ENSMUSG00000110537.1	lincRNA	407.333	-1.04628	3.6586e-10	6.5465e-08
control_d14 vs control_d10	Gapt	ENSMUSG00000046006.6	protein_coding	176.322	-2.19209	4.18533e-10	7.40849e-08
control_d14 vs control_d10	Cidec	ENSMUSG00000030278.11	protein_coding	97.0784	-2.65265	5.36725e-10	9.30059e-08
control_d14 vs control_d10	Clec1b	ENSMUSG00000030159.15	protein_coding	110.482	-2.36021	5.81775e-10	9.97622e-08
control_d14 vs control_d10	Platr16	ENSMUSG00000085101.7	processed_transcript	169.828	1.31828	5.93543e-10	1.00731e-07
control_d14 vs control_d10	Trdc	ENSMUSG00000104876.1	TR_C_gene	78.6863	-2.00893	6.04245e-10	1.01501e-07
control_d14 vs control_d10	Gm43481	ENSMUSG00000107000.1	TEC	34.05	2.20605	6.48677e-10	1.07864e-07
control_d14 vs control_d10	Ltc4s	ENSMUSG00000020377.15	protein_coding	510.287	-1.5326	6.97955e-10	1.1376e-07
control_d14 vs control_d10	Syne1	ENSMUSG00000096054.3	protein_coding	4407.94	1.0783	7.1104e-10	1.14756e-07
control_d14 vs control_d10	Gm47798	ENSMUSG00000114253.1	sense_intronic	38.5376	2.03775	7.37118e-10	1.1781e-07
control_d14 vs control_d10	Gm15772	ENSMUSG00000062353.6	processed_pseudogene	7454.41	1.82894	8.58881e-10	1.34656e-07
control_d14 vs control_d10	Cd248	ENSMUSG00000056481.7	protein_coding	2604.21	-1.33964	9.81312e-10	1.50975e-07
control_d14 vs control_d10	Dkkl1	ENSMUSG00000030792.8	protein_coding	80.2923	-1.63867	1.01901e-09	1.55324e-07
control_d14 vs control_d10	Pnmal2	ENSMUSG00000070802.5	protein_coding	199.533	-1.22953	1.11122e-09	1.67825e-07
control_d14 vs control_d10	Plppr3	ENSMUSG00000035835.14	protein_coding	150.18	-1.05284	1.30812e-09	1.94002e-07
control_d14 vs control_d10	Pdcd1lg2	ENSMUSG00000016498.10	protein_coding	3450.14	-1.74544	1.48949e-09	2.1699e-07
control_d14 vs control_d10	Cd8b1	ENSMUSG00000053044.8	protein_coding	2422.88	-1.42128	1.61537e-09	2.33264e-07
control_d14 vs control_d10	C1qc	ENSMUSG00000036896.5	protein_coding	18651.1	-1.56949	1.71836e-09	2.45979e-07
control_d14 vs control_d10	Tmem238	ENSMUSG00000030431.8	protein_coding	929.293	-1.00396	1.92133e-09	2.70333e-07
control_d14 vs control_d10	Ctsc	ENSMUSG00000030560.17	protein_coding	64351.7	-1.04216	1.96189e-09	2.737e-07
control_d14 vs control_d10	Ctsz	ENSMUSG00000016256.10	protein_coding	30560.8	-1.20515	2.08668e-09	2.86258e-07
control_d14 vs control_d10	Gm9973	ENSMUSG00000113175.1	transcribed_unprocessed_pseudogene	546.49	-1.89685	2.30532e-09	3.11067e-07
control_d14 vs control_d10	Nudc-ps1	ENSMUSG00000110331.1	processed_pseudogene	16.4587	3.94214	2.50258e-09	3.34939e-07
control_d14 vs control_d10	Gm18860	ENSMUSG00000110569.1	processed_pseudogene	116.478	1.79908	3.01236e-09	3.934e-07
control_d14 vs control_d10	B430203G13Rik	ENSMUSG00000067356.5	TEC	14.3453	3.03253	3.22445e-09	4.1148e-07
control_d14 vs control_d10	Gm43679	ENSMUSG00000105950.1	TEC	45.0439	1.88758	3.71859e-09	4.67293e-07
control_d14 vs control_d10	Cd160	ENSMUSG00000038304.14	protein_coding	191.678	-1.09677	3.87979e-09	4.83857e-07
control_d14 vs control_d10	Lef1	ENSMUSG00000027985.14	protein_coding	226.27	-1.5748	4.54771e-09	5.58689e-07
control_d14 vs control_d10	Fcgr3	ENSMUSG00000059498.13	protein_coding	14457	-1.31708	4.69871e-09	5.72964e-07
control_d14 vs control_d10	Tesc	ENSMUSG00000029359.13	protein_coding	195.247	-1.13695	4.83388e-09	5.85112e-07
control_d14 vs control_d10	Gm45137	ENSMUSG00000109206.1	TEC	44.2918	2.91102	5.07484e-09	6.09265e-07
control_d14 vs control_d10	Smpdl3a	ENSMUSG00000019872.13	protein_coding	5595.69	-1.13957	5.14444e-09	6.09265e-07
control_d14 vs control_d10	Gm2a	ENSMUSG00000000594.7	protein_coding	33986.5	-1.35362	5.41901e-09	6.32679e-07
control_d14 vs control_d10	Gm38394	ENSMUSG00000094410.7	protein_coding	248.748	1.44506	5.58446e-09	6.42877e-07
control_d14 vs control_d10	Nfat5	ENSMUSG00000003847.16	protein_coding	8621.02	1.1219	5.94106e-09	6.78027e-07
control_d14 vs control_d10	Cd247	ENSMUSG00000005763.15	protein_coding	723.639	-1.25954	5.97218e-09	6.78027e-07
control_d14 vs control_d10	Gm37019	ENSMUSG00000102953.1	TEC	79.5373	1.71712	6.83559e-09	7.70585e-07
control_d14 vs control_d10	Atp6v0c-ps2	ENSMUSG00000080242.5	processed_pseudogene	566.342	1.64932	6.91702e-09	7.70585e-07
control_d14 vs control_d10	Gm9825	ENSMUSG00000096403.2	processed_pseudogene	886.187	1.5259	6.92787e-09	7.70585e-07
control_d14 vs control_d10	Gm16325	ENSMUSG00000085810.7	antisense	206.438	1.70188	7.12285e-09	7.86955e-07
control_d14 vs control_d10	Skap1	ENSMUSG00000057058.16	protein_coding	654.489	-1.25323	7.67934e-09	8.4153e-07
control_d14 vs control_d10	Trbc2	ENSMUSG00000076498.2	TR_C_gene	1810.08	-1.24513	7.71905e-09	8.4153e-07
control_d14 vs control_d10	Ms4a8a	ENSMUSG00000024730.7	protein_coding	1637.53	-1.10593	9.39258e-09	1.00403e-06
control_d14 vs control_d10	Gm44914	ENSMUSG00000108850.1	TEC	7.88711	6.70095	9.64681e-09	1.02455e-06
control_d14 vs control_d10	Gm45551	ENSMUSG00000109916.1	unprocessed_pseudogene	420.818	-2.52972	1.01722e-08	1.06413e-06
control_d14 vs control_d10	Trpc3	ENSMUSG00000027716.13	protein_coding	38.2971	-1.87598	1.01753e-08	1.06413e-06
control_d14 vs control_d10	Fermt3	ENSMUSG00000024965.9	protein_coding	4776.61	-1.14545	1.02133e-08	1.06413e-06
control_d14 vs control_d10	Selplg	ENSMUSG00000048163.13	protein_coding	4995.73	-1.4555	1.09041e-08	1.11777e-06
control_d14 vs control_d10	Gm15500	ENSMUSG00000086583.3	transcribed_processed_pseudogene	75.0716	1.90502	1.09319e-08	1.11777e-06
control_d14 vs control_d10	Gm4737	ENSMUSG00000048087.6	protein_coding	334.684	1.66458	1.10236e-08	1.12019e-06
control_d14 vs control_d10	Vmn1r43	ENSMUSG00000068231.5	protein_coding	90.6772	2.12125	1.11299e-08	1.12405e-06
control_d14 vs control_d10	Anxa10	ENSMUSG00000031635.14	protein_coding	735.002	1.75321	1.16361e-08	1.16446e-06
control_d14 vs control_d10	Arhgdib	ENSMUSG00000030220.13	protein_coding	10484.4	-1.23028	1.21865e-08	1.20852e-06
control_d14 vs control_d10	Hyi	ENSMUSG00000006395.16	polymorphic_pseudogene	309.182	-1.44561	1.23698e-08	1.21935e-06
control_d14 vs control_d10	Ncald	ENSMUSG00000051359.15	protein_coding	294.786	-1.0535	1.25609e-08	1.23082e-06
control_d14 vs control_d10	4732471J01Rik	ENSMUSG00000053714.8	antisense	263.434	1.36892	1.29589e-08	1.26231e-06
control_d14 vs control_d10	Lcp2	ENSMUSG00000002699.13	protein_coding	6201.87	-1.02673	1.30479e-08	1.26349e-06
control_d14 vs control_d10	C6	ENSMUSG00000022181.16	protein_coding	516.712	-1.69044	1.35046e-08	1.28482e-06
control_d14 vs control_d10	Mrap	ENSMUSG00000039956.9	protein_coding	88.2277	-1.65627	1.36122e-08	1.28482e-06
control_d14 vs control_d10	Klrg1	ENSMUSG00000030114.8	protein_coding	469.638	-1.56388	1.36583e-08	1.28482e-06
control_d14 vs control_d10	Insrr	ENSMUSG00000005640.11	protein_coding	584.839	1.36254	1.44825e-08	1.35461e-06
control_d14 vs control_d10	Cdc42ep5	ENSMUSG00000063838.6	protein_coding	123.375	-1.39834	1.48624e-08	1.37452e-06
control_d14 vs control_d10	Tgtp2	ENSMUSG00000078921.3	protein_coding	1376.92	1.02813	1.64709e-08	1.49804e-06
control_d14 vs control_d10	Lsp1	ENSMUSG00000018819.10	protein_coding	6870.29	-1.16726	1.74875e-08	1.56456e-06
control_d14 vs control_d10	Acp5	ENSMUSG00000001348.15	protein_coding	2894.77	-1.2159	1.86126e-08	1.6385e-06
control_d14 vs control_d10	Gm6992	ENSMUSG00000112546.1	processed_pseudogene	37.738	-2.39378	1.98279e-08	1.72058e-06
control_d14 vs control_d10	Ccdc148	ENSMUSG00000036641.9	protein_coding	95.0285	1.08541	2.03722e-08	1.75226e-06
control_d14 vs control_d10	H2-Ab1	ENSMUSG00000073421.6	protein_coding	64685.7	-1.53147	2.08885e-08	1.78169e-06
control_d14 vs control_d10	Mxra7	ENSMUSG00000020814.13	protein_coding	360.224	-1.29759	2.12369e-08	1.80207e-06
control_d14 vs control_d10	Epsti1	ENSMUSG00000022014.15	protein_coding	1392.87	-1.28413	2.24212e-08	1.89281e-06
control_d14 vs control_d10	Gm6634	ENSMUSG00000097252.1	lincRNA	155.16	1.4787	2.35168e-08	1.97517e-06
control_d14 vs control_d10	Mmp19	ENSMUSG00000025355.7	protein_coding	4782.85	-1.13223	2.40551e-08	2.00485e-06
control_d14 vs control_d10	Apol11b	ENSMUSG00000091694.9	protein_coding	152.817	-2.09202	2.47249e-08	2.04534e-06
control_d14 vs control_d10	Tcf7l1	ENSMUSG00000055799.13	protein_coding	209.565	-1.42435	3.02157e-08	2.42639e-06
control_d14 vs control_d10	Lck	ENSMUSG00000000409.14	protein_coding	2691.5	-1.21382	3.15232e-08	2.49488e-06
control_d14 vs control_d10	Tnfrsf18	ENSMUSG00000041954.18	protein_coding	363.3	-1.27021	3.24088e-08	2.5527e-06
control_d14 vs control_d10	Apool	ENSMUSG00000025525.12	protein_coding	510.33	-1.11102	3.27569e-08	2.56783e-06
control_d14 vs control_d10	Cebpb	ENSMUSG00000056501.3	protein_coding	12304.2	-1.12544	3.55625e-08	2.76146e-06
control_d14 vs control_d10	Gm38372	ENSMUSG00000103509.1	TEC	38.1028	2.64484	3.58439e-08	2.77025e-06
control_d14 vs control_d10	Cntnap1	ENSMUSG00000017167.6	protein_coding	308.505	1.40699	3.61361e-08	2.77977e-06
control_d14 vs control_d10	Ncr1	ENSMUSG00000062524.4	protein_coding	227.16	-1.5977	4.03687e-08	3.09093e-06
control_d14 vs control_d10	Ccnjl	ENSMUSG00000044707.7	protein_coding	31.8192	-2.14028	4.40601e-08	3.33819e-06
control_d14 vs control_d10	Cdo1	ENSMUSG00000033022.8	protein_coding	84.3863	-1.60197	4.42063e-08	3.33819e-06
control_d14 vs control_d10	Gm30132	ENSMUSG00000110670.1	lincRNA	24.299	2.96983	4.53208e-08	3.40672e-06
control_d14 vs control_d10	Gimap4	ENSMUSG00000054435.16	protein_coding	3895.45	-1.0467	4.59379e-08	3.43741e-06
control_d14 vs control_d10	Tuba8	ENSMUSG00000030137.8	protein_coding	92.9236	-1.85266	4.90837e-08	3.62691e-06
control_d14 vs control_d10	Cfp	ENSMUSG00000001128.7	protein_coding	7772.8	-1.18807	5.12092e-08	3.74669e-06
control_d14 vs control_d10	B4galnt4	ENSMUSG00000055629.5	protein_coding	145.264	-1.17619	5.44243e-08	3.94684e-06
control_d14 vs control_d10	Atp6v0d2	ENSMUSG00000028238.6	protein_coding	2520.14	-1.79632	5.54916e-08	4.00342e-06
control_d14 vs control_d10	Pcdh10	ENSMUSG00000049100.15	protein_coding	202.949	1.30062	5.66828e-08	4.03944e-06
control_d14 vs control_d10	Col6a2	ENSMUSG00000020241.13	protein_coding	7953.77	-1.08082	6.37353e-08	4.44581e-06
control_d14 vs control_d10	Cryzl2	ENSMUSG00000033488.11	protein_coding	195.637	-1.25115	6.53038e-08	4.49799e-06
control_d14 vs control_d10	Gm28941	ENSMUSG00000101450.1	sense_intronic	13.8539	2.87768	6.55763e-08	4.49799e-06
control_d14 vs control_d10	Aldh1b1	ENSMUSG00000035561.5	protein_coding	412.556	-1.24022	7.21433e-08	4.86731e-06
control_d14 vs control_d10	Blvrb	ENSMUSG00000040466.16	protein_coding	4147.29	-1.35887	7.37214e-08	4.94495e-06
control_d14 vs control_d10	Gm12070	ENSMUSG00000069939.8	processed_pseudogene	194.949	1.99313	7.86187e-08	5.17688e-06
control_d14 vs control_d10	Gm7964	ENSMUSG00000063902.13	processed_pseudogene	42.1887	2.23392	8.78861e-08	5.76407e-06
control_d14 vs control_d10	Ly86	ENSMUSG00000021423.6	protein_coding	3309.51	-1.27878	8.98848e-08	5.82309e-06
control_d14 vs control_d10	Gm43197	ENSMUSG00000107215.1	TEC	484.402	1.78859	9.02009e-08	5.82309e-06
control_d14 vs control_d10	Hoxb2	ENSMUSG00000075588.6	protein_coding	184.787	-1.33377	9.18047e-08	5.85771e-06
control_d14 vs control_d10	Ucp2	ENSMUSG00000033685.13	protein_coding	35879.6	-1.20681	9.68608e-08	6.10928e-06
control_d14 vs control_d10	Evl	ENSMUSG00000021262.15	protein_coding	5131.49	-1.19976	9.89823e-08	6.21926e-06
control_d14 vs control_d10	Matk	ENSMUSG00000004933.17	protein_coding	314.156	-1.20673	1.002e-07	6.27182e-06
control_d14 vs control_d10	Car3	ENSMUSG00000027559.5	protein_coding	538.271	-2.20306	1.0971e-07	6.81525e-06
control_d14 vs control_d10	Kcnk13	ENSMUSG00000045404.16	protein_coding	359.147	-1.1194	1.26936e-07	7.76812e-06
control_d14 vs control_d10	Rnf130	ENSMUSG00000020376.16	protein_coding	3555.27	-1.08924	1.43972e-07	8.72856e-06
control_d14 vs control_d10	Hoxb7	ENSMUSG00000038721.8	protein_coding	120.152	-1.20832	1.55836e-07	9.32865e-06
control_d14 vs control_d10	Gm3788	ENSMUSG00000094392.1	processed_pseudogene	43.015	3.53116	1.5951e-07	9.4796e-06
control_d14 vs control_d10	Lrg1	ENSMUSG00000037095.8	protein_coding	784.195	-1.52317	1.62947e-07	9.64902e-06
control_d14 vs control_d10	Il2rg	ENSMUSG00000031304.18	protein_coding	2855.49	-1.22227	1.70925e-07	1.00492e-05
control_d14 vs control_d10	Ppp2r2c	ENSMUSG00000029120.10	protein_coding	112.868	-1.36552	1.75858e-07	1.02658e-05
control_d14 vs control_d10	Slc25a27	ENSMUSG00000023912.10	protein_coding	56.8255	1.76339	1.7811e-07	1.03606e-05
control_d14 vs control_d10	Fcna	ENSMUSG00000026938.10	protein_coding	2236.35	-1.22253	1.87399e-07	1.08626e-05
control_d14 vs control_d10	Tnfrsf8	ENSMUSG00000028602.12	protein_coding	128.152	-1.38135	1.91078e-07	1.10369e-05
control_d14 vs control_d10	Mrgprf	ENSMUSG00000031070.15	protein_coding	471.06	-1.09373	2.02933e-07	1.16504e-05
control_d14 vs control_d10	Gm26514	ENSMUSG00000097151.1	lincRNA	18.7724	2.59775	2.03115e-07	1.16504e-05
control_d14 vs control_d10	Gm47469	ENSMUSG00000113047.1	lincRNA	153.274	1.43969	2.14179e-07	1.21649e-05
control_d14 vs control_d10	AC132320.1	ENSMUSG00000118361.1	lincRNA	80.782	1.35781	2.14302e-07	1.21649e-05
control_d14 vs control_d10	Gimap1	ENSMUSG00000090019.5	protein_coding	615.702	-1.38376	2.15051e-07	1.21655e-05
control_d14 vs control_d10	Akip1	ENSMUSG00000031023.5	protein_coding	276.759	-1.22468	2.19142e-07	1.23545e-05
control_d14 vs control_d10	P4ha3	ENSMUSG00000051048.17	protein_coding	527.866	1.33241	2.20337e-07	1.23795e-05
control_d14 vs control_d10	Gpr34	ENSMUSG00000040229.11	protein_coding	219.496	-1.25083	2.3274e-07	1.29877e-05
control_d14 vs control_d10	Gm38077	ENSMUSG00000104344.1	TEC	43.1833	1.84505	2.63072e-07	1.42472e-05
control_d14 vs control_d10	Tnfrsf19	ENSMUSG00000060548.13	protein_coding	774.93	-1.24025	2.64007e-07	1.42495e-05
control_d14 vs control_d10	Gm47739	ENSMUSG00000112731.1	sense_intronic	17.831	2.62259	2.73701e-07	1.46288e-05
control_d14 vs control_d10	Gm48348	ENSMUSG00000111619.1	processed_pseudogene	212.391	1.23132	2.79484e-07	1.48895e-05
control_d14 vs control_d10	Gm20075	ENSMUSG00000114133.1	protein_coding	53.6735	2.12768	2.85552e-07	1.51007e-05
control_d14 vs control_d10	Gm3534	ENSMUSG00000098192.1	processed_pseudogene	8.79472	4.04979	2.85864e-07	1.51007e-05
control_d14 vs control_d10	Nfe2	ENSMUSG00000058794.12	protein_coding	275.204	-1.23461	2.8682e-07	1.51007e-05
control_d14 vs control_d10	Fxyd1	ENSMUSG00000036570.14	protein_coding	216.331	-1.34865	2.87116e-07	1.51007e-05
control_d14 vs control_d10	Pla2g2d	ENSMUSG00000041202.12	protein_coding	472.367	-2.20297	3.24657e-07	1.6913e-05
control_d14 vs control_d10	Nrgn	ENSMUSG00000053310.11	protein_coding	616.243	-1.2366	3.31787e-07	1.71757e-05
control_d14 vs control_d10	Spi1	ENSMUSG00000002111.8	protein_coding	4817.88	-1.23946	3.34736e-07	1.72741e-05
control_d14 vs control_d10	Gm48544	ENSMUSG00000113049.1	lincRNA	60.6467	1.54068	3.63159e-07	1.86241e-05
control_d14 vs control_d10	Zbtb32	ENSMUSG00000006310.10	protein_coding	644.035	-1.1771	3.72157e-07	1.89779e-05
control_d14 vs control_d10	Mdm4-ps	ENSMUSG00000081739.3	processed_pseudogene	9.87213	3.10485	3.72514e-07	1.89779e-05
control_d14 vs control_d10	Nppc	ENSMUSG00000026241.5	protein_coding	86.9776	-1.60569	3.73516e-07	1.89779e-05
control_d14 vs control_d10	Dpt	ENSMUSG00000026574.5	protein_coding	644.314	-1.55108	3.76129e-07	1.89933e-05
control_d14 vs control_d10	Slc39a2	ENSMUSG00000072572.9	protein_coding	111.495	-1.39144	3.88866e-07	1.93399e-05
control_d14 vs control_d10	Nudt16	ENSMUSG00000032565.9	protein_coding	561.094	-1.18214	3.91459e-07	1.93887e-05
control_d14 vs control_d10	Ctsh	ENSMUSG00000032359.14	protein_coding	11222.3	-1.14572	3.92203e-07	1.93887e-05
control_d14 vs control_d10	Gm19918	ENSMUSG00000102961.1	TEC	86.2652	-2.28713	3.96392e-07	1.95372e-05
control_d14 vs control_d10	Nkd1	ENSMUSG00000031661.12	protein_coding	427.677	-1.10455	4.03689e-07	1.97197e-05
control_d14 vs control_d10	Hcls1	ENSMUSG00000022831.14	protein_coding	5996.54	-1.05979	4.17476e-07	2.02929e-05
control_d14 vs control_d10	Wnt4	ENSMUSG00000036856.4	protein_coding	2373.92	-1.01249	4.1851e-07	2.02929e-05
control_d14 vs control_d10	2001-09-01	ENSMUSG00000000486.13	protein_coding	1394.54	-1.12811	4.19122e-07	2.02929e-05
control_d14 vs control_d10	Tbx21	ENSMUSG00000001444.2	protein_coding	795.356	-1.32358	4.42596e-07	2.13442e-05
control_d14 vs control_d10	Emilin1	ENSMUSG00000029163.9	protein_coding	3389.83	-1.0233	4.51406e-07	2.16649e-05
control_d14 vs control_d10	Gimap7	ENSMUSG00000043931.10	protein_coding	1128.86	-1.3755	4.56704e-07	2.18554e-05
control_d14 vs control_d10	Klra5	ENSMUSG00000030173.15	protein_coding	30.4837	-1.90245	4.70932e-07	2.23414e-05
control_d14 vs control_d10	Gm28043	ENSMUSG00000098374.1	protein_coding	31.4111	1.82081	4.80883e-07	2.26769e-05
control_d14 vs control_d10	Zan	ENSMUSG00000079173.11	protein_coding	314.77	1.0898	4.82135e-07	2.26769e-05
control_d14 vs control_d10	Uprt	ENSMUSG00000073016.3	protein_coding	1122.55	1.19361	5.03822e-07	2.35623e-05
control_d14 vs control_d10	Fcer1g	ENSMUSG00000058715.11	protein_coding	8036.05	-1.52414	5.15166e-07	2.39619e-05
control_d14 vs control_d10	Ccl1	ENSMUSG00000020702.13	protein_coding	221.328	-1.33967	5.15279e-07	2.39619e-05
control_d14 vs control_d10	Utf1	ENSMUSG00000047751.9	protein_coding	78.465	-1.91689	5.40037e-07	2.49722e-05
control_d14 vs control_d10	Alms1	ENSMUSG00000063810.7	protein_coding	1650.21	1.01817	5.45123e-07	2.50296e-05
control_d14 vs control_d10	Ccl8	ENSMUSG00000009185.2	protein_coding	6249.86	-1.45526	5.51343e-07	2.52083e-05
control_d14 vs control_d10	Trgv2	ENSMUSG00000076754.2	TR_V_gene	79.4992	-1.5974	5.528e-07	2.52083e-05
control_d14 vs control_d10	Gm14139	ENSMUSG00000079009.8	protein_coding	865.28	1.07293	6.11578e-07	2.7583e-05
control_d14 vs control_d10	Il21r	ENSMUSG00000030745.9	protein_coding	1949.88	-1.13152	6.19593e-07	2.78681e-05
control_d14 vs control_d10	Gm8613	ENSMUSG00000112892.1	processed_pseudogene	94.1343	1.01234	6.49185e-07	2.88887e-05
control_d14 vs control_d10	Npy4r	ENSMUSG00000048337.3	protein_coding	27.4769	1.82468	6.49302e-07	2.88887e-05
control_d14 vs control_d10	Gm6472	ENSMUSG00000095597.2	transcribed_processed_pseudogene	616.8	1.50553	6.53183e-07	2.8983e-05
control_d14 vs control_d10	Slc15a3	ENSMUSG00000024737.2	protein_coding	4876.61	-1.09513	6.77409e-07	2.98968e-05
control_d14 vs control_d10	Rcn3	ENSMUSG00000019539.11	protein_coding	2480.24	-1.18667	6.80633e-07	2.99587e-05
control_d14 vs control_d10	Tcea1-ps1	ENSMUSG00000067869.4	processed_pseudogene	17.9965	2.70272	6.95816e-07	3.04642e-05
control_d14 vs control_d10	Mir2137	ENSMUSG00000089357.1	miRNA	1747.96	-14.1408	7.00029e-07	3.04864e-05
control_d14 vs control_d10	Gm38020	ENSMUSG00000103697.1	TEC	37.2784	1.76609	7.60012e-07	3.29245e-05
control_d14 vs control_d10	Pisd-ps1	ENSMUSG00000082286.10	transcribed_unprocessed_pseudogene	53.5274	1.80104	8.16163e-07	3.48978e-05
control_d14 vs control_d10	Alpk2	ENSMUSG00000032845.16	protein_coding	207.543	1.21842	8.2311e-07	3.51037e-05
control_d14 vs control_d10	Gm38057	ENSMUSG00000102143.1	TEC	17.468	2.25216	8.38565e-07	3.56704e-05
control_d14 vs control_d10	Cbr3	ENSMUSG00000022947.8	protein_coding	366.709	-1.29486	8.62609e-07	3.64939e-05
control_d14 vs control_d10	Pglyrp2	ENSMUSG00000079563.10	protein_coding	281.29	-1.50865	8.64573e-07	3.64939e-05
control_d14 vs control_d10	Rac2	ENSMUSG00000033220.7	protein_coding	8333.59	-1.26252	9.46149e-07	3.95317e-05
control_d14 vs control_d10	Dact3	ENSMUSG00000078794.4	protein_coding	188.956	-1.05384	9.54299e-07	3.96709e-05
control_d14 vs control_d10	Nefh	ENSMUSG00000020396.8	protein_coding	42.2895	-1.41789	9.86344e-07	4.0593e-05
control_d14 vs control_d10	Scn1b	ENSMUSG00000019194.15	protein_coding	1057.47	-1.18058	1.01728e-06	4.16975e-05
control_d14 vs control_d10	Mlph	ENSMUSG00000026303.6	protein_coding	2900.68	1.05703	1.03103e-06	4.19623e-05
control_d14 vs control_d10	Gimap1os	ENSMUSG00000044867.5	processed_transcript	177.149	-1.16326	1.05272e-06	4.25797e-05
control_d14 vs control_d10	Tmem86a	ENSMUSG00000010307.7	protein_coding	1685.17	-1.22519	1.07845e-06	4.34069e-05
control_d14 vs control_d10	Rab20	ENSMUSG00000031504.6	protein_coding	1363.97	-1.00751	1.09784e-06	4.39723e-05
control_d14 vs control_d10	Gm42047	ENSMUSG00000110631.1	lincRNA	9017.31	1.21922	1.11594e-06	4.44809e-05
control_d14 vs control_d10	Per3	ENSMUSG00000028957.12	protein_coding	570.436	1.45318	1.12379e-06	4.46854e-05
control_d14 vs control_d10	Stard9	ENSMUSG00000033705.17	protein_coding	784.697	1.11057	1.25803e-06	4.93088e-05
control_d14 vs control_d10	Fcgrt	ENSMUSG00000003420.8	protein_coding	3963.04	-1.26267	1.28336e-06	5.00634e-05
control_d14 vs control_d10	Fkbp11	ENSMUSG00000003355.7	protein_coding	172.901	-1.13752	1.31059e-06	5.10047e-05
control_d14 vs control_d10	Adgre4	ENSMUSG00000032915.6	protein_coding	177.18	-1.07974	1.38749e-06	5.34916e-05
control_d14 vs control_d10	Gm25835	ENSMUSG00000089542.1	snoRNA	16.6558	2.50504	1.47585e-06	5.637e-05
control_d14 vs control_d10	Mtcp1	ENSMUSG00000031200.16	protein_coding	129.589	1.38405	1.50029e-06	5.70386e-05
control_d14 vs control_d10	Gm10676	ENSMUSG00000074355.2	TEC	52.6054	-1.2626	1.50475e-06	5.70766e-05
control_d14 vs control_d10	Rbp1	ENSMUSG00000046402.10	protein_coding	1930.6	-1.43662	1.52765e-06	5.78119e-05
control_d14 vs control_d10	1700097N02Rik	ENSMUSG00000099474.1	bidirectional_promoter_lncRNA	41.822	-1.74631	1.56485e-06	5.89915e-05
control_d14 vs control_d10	Rem1	ENSMUSG00000000359.3	protein_coding	292.291	-1.05321	1.56599e-06	5.89915e-05
control_d14 vs control_d10	Ccl9	ENSMUSG00000019122.8	protein_coding	13723.3	-1.07582	1.57553e-06	5.92156e-05
control_d14 vs control_d10	Cxcl16	ENSMUSG00000018920.11	protein_coding	10971.7	-1.28444	1.59389e-06	5.94979e-05
control_d14 vs control_d10	Cand2	ENSMUSG00000030319.8	protein_coding	227.592	-1.52413	1.60349e-06	5.9721e-05
control_d14 vs control_d10	Gm47260	ENSMUSG00000113328.1	TEC	111.192	1.43626	1.64963e-06	6.11625e-05
control_d14 vs control_d10	Gm6637	ENSMUSG00000108090.1	processed_pseudogene	120.9	-1.47587	1.70858e-06	6.30643e-05
control_d14 vs control_d10	Dqx1	ENSMUSG00000009145.6	protein_coding	180.412	1.35112	1.75756e-06	6.47271e-05
control_d14 vs control_d10	Gpr55	ENSMUSG00000049608.8	protein_coding	278.366	-1.22221	1.76629e-06	6.49032e-05
control_d14 vs control_d10	Gm6710	ENSMUSG00000078887.10	protein_coding	35.9048	1.55309	1.78215e-06	6.53404e-05
control_d14 vs control_d10	Smim24	ENSMUSG00000078439.9	protein_coding	338.351	-1.45546	1.83074e-06	6.69725e-05
control_d14 vs control_d10	Gm12663	ENSMUSG00000101316.1	processed_pseudogene	41.5577	2.29162	1.84816e-06	6.73106e-05
control_d14 vs control_d10	Gm36936	ENSMUSG00000102411.1	TEC	61.4816	2.13758	1.86018e-06	6.74231e-05
control_d14 vs control_d10	Gm37206	ENSMUSG00000103651.1	TEC	106.681	1.89754	1.88297e-06	6.7694e-05
control_d14 vs control_d10	Zfp97	ENSMUSG00000095990.1	protein_coding	109.441	1.26789	1.88815e-06	6.77184e-05
control_d14 vs control_d10	Prkcq	ENSMUSG00000026778.13	protein_coding	790.669	-1.10959	1.9165e-06	6.84369e-05
control_d14 vs control_d10	Tmem159	ENSMUSG00000030917.13	protein_coding	433.594	-1.10612	1.92397e-06	6.8555e-05
control_d14 vs control_d10	Tgtp1	ENSMUSG00000078922.9	protein_coding	2190.74	1.18991	1.93561e-06	6.86932e-05
control_d14 vs control_d10	Hoxb8	ENSMUSG00000056648.5	protein_coding	138.332	-1.21585	1.94037e-06	6.86932e-05
control_d14 vs control_d10	Ptgis	ENSMUSG00000017969.13	protein_coding	3380.34	-1.02064	2.05403e-06	7.19435e-05
control_d14 vs control_d10	P2ry14	ENSMUSG00000036381.13	protein_coding	1532.94	-1.3467	2.06086e-06	7.20296e-05
control_d14 vs control_d10	1700109H08Rik	ENSMUSG00000008307.11	protein_coding	71.022	1.76495	2.07422e-06	7.21899e-05
control_d14 vs control_d10	Selenbp2	ENSMUSG00000068877.12	protein_coding	71.7461	1.95019	2.08711e-06	7.22116e-05
control_d14 vs control_d10	1810032O08Rik	ENSMUSG00000020812.17	processed_transcript	525.174	1.09161	2.08801e-06	7.22116e-05
control_d14 vs control_d10	Ryr1	ENSMUSG00000030592.18	protein_coding	188.764	-1.00475	2.13861e-06	7.34986e-05
control_d14 vs control_d10	Tcrg-C2	ENSMUSG00000076752.2	TR_C_gene	305.021	-1.28273	2.19402e-06	7.49212e-05
control_d14 vs control_d10	Gm37776	ENSMUSG00000104037.1	TEC	18.7572	2.00078	2.19821e-06	7.49212e-05
control_d14 vs control_d10	Zfp973	ENSMUSG00000078879.10	protein_coding	18.4524	2.06766	2.26862e-06	7.71614e-05
control_d14 vs control_d10	Serpine2	ENSMUSG00000026249.10	protein_coding	2817.16	-1.10393	2.30442e-06	7.77364e-05
control_d14 vs control_d10	Cyba	ENSMUSG00000006519.11	protein_coding	9163.56	-1.21764	2.34487e-06	7.89393e-05
control_d14 vs control_d10	Mustn1	ENSMUSG00000042485.7	protein_coding	131.116	-1.2208	2.38308e-06	7.97364e-05
control_d14 vs control_d10	Ifi27l2a	ENSMUSG00000079017.3	protein_coding	1270.19	-1.27681	2.42532e-06	8.0821e-05
control_d14 vs control_d10	Gm49204	ENSMUSG00000115624.1	TEC	67.1627	1.71004	2.44706e-06	8.13808e-05
control_d14 vs control_d10	Ubash3a	ENSMUSG00000042345.15	protein_coding	450.739	-1.15421	2.46036e-06	8.16582e-05
control_d14 vs control_d10	Ctss	ENSMUSG00000038642.10	protein_coding	103673	-1.51235	2.49573e-06	8.2334e-05
control_d14 vs control_d10	Fyco1	ENSMUSG00000025241.16	protein_coding	895.981	1.03645	2.56094e-06	8.4148e-05
control_d14 vs control_d10	Socs1	ENSMUSG00000038037.5	protein_coding	5056.64	-1.17116	2.57252e-06	8.43603e-05
control_d14 vs control_d10	Gm5845	ENSMUSG00000103423.1	processed_pseudogene	8.88217	4.03176	2.63836e-06	8.63474e-05
control_d14 vs control_d10	Slc2a4rg-ps	ENSMUSG00000085028.2	transcribed_unitary_pseudogene	137.465	1.07353	2.78911e-06	9.0205e-05
control_d14 vs control_d10	Gm47357	ENSMUSG00000113386.1	sense_intronic	25.8641	2.1327	2.80747e-06	9.04435e-05
control_d14 vs control_d10	Gm37893	ENSMUSG00000103928.1	TEC	100.145	1.51453	2.81807e-06	9.06074e-05
control_d14 vs control_d10	Dyrk1b	ENSMUSG00000002409.18	protein_coding	231.701	-1.10721	2.86805e-06	9.17573e-05
control_d14 vs control_d10	Klrb1c	ENSMUSG00000030325.16	protein_coding	62.3193	-1.81387	2.87055e-06	9.17573e-05
control_d14 vs control_d10	Ksr2	ENSMUSG00000061578.8	protein_coding	285.721	-1.22067	2.90069e-06	9.23297e-05
control_d14 vs control_d10	Ccl6	ENSMUSG00000018927.3	protein_coding	54585.4	-1.10786	2.96729e-06	9.34459e-05
control_d14 vs control_d10	Slc38a4	ENSMUSG00000022464.14	protein_coding	389.608	-1.48172	2.96879e-06	9.34459e-05
control_d14 vs control_d10	Cd68	ENSMUSG00000018774.13	protein_coding	11121	-1.04377	3.08391e-06	9.68841e-05
control_d14 vs control_d10	9230112J17Rik	ENSMUSG00000111761.1	lincRNA	92.2316	1.23947	3.09703e-06	9.70129e-05
control_d14 vs control_d10	Gm16425	ENSMUSG00000083218.2	processed_pseudogene	18.2509	2.11464	3.09979e-06	9.70129e-05
control_d14 vs control_d10	Hspb1	ENSMUSG00000004951.10	protein_coding	268.115	-1.04512	3.15477e-06	9.81737e-05
control_d14 vs control_d10	Aoc2	ENSMUSG00000078651.8	protein_coding	187.576	1.02772	3.16424e-06	9.82824e-05
control_d14 vs control_d10	Ppp2r2b	ENSMUSG00000024500.19	protein_coding	65.7097	-1.65645	3.27231e-06	0.000100689
control_d14 vs control_d10	Laptm5	ENSMUSG00000028581.17	protein_coding	24583.6	-1.12053	3.30036e-06	0.000101363
control_d14 vs control_d10	Trac	ENSMUSG00000076928.5	TR_C_gene	2403.28	-1.07124	3.30915e-06	0.000101444
control_d14 vs control_d10	Mgmt	ENSMUSG00000054612.4	protein_coding	153.292	-1.2279	3.40506e-06	0.000103804
control_d14 vs control_d10	Gm14295	ENSMUSG00000078877.11	protein_coding	82.5537	1.68813	3.46039e-06	0.000105296
control_d14 vs control_d10	Aif1	ENSMUSG00000024397.14	protein_coding	3200.49	-1.35836	3.49888e-06	0.000106075
control_d14 vs control_d10	Chrdl1	ENSMUSG00000031283.16	protein_coding	25.8411	-1.86282	3.5074e-06	0.000106138
control_d14 vs control_d10	Gpc3	ENSMUSG00000055653.13	protein_coding	102.938	-1.13714	3.70017e-06	0.000110951
control_d14 vs control_d10	Gm5835	ENSMUSG00000101795.2	processed_pseudogene	34.9919	2.066	4.12354e-06	0.00012187
control_d14 vs control_d10	Gm14032	ENSMUSG00000082301.1	processed_pseudogene	6.93265	4.32187	4.20562e-06	0.000123851
control_d14 vs control_d10	Camk4	ENSMUSG00000038128.7	protein_coding	421.572	-1.13583	4.32031e-06	0.000126775
control_d14 vs control_d10	Eno1b	ENSMUSG00000059040.5	protein_coding	3137.37	1.23114	4.54557e-06	0.000132207
control_d14 vs control_d10	Cemip	ENSMUSG00000052353.13	protein_coding	97.9646	1.06559	4.79303e-06	0.000138426
control_d14 vs control_d10	Hcst	ENSMUSG00000064109.8	protein_coding	249.515	-1.30306	4.97582e-06	0.000143203
control_d14 vs control_d10	Rtn4rl1	ENSMUSG00000045287.6	protein_coding	86.8173	-1.32854	5.14661e-06	0.000147345
control_d14 vs control_d10	Gpx7	ENSMUSG00000028597.11	protein_coding	397.933	-1.11386	5.31114e-06	0.000151005
control_d14 vs control_d10	Epb41l3	ENSMUSG00000024044.18	protein_coding	662.538	-1.02358	5.40243e-06	0.000153072
control_d14 vs control_d10	Mfap2	ENSMUSG00000060572.17	protein_coding	140.33	-1.17506	5.62879e-06	0.000158938
control_d14 vs control_d10	Igf2bp3	ENSMUSG00000029814.10	protein_coding	86.4867	-1.38301	5.89711e-06	0.000164539
control_d14 vs control_d10	Asrgl1	ENSMUSG00000024654.8	protein_coding	272.912	-1.28098	6.38695e-06	0.000175237
control_d14 vs control_d10	Lyz1	ENSMUSG00000069515.6	protein_coding	827.813	-1.4132	6.47089e-06	0.00017695
control_d14 vs control_d10	Ephx2	ENSMUSG00000022040.8	protein_coding	108.808	-1.41682	6.55773e-06	0.000178638
control_d14 vs control_d10	Gm15433	ENSMUSG00000096802.1	processed_pseudogene	39.0907	2.35872	6.65558e-06	0.000180555
control_d14 vs control_d10	Fam174b	ENSMUSG00000078670.3	protein_coding	91.964	-1.26395	6.77502e-06	0.000182537
control_d14 vs control_d10	3300002I08Rik	ENSMUSG00000063364.10	protein_coding	58.4034	1.20661	6.88236e-06	0.000185126
control_d14 vs control_d10	AI480526	ENSMUSG00000090086.7	lincRNA	175.137	1.07944	7.03711e-06	0.000188729
control_d14 vs control_d10	Gm44168	ENSMUSG00000108049.1	TEC	23.4884	1.9634	7.03922e-06	0.000188729
control_d14 vs control_d10	Gm35019	ENSMUSG00000115326.1	lincRNA	226.803	2.07288	7.15179e-06	0.000190815
control_d14 vs control_d10	Gm45737	ENSMUSG00000109231.1	TEC	25.7128	1.88343	7.25445e-06	0.000192929
control_d14 vs control_d10	9930111J21Rik1	ENSMUSG00000069893.10	protein_coding	127.961	1.53513	7.39677e-06	0.000196396
control_d14 vs control_d10	Cd4	ENSMUSG00000023274.14	protein_coding	415.679	-1.20535	7.52081e-06	0.000199368
control_d14 vs control_d10	Loxl1	ENSMUSG00000032334.10	protein_coding	3938.01	-1.05653	7.63968e-06	0.000202194
control_d14 vs control_d10	Zfp965	ENSMUSG00000078896.11	protein_coding	68.3084	1.23494	7.90199e-06	0.000207663
control_d14 vs control_d10	Gm13034	ENSMUSG00000082195.3	processed_pseudogene	50.5062	1.63219	7.96358e-06	0.000208752
control_d14 vs control_d10	Gmfg	ENSMUSG00000060791.15	protein_coding	2113.99	-1.12526	7.99205e-06	0.000209165
control_d14 vs control_d10	Sash3	ENSMUSG00000031101.6	protein_coding	2307.06	-1.13784	8.09876e-06	0.000210952
control_d14 vs control_d10	Gm16026	ENSMUSG00000079455.9	transcribed_unprocessed_pseudogene	17.6162	1.95657	8.30849e-06	0.000215732
control_d14 vs control_d10	Rpp25	ENSMUSG00000062309.8	protein_coding	206.161	-1.24281	8.35183e-06	0.000216176
control_d14 vs control_d10	Ptpn6	ENSMUSG00000004266.15	protein_coding	6765.64	-1.02118	8.58758e-06	0.000221234
control_d14 vs control_d10	Gdf15	ENSMUSG00000038508.7	protein_coding	4282.52	-1.13151	8.78788e-06	0.000225688
control_d14 vs control_d10	B4galnt1	ENSMUSG00000006731.10	protein_coding	3843.07	-1.14251	8.81372e-06	0.00022588
control_d14 vs control_d10	Plcl2	ENSMUSG00000038910.7	protein_coding	1412.36	-1.04531	8.90534e-06	0.000226971
control_d14 vs control_d10	Cd3d	ENSMUSG00000032094.8	protein_coding	1181.47	-1.16981	8.93435e-06	0.000226971
control_d14 vs control_d10	Ubd	ENSMUSG00000035186.6	protein_coding	2839.72	-1.21072	8.95353e-06	0.000227108
control_d14 vs control_d10	Htra4	ENSMUSG00000037406.7	protein_coding	47.5921	-1.86034	8.98418e-06	0.000227535
control_d14 vs control_d10	Gm1673	ENSMUSG00000070858.12	protein_coding	16.0506	-2.44015	9.16861e-06	0.000231139
control_d14 vs control_d10	Unc93b1	ENSMUSG00000036908.17	protein_coding	10797.3	-1.164	9.37353e-06	0.000234866
control_d14 vs control_d10	Lhpp	ENSMUSG00000030946.13	protein_coding	251.052	-1.358	1.00002e-05	0.000249809
control_d14 vs control_d10	Ttll3	ENSMUSG00000030276.19	protein_coding	186.604	1.53835	1.00539e-05	0.00025039
control_d14 vs control_d10	Slc11a1	ENSMUSG00000026177.11	protein_coding	5998.95	-1.04485	1.0375e-05	0.000254915
control_d14 vs control_d10	Rab33a	ENSMUSG00000031104.2	protein_coding	75.7222	-1.22017	1.05613e-05	0.000259107
control_d14 vs control_d10	Rpl17-ps10	ENSMUSG00000081895.3	processed_pseudogene	11.7548	3.62511	1.06646e-05	0.000261251
control_d14 vs control_d10	Pcna-ps2	ENSMUSG00000067608.5	processed_pseudogene	12.9294	3.07592	1.08155e-05	0.00026377
control_d14 vs control_d10	Parvg	ENSMUSG00000022439.9	protein_coding	1499.99	-1.18338	1.09574e-05	0.000266836
control_d14 vs control_d10	Col9a3	ENSMUSG00000027570.15	protein_coding	58.1004	1.63258	1.11393e-05	0.000269274
control_d14 vs control_d10	Gm37121	ENSMUSG00000103032.1	TEC	27.3045	1.50644	1.12611e-05	0.000271421
control_d14 vs control_d10	Selenot-ps	ENSMUSG00000081920.2	processed_pseudogene	27.758	1.71716	1.13659e-05	0.000273128
control_d14 vs control_d10	Vsir	ENSMUSG00000020101.14	protein_coding	6835.97	-1.02158	1.13817e-05	0.000273128
control_d14 vs control_d10	Plxnb1	ENSMUSG00000053646.13	protein_coding	2780.5	1.3255	1.14193e-05	0.000273233
control_d14 vs control_d10	Gm9761	ENSMUSG00000034437.8	processed_pseudogene	4.23819	5.18452	1.18754e-05	0.000282913
control_d14 vs control_d10	Gm43517	ENSMUSG00000089922.2	protein_coding	189.948	1.00404	1.19211e-05	0.000283592
control_d14 vs control_d10	Islr	ENSMUSG00000037206.15	protein_coding	1191.5	-1.11796	1.24538e-05	0.000295241
control_d14 vs control_d10	Fuom	ENSMUSG00000025466.19	protein_coding	182.828	-1.45395	1.24646e-05	0.000295241
control_d14 vs control_d10	Ear2	ENSMUSG00000072596.4	protein_coding	70.2675	-1.53093	1.27047e-05	0.000299749
control_d14 vs control_d10	Slamf8	ENSMUSG00000053318.7	protein_coding	4051.35	-1.23589	1.2722e-05	0.000299749
control_d14 vs control_d10	Cyp26a1	ENSMUSG00000024987.6	protein_coding	38.3404	-2.07091	1.2777e-05	0.000299749
control_d14 vs control_d10	Aldh1a2	ENSMUSG00000013584.5	protein_coding	3654.06	-1.07536	1.27824e-05	0.000299749
control_d14 vs control_d10	Gm45206	ENSMUSG00000108389.1	TEC	15.4115	2.20586	1.29303e-05	0.000302356
control_d14 vs control_d10	Tcrg-C4	ENSMUSG00000076757.9	TR_C_gene	62.0282	-1.86713	1.32901e-05	0.000309889
control_d14 vs control_d10	Gm44667	ENSMUSG00000109539.1	TEC	28.0729	2.10502	1.34059e-05	0.000312148
control_d14 vs control_d10	Gm43482	ENSMUSG00000106757.1	TEC	11.0225	2.71636	1.34297e-05	0.00031226
control_d14 vs control_d10	Creb3l1	ENSMUSG00000027230.9	protein_coding	1706.89	-1.17822	1.39454e-05	0.000322428
control_d14 vs control_d10	Gna15	ENSMUSG00000034792.8	protein_coding	1197.42	-1.05746	1.49019e-05	0.000341665
control_d14 vs control_d10	Cideb	ENSMUSG00000022219.10	protein_coding	28.588	-1.96251	1.52645e-05	0.00034729
control_d14 vs control_d10	Rasl11b	ENSMUSG00000049907.8	protein_coding	89.2552	-1.07235	1.52739e-05	0.00034729
control_d14 vs control_d10	A930001C03Rik	ENSMUSG00000087132.8	processed_transcript	79.5873	1.3259	1.55436e-05	0.00035245
control_d14 vs control_d10	Gm4117	ENSMUSG00000089940.1	antisense	402.629	1.14177	1.56427e-05	0.000354209
control_d14 vs control_d10	Ighv3-8	ENSMUSG00000076674.2	IG_V_gene	32.1749	-3.4278	1.57323e-05	0.000355749
control_d14 vs control_d10	Hp	ENSMUSG00000031722.10	protein_coding	3732.45	-1.25015	1.584e-05	0.000357242
control_d14 vs control_d10	Snhg17	ENSMUSG00000085385.7	processed_transcript	1318.95	1.13402	1.58417e-05	0.000357242
control_d14 vs control_d10	Gm49284	ENSMUSG00000114995.1	TEC	43.3435	1.35675	1.61189e-05	0.000362499
control_d14 vs control_d10	Gm10177	ENSMUSG00000090136.4	transcribed_processed_pseudogene	7.41147	3.047	1.64238e-05	0.000368627
control_d14 vs control_d10	Pkdcc	ENSMUSG00000024247.14	protein_coding	725.938	-1.10423	1.65893e-05	0.000370546
control_d14 vs control_d10	Dpm1	ENSMUSG00000078919.10	protein_coding	103.56	1.43027	1.70716e-05	0.000380287
control_d14 vs control_d10	Ifi203-ps	ENSMUSG00000090222.2	unprocessed_pseudogene	838.578	1.13539	1.71661e-05	0.00038136
control_d14 vs control_d10	Was	ENSMUSG00000031165.6	protein_coding	1829.59	-1.00247	1.75752e-05	0.000388353
control_d14 vs control_d10	Pld3	ENSMUSG00000003363.15	protein_coding	7641.14	-1.07116	1.76344e-05	0.000388673
control_d14 vs control_d10	Mir186	ENSMUSG00000065431.1	miRNA	9.77375	3.4247	1.81422e-05	0.000398742
control_d14 vs control_d10	Nkg7	ENSMUSG00000004612.9	protein_coding	2833.39	-1.14981	1.86829e-05	0.000408986
control_d14 vs control_d10	Nup210l	ENSMUSG00000027939.11	protein_coding	149.457	1.5284	1.90249e-05	0.000413723
control_d14 vs control_d10	Ctse	ENSMUSG00000004552.16	protein_coding	852.425	-1.25181	1.92892e-05	0.000418918
control_d14 vs control_d10	Gm9790	ENSMUSG00000044330.8	processed_pseudogene	11.1022	5.47104	1.97071e-05	0.000426304
control_d14 vs control_d10	Gm35154	ENSMUSG00000111535.1	lincRNA	47.3542	-1.21379	1.99674e-05	0.00042871
control_d14 vs control_d10	Gm13341	ENSMUSG00000083863.1	unprocessed_pseudogene	36.7824	3.34279	1.9996e-05	0.00042871
control_d14 vs control_d10	Actg-ps1	ENSMUSG00000074978.4	processed_pseudogene	8.05371	3.39406	2.08061e-05	0.000443396
control_d14 vs control_d10	Gm11703	ENSMUSG00000083394.2	processed_pseudogene	161.283	1.43679	2.08204e-05	0.000443396
control_d14 vs control_d10	Cap2	ENSMUSG00000021373.16	protein_coding	200.803	-1.00416	2.0869e-05	0.000443857
control_d14 vs control_d10	Lyz2	ENSMUSG00000069516.8	protein_coding	117232	-1.01819	2.14949e-05	0.000455405
control_d14 vs control_d10	Gm15790	ENSMUSG00000089648.1	processed_pseudogene	8.84997	2.85942	2.15526e-05	0.000456039
control_d14 vs control_d10	Zfp433	ENSMUSG00000096795.4	protein_coding	24.7746	1.7226	2.32036e-05	0.000487217
control_d14 vs control_d10	Scamp5	ENSMUSG00000040722.7	protein_coding	549.42	-1.09749	2.33544e-05	0.000488514
control_d14 vs control_d10	Gm45838	ENSMUSG00000108825.1	TEC	47.031	1.52657	2.34351e-05	0.000489579
control_d14 vs control_d10	Igkv1-88	ENSMUSG00000076535.1	IG_V_gene	30.5517	-2.77708	2.3485e-05	0.00049
control_d14 vs control_d10	Bambi-ps1	ENSMUSG00000081219.1	processed_pseudogene	86.2547	-1.2989	2.36505e-05	0.000492049
control_d14 vs control_d10	Tbx2	ENSMUSG00000000093.6	protein_coding	75.5326	-1.08264	2.40749e-05	0.000499145
control_d14 vs control_d10	Dnah3	ENSMUSG00000052273.4	protein_coding	13.6316	1.97003	2.52943e-05	0.000521145
control_d14 vs control_d10	P2ry6	ENSMUSG00000048779.5	protein_coding	1859.62	-1.00455	2.56599e-05	0.000527357
control_d14 vs control_d10	Gm42979	ENSMUSG00000104814.1	TEC	77.8273	1.68978	2.64e-05	0.000541217
control_d14 vs control_d10	Rab19	ENSMUSG00000029923.4	protein_coding	244.018	-1.09411	2.69328e-05	0.000550768
control_d14 vs control_d10	1110032F04Rik	ENSMUSG00000046999.2	protein_coding	53.4633	-1.08651	2.7194e-05	0.000554949
control_d14 vs control_d10	Prr5	ENSMUSG00000036106.15	protein_coding	392.266	-1.22829	2.72384e-05	0.000554949
control_d14 vs control_d10	Lama3	ENSMUSG00000024421.16	protein_coding	2122.28	1.15232	2.77418e-05	0.000561729
control_d14 vs control_d10	Tyrobp	ENSMUSG00000030579.10	protein_coding	7809.82	-1.04053	2.7973e-05	0.000565715
control_d14 vs control_d10	AB124611	ENSMUSG00000057191.13	protein_coding	2972.51	-1.15118	2.83737e-05	0.000572411
control_d14 vs control_d10	Gm14305	ENSMUSG00000078878.9	protein_coding	18.1058	1.73285	2.87321e-05	0.000578226
control_d14 vs control_d10	E030024N20Rik	ENSMUSG00000057990.4	processed_pseudogene	5.06906	5.45346	2.88415e-05	0.00057901
control_d14 vs control_d10	Tgfbr3l	ENSMUSG00000089736.2	protein_coding	31.5385	1.96524	2.91385e-05	0.000583549
control_d14 vs control_d10	Cldn6	ENSMUSG00000023906.3	protein_coding	3515.9	-1.11699	2.97482e-05	0.000592874
control_d14 vs control_d10	5830417I10Rik	ENSMUSG00000078684.8	unprocessed_pseudogene	42.3414	1.21989	3.00781e-05	0.000598002
control_d14 vs control_d10	Emid1	ENSMUSG00000034164.17	protein_coding	33.1469	-1.45372	3.03087e-05	0.00060186
control_d14 vs control_d10	Gm2619	ENSMUSG00000091199.9	transcribed_unprocessed_pseudogene	68.4289	1.75779	3.04771e-05	0.000604039
control_d14 vs control_d10	Mmp12	ENSMUSG00000049723.14	protein_coding	39794.9	-1.29303	3.04918e-05	0.000604039
control_d14 vs control_d10	Pla2g7	ENSMUSG00000023913.17	protein_coding	33828.7	-1.12689	3.08569e-05	0.000607616
control_d14 vs control_d10	Gm48357	ENSMUSG00000114524.1	sense_intronic	14.7827	1.8608	3.15791e-05	0.000619613
control_d14 vs control_d10	Scd4	ENSMUSG00000050195.8	protein_coding	41.4663	1.47934	3.19505e-05	0.000624667
control_d14 vs control_d10	Gm4366	ENSMUSG00000107383.1	processed_pseudogene	469.21	1.32925	3.2344e-05	0.000630862
control_d14 vs control_d10	2700054A10Rik	ENSMUSG00000117042.1	lincRNA	48.4122	1.12418	3.32872e-05	0.000644675
control_d14 vs control_d10	Cldn3	ENSMUSG00000070473.4	protein_coding	115.412	-1.71487	3.35781e-05	0.000649545
control_d14 vs control_d10	Calhm6	ENSMUSG00000046031.7	protein_coding	1506.47	-1.48142	3.38646e-05	0.000653101
control_d14 vs control_d10	F7	ENSMUSG00000031443.7	protein_coding	1257.49	-1.21661	3.38809e-05	0.000653101
control_d14 vs control_d10	Pcp4l1	ENSMUSG00000038370.6	protein_coding	18.4039	-1.94485	3.43353e-05	0.000661084
control_d14 vs control_d10	Lrmda	ENSMUSG00000063458.13	protein_coding	259.361	-1.1487	3.48369e-05	0.000669178
control_d14 vs control_d10	Gm38228	ENSMUSG00000103945.1	TEC	52.6235	1.53721	3.4937e-05	0.000670317
control_d14 vs control_d10	Ffar2	ENSMUSG00000051314.11	protein_coding	73.6167	-1.7668	3.59555e-05	0.000686658
control_d14 vs control_d10	Gm11687	ENSMUSG00000082480.1	processed_pseudogene	8.32738	3.42319	3.65404e-05	0.000695407
control_d14 vs control_d10	Vmn2r79	ENSMUSG00000090362.2	protein_coding	650.363	1.10006	3.68698e-05	0.000699829
control_d14 vs control_d10	Orai3	ENSMUSG00000043964.14	protein_coding	848.903	-1.15103	3.79672e-05	0.000717585
control_d14 vs control_d10	Gm6034	ENSMUSG00000073407.1	protein_coding	27.1702	1.38367	3.82235e-05	0.000720773
control_d14 vs control_d10	Rps13-ps2	ENSMUSG00000069972.6	processed_pseudogene	46.352	1.37422	3.84189e-05	0.000723629
control_d14 vs control_d10	Exph5	ENSMUSG00000034584.3	protein_coding	130.966	1.08385	3.88289e-05	0.000728849
control_d14 vs control_d10	Tcrg-C1	ENSMUSG00000076749.2	TR_C_gene	24.8335	-2.1365	3.98766e-05	0.000745964
control_d14 vs control_d10	Zap70	ENSMUSG00000026117.10	protein_coding	1143.77	-1.13318	3.99645e-05	0.00074676
control_d14 vs control_d10	Gja5	ENSMUSG00000057123.14	protein_coding	64.4469	-1.4242	4.0211e-05	0.000750514
control_d14 vs control_d10	Dnah7c	ENSMUSG00000101337.6	protein_coding	30.1776	1.46312	4.14698e-05	0.000772258
control_d14 vs control_d10	Has1	ENSMUSG00000003665.7	protein_coding	198.461	-1.35094	4.16451e-05	0.000774646
control_d14 vs control_d10	Gm27326	ENSMUSG00000098813.1	snoRNA	15.8618	1.77103	4.176e-05	0.000775757
control_d14 vs control_d10	Twist2	ENSMUSG00000007805.4	protein_coding	46.9528	-1.21222	4.17991e-05	0.000775757
control_d14 vs control_d10	Apol7e	ENSMUSG00000071716.5	protein_coding	33.6179	1.74935	4.22534e-05	0.000783305
control_d14 vs control_d10	Gm14584	ENSMUSG00000083798.1	processed_pseudogene	135.247	1.2217	4.26952e-05	0.000788832
control_d14 vs control_d10	Gm45221	ENSMUSG00000109005.1	TEC	21.4293	1.77236	4.37677e-05	0.000804398
control_d14 vs control_d10	Gm11353	ENSMUSG00000060198.7	processed_pseudogene	3361.76	1.06966	4.38208e-05	0.000804398
control_d14 vs control_d10	Fxyd5	ENSMUSG00000009687.14	protein_coding	21748.7	-1.04176	4.38549e-05	0.000804398
control_d14 vs control_d10	Gm45899	ENSMUSG00000110693.1	lincRNA	13.2655	2.21774	4.42208e-05	0.000808153
control_d14 vs control_d10	Vmn2r53	ENSMUSG00000096002.2	protein_coding	29.0976	1.49914	4.47062e-05	0.000815913
control_d14 vs control_d10	Gm20342	ENSMUSG00000101599.1	lincRNA	129.659	1.29927	4.47988e-05	0.00081664
control_d14 vs control_d10	Lypd1	ENSMUSG00000026344.9	protein_coding	318.389	-1.48123	4.48453e-05	0.00081664
control_d14 vs control_d10	Ccdc184	ENSMUSG00000029875.5	protein_coding	62.0316	-1.22738	4.49457e-05	0.000817565
control_d14 vs control_d10	Trim29	ENSMUSG00000032013.6	protein_coding	94.3793	-1.58344	4.55319e-05	0.000825492
control_d14 vs control_d10	Prr15	ENSMUSG00000045725.5	protein_coding	334.355	-1.43312	4.73514e-05	0.000850054
control_d14 vs control_d10	Sbk2	ENSMUSG00000030433.15	protein_coding	40.7299	-1.89468	4.76065e-05	0.000852923
control_d14 vs control_d10	Tnfaip8l2	ENSMUSG00000013707.3	protein_coding	918.026	-1.26213	4.76149e-05	0.000852923
control_d14 vs control_d10	Mamdc4	ENSMUSG00000026941.16	protein_coding	64.828	1.26107	4.7824e-05	0.000854809
control_d14 vs control_d10	D930048N14Rik	ENSMUSG00000052563.13	protein_coding	153.082	1.00209	4.7965e-05	0.000856399
control_d14 vs control_d10	Izumo1r	ENSMUSG00000031933.17	protein_coding	90.2781	-1.45962	4.9491e-05	0.000878908
control_d14 vs control_d10	Clec7a	ENSMUSG00000079293.11	polymorphic_pseudogene	25541	-1.19647	4.94926e-05	0.000878908
control_d14 vs control_d10	Dennd6b	ENSMUSG00000015377.10	protein_coding	394.914	1.05935	5.02453e-05	0.000884254
control_d14 vs control_d10	Ddx60	ENSMUSG00000037921.15	protein_coding	3520.47	1.03599	5.02771e-05	0.000884254
control_d14 vs control_d10	Zfp385a	ENSMUSG00000000552.10	protein_coding	1762.11	-1.01157	5.03705e-05	0.000884952
control_d14 vs control_d10	Il5ra	ENSMUSG00000005364.11	protein_coding	30.5865	-2.04202	5.10515e-05	0.000890533
control_d14 vs control_d10	Gm37515	ENSMUSG00000104377.1	processed_pseudogene	24.6409	1.7827	5.13488e-05	0.000894501
control_d14 vs control_d10	Gm43513	ENSMUSG00000105607.1	TEC	12.2102	2.23449	5.22996e-05	0.000906749
control_d14 vs control_d10	Snora73b	ENSMUSG00000065353.1	snoRNA	50.9183	1.42944	5.2482e-05	0.000908475
control_d14 vs control_d10	Spon1	ENSMUSG00000038156.16	protein_coding	2524.94	-1.00358	5.26946e-05	0.000911196
control_d14 vs control_d10	Gm8129	ENSMUSG00000059159.6	processed_pseudogene	101.318	-2.34988	5.3222e-05	0.000916556
control_d14 vs control_d10	Lrfn3	ENSMUSG00000036957.8	protein_coding	54.8793	-1.38605	5.3677e-05	0.00092237
control_d14 vs control_d10	Prr16	ENSMUSG00000073565.5	protein_coding	83.4655	-1.05005	5.42427e-05	0.000928597
control_d14 vs control_d10	Dnah14	ENSMUSG00000047369.15	protein_coding	55.1653	1.3022	5.4265e-05	0.000928597
control_d14 vs control_d10	Ebi3	ENSMUSG00000003206.7	protein_coding	400.429	-1.20325	5.52564e-05	0.000944581
control_d14 vs control_d10	Ccl19	ENSMUSG00000071005.7	protein_coding	33.0194	-2.13872	5.57533e-05	0.000951099
control_d14 vs control_d10	Gm48309	ENSMUSG00000113476.1	TEC	13.9983	2.30295	5.62427e-05	0.000957464
control_d14 vs control_d10	Fendrr	ENSMUSG00000097336.8	processed_transcript	54.3359	1.46616	5.63302e-05	0.000957962
control_d14 vs control_d10	Fth1	ENSMUSG00000024661.7	protein_coding	215361	-1.01764	5.66586e-05	0.000962552
control_d14 vs control_d10	Rtl6	ENSMUSG00000055745.4	protein_coding	205.776	-1.11488	5.77185e-05	0.000973526
control_d14 vs control_d10	Tspan32os	ENSMUSG00000052281.14	antisense	47.7646	1.4495	5.87809e-05	0.000988407
control_d14 vs control_d10	Emb	ENSMUSG00000021728.8	protein_coding	7089.28	-1.20579	5.89877e-05	0.000989863
control_d14 vs control_d10	Gm16001	ENSMUSG00000085433.2	lincRNA	82.5487	1.00076	6.0202e-05	0.00100614
control_d14 vs control_d10	Ear6	ENSMUSG00000062148.6	protein_coding	8.51061	-3.98276	6.03557e-05	0.00100768
control_d14 vs control_d10	Mag	ENSMUSG00000036634.15	protein_coding	287.564	-1.33786	6.23675e-05	0.00103393
control_d14 vs control_d10	Tenm4	ENSMUSG00000048078.16	protein_coding	5315.88	1.04802	6.2866e-05	0.0010401
control_d14 vs control_d10	Cd5	ENSMUSG00000024669.8	protein_coding	483.571	-1.05481	6.49697e-05	0.00106953
control_d14 vs control_d10	Abhd11os	ENSMUSG00000085042.8	transcribed_unitary_pseudogene	27.1229	-1.84125	6.53536e-05	0.0010737
control_d14 vs control_d10	CT010445.1	ENSMUSG00000117113.1	TEC	87.4287	1.24778	6.6218e-05	0.00108574
control_d14 vs control_d10	Inha	ENSMUSG00000032968.4	protein_coding	66.3303	1.28687	6.75645e-05	0.00110452
control_d14 vs control_d10	Vcp-rs	ENSMUSG00000083327.1	processed_pseudogene	16.8255	2.60378	6.8658e-05	0.00111906
control_d14 vs control_d10	Cd40	ENSMUSG00000017652.16	protein_coding	1140	-1.09393	6.89175e-05	0.00112218
control_d14 vs control_d10	4933411K16Rik	ENSMUSG00000090369.3	protein_coding	23.5271	1.36627	6.94084e-05	0.00112794
control_d14 vs control_d10	E230020D15Rik	ENSMUSG00000108912.1	TEC	15.5401	2.01866	7.01174e-05	0.0011361
control_d14 vs control_d10	Cfap69	ENSMUSG00000040473.15	protein_coding	582.321	1.09856	7.02992e-05	0.00113792
control_d14 vs control_d10	Gm6475	ENSMUSG00000116838.1	processed_pseudogene	30.4676	1.39956	7.05262e-05	0.0011388
control_d14 vs control_d10	Sox11	ENSMUSG00000063632.6	protein_coding	54.0028	-1.47359	7.0652e-05	0.0011388
control_d14 vs control_d10	Cyp2j6	ENSMUSG00000052914.4	protein_coding	203.368	-1.19106	7.06662e-05	0.0011388
control_d14 vs control_d10	Tppp3	ENSMUSG00000014846.12	protein_coding	508.711	-1.09434	7.60119e-05	0.00121251
control_d14 vs control_d10	Mcpt2	ENSMUSG00000022226.6	protein_coding	150.668	-1.9319	7.71166e-05	0.00122554
control_d14 vs control_d10	Pdk4	ENSMUSG00000019577.6	protein_coding	114.216	-1.28637	7.71265e-05	0.00122554
control_d14 vs control_d10	Fut7	ENSMUSG00000036587.13	protein_coding	103.056	-1.02741	7.8921e-05	0.00125164
control_d14 vs control_d10	Olfr374	ENSMUSG00000046881.7	protein_coding	18.5639	1.68959	7.90602e-05	0.00125264
control_d14 vs control_d10	Tspoap1	ENSMUSG00000034156.16	protein_coding	156.972	1.61156	8.13775e-05	0.00128195
control_d14 vs control_d10	Eml5	ENSMUSG00000051166.10	protein_coding	195.381	1.18471	8.1756e-05	0.00128424
control_d14 vs control_d10	Gm21817	ENSMUSG00000095651.1	lincRNA	32.1683	1.51714	8.23009e-05	0.00129032
control_d14 vs control_d10	Olfr639	ENSMUSG00000066263.10	protein_coding	21.555	1.41378	8.31636e-05	0.00130137
control_d14 vs control_d10	Gm47233	ENSMUSG00000111176.1	TEC	27.5611	1.64361	8.41296e-05	0.00131399
control_d14 vs control_d10	Atp1a2	ENSMUSG00000007097.14	protein_coding	65.0962	-1.44991	8.42989e-05	0.00131538
control_d14 vs control_d10	Ighv13-2	ENSMUSG00000076671.5	IG_V_gene	12.8173	-3.58844	8.55725e-05	0.00132896
control_d14 vs control_d10	Ccr9	ENSMUSG00000029530.16	protein_coding	165.477	-1.2144	8.61276e-05	0.00133632
control_d14 vs control_d10	F10	ENSMUSG00000031444.16	protein_coding	8211.37	-1.04728	8.6482e-05	0.00133929
control_d14 vs control_d10	Gm14321	ENSMUSG00000084797.1	lincRNA	16.1202	1.75008	8.70924e-05	0.00134621
control_d14 vs control_d10	Gm9130	ENSMUSG00000114829.1	processed_pseudogene	14.0499	2.53638	9.00434e-05	0.00138403
control_d14 vs control_d10	Gm49502	ENSMUSG00000116226.1	TEC	19.2445	1.50723	9.14192e-05	0.00139899
control_d14 vs control_d10	Gm43039	ENSMUSG00000107200.1	TEC	18.651	1.70582	9.68143e-05	0.0014689
control_d14 vs control_d10	Colq	ENSMUSG00000057606.14	protein_coding	42.6292	-1.99759	0.000100059	0.00150333
control_d14 vs control_d10	AW551984	ENSMUSG00000038112.15	protein_coding	43.3398	-1.4153	0.000100806	0.00151061
control_d14 vs control_d10	Gm10419	ENSMUSG00000072769.6	lincRNA	165.446	1.3127	0.000100848	0.00151061
control_d14 vs control_d10	Gm12592	ENSMUSG00000053263.3	processed_transcript	60.5111	1.06578	0.000101404	0.0015148
control_d14 vs control_d10	E030022I16Rik	ENSMUSG00000111264.1	TEC	21.3923	1.54792	0.000102506	0.00152573
control_d14 vs control_d10	Sytl1	ENSMUSG00000028860.13	protein_coding	229.754	-1.26677	0.000103282	0.00153312
control_d14 vs control_d10	B3gnt8	ENSMUSG00000059479.7	protein_coding	219.159	-1.29032	0.000104112	0.00154312
control_d14 vs control_d10	Pde8b	ENSMUSG00000021684.17	protein_coding	83.352	-1.23163	0.000104853	0.00155223
control_d14 vs control_d10	Gm13461	ENSMUSG00000081999.3	processed_pseudogene	9.29588	3.18547	0.000105867	0.00156585
control_d14 vs control_d10	Gm8115	ENSMUSG00000104560.1	processed_pseudogene	6.57116	4.24406	0.000107211	0.00157952
control_d14 vs control_d10	Cd37	ENSMUSG00000030798.15	protein_coding	1437.32	-1.15737	0.000107271	0.00157952
control_d14 vs control_d10	Lrrc25	ENSMUSG00000049988.5	protein_coding	1181.33	-1.10467	0.000107715	0.00158052
control_d14 vs control_d10	Krt8-ps	ENSMUSG00000109325.1	processed_pseudogene	29.4901	1.48622	0.000110789	0.00161686
control_d14 vs control_d10	B3gnt7	ENSMUSG00000079445.3	protein_coding	244.817	-1.07329	0.000111177	0.00162108
control_d14 vs control_d10	Soat2	ENSMUSG00000023045.13	protein_coding	586.508	1.01534	0.000113173	0.00164291
control_d14 vs control_d10	Lrfn2	ENSMUSG00000040490.4	protein_coding	18.0543	-1.80462	0.000113354	0.00164409
control_d14 vs control_d10	Tarm1	ENSMUSG00000053338.9	protein_coding	662.086	-1.25333	0.00011369	0.0016475
control_d14 vs control_d10	Gm21399	ENSMUSG00000094530.2	processed_pseudogene	29.1206	2.71994	0.000117347	0.00169009
control_d14 vs control_d10	Edn1	ENSMUSG00000021367.8	protein_coding	213.926	-1.04792	0.000118692	0.00170796
control_d14 vs control_d10	Gm10327	ENSMUSG00000071343.2	processed_pseudogene	30.1216	1.94942	0.000119267	0.00171474
control_d14 vs control_d10	Gm47101	ENSMUSG00000112073.1	lincRNA	9.05879	2.55337	0.000120405	0.0017258
control_d14 vs control_d10	Gm10501	ENSMUSG00000073415.4	antisense	71.9448	1.0909	0.000122451	0.00174795
control_d14 vs control_d10	Myh11	ENSMUSG00000018830.10	protein_coding	263.461	-1.11566	0.000122978	0.00175096
control_d14 vs control_d10	Aph1c	ENSMUSG00000053040.13	protein_coding	263.161	-1.02162	0.000124741	0.00177178
control_d14 vs control_d10	Gm47551	ENSMUSG00000114458.1	antisense	179.737	1.06601	0.000125228	0.00177716
control_d14 vs control_d10	Gm15506	ENSMUSG00000086477.2	processed_transcript	40.4397	1.14814	0.000125401	0.00177809
control_d14 vs control_d10	Rai2	ENSMUSG00000043518.7	protein_coding	28.6043	-1.5987	0.000127629	0.00180335
control_d14 vs control_d10	Hpn	ENSMUSG00000001249.14	protein_coding	112.63	-1.17998	0.00012834	0.00180885
control_d14 vs control_d10	Rnu73b	ENSMUSG00000064390.1	snoRNA	16.6416	1.69361	0.000131526	0.00184585
control_d14 vs control_d10	Asgr2	ENSMUSG00000040963.15	protein_coding	30.3023	-1.50984	0.000137021	0.0019148
control_d14 vs control_d10	Bmyc	ENSMUSG00000049086.8	protein_coding	190.581	-1.11438	0.000137685	0.00192082
control_d14 vs control_d10	Vmn2r114	ENSMUSG00000091945.2	protein_coding	21.3885	1.7965	0.000137834	0.00192127
control_d14 vs control_d10	AA465934	ENSMUSG00000093483.1	processed_transcript	52.1888	1.12569	0.000139425	0.00193689
control_d14 vs control_d10	AC154187.1	ENSMUSG00000117079.1	lincRNA	101.602	-1.38507	0.000148181	0.00203897
control_d14 vs control_d10	Gm17132	ENSMUSG00000061331.5	unprocessed_pseudogene	17.624	1.63805	0.000148259	0.00203897
control_d14 vs control_d10	Apol7b	ENSMUSG00000068252.6	protein_coding	10.9854	2.71699	0.000148701	0.00204333
control_d14 vs control_d10	Gm49493	ENSMUSG00000108878.1	TEC	12.3821	1.86472	0.000151762	0.00208192
control_d14 vs control_d10	Srsf1	ENSMUSG00000018379.17	protein_coding	4.05941	4.47592	0.000153104	0.00209683
control_d14 vs control_d10	Gm29521	ENSMUSG00000100807.2	processed_transcript	10.2376	-2.60548	0.000154155	0.00210948
control_d14 vs control_d10	Sh2d1a	ENSMUSG00000005696.11	protein_coding	186.085	-1.14546	0.000154603	0.00211385
control_d14 vs control_d10	Atp5a1	ENSMUSG00000025428.15	protein_coding	4.62187	5.30907	0.000154992	0.00211581
control_d14 vs control_d10	Cryaa	ENSMUSG00000024041.10	protein_coding	195.43	-1.08511	0.000155004	0.00211581
control_d14 vs control_d10	Col6a6	ENSMUSG00000043719.14	protein_coding	805.348	-1.14037	0.000155861	0.00212575
control_d14 vs control_d10	Necab3	ENSMUSG00000027489.15	protein_coding	87.7039	1.18972	0.000156823	0.00213357
control_d14 vs control_d10	Gm16008	ENSMUSG00000087381.8	antisense	64.1461	1.01172	0.000158209	0.00214887
control_d14 vs control_d10	Gm13889	ENSMUSG00000087006.3	protein_coding	76.501	-1.56028	0.000159161	0.00215824
control_d14 vs control_d10	Ly6g6e	ENSMUSG00000013766.11	protein_coding	27.8996	-2.06803	0.000161774	0.00218826
control_d14 vs control_d10	Zdhhc14	ENSMUSG00000034265.8	protein_coding	259.451	-1.12582	0.000172477	0.00229904
control_d14 vs control_d10	Gm5483	ENSMUSG00000079597.2	protein_coding	63.1658	1.40796	0.000178317	0.00236297
control_d14 vs control_d10	2610037D02Rik	ENSMUSG00000097536.2	lincRNA	103.692	1.42024	0.000179017	0.00236896
control_d14 vs control_d10	Ptx3	ENSMUSG00000027832.5	protein_coding	129.2	-1.34991	0.000180008	0.00237825
control_d14 vs control_d10	Rrad	ENSMUSG00000031880.7	protein_coding	145.469	-1.17848	0.000181137	0.00238932
control_d14 vs control_d10	Gm38190	ENSMUSG00000102302.1	sense_intronic	99.6937	1.32054	0.000182201	0.00239951
control_d14 vs control_d10	Gm13443	ENSMUSG00000075391.6	processed_pseudogene	123.183	1.32368	0.000186201	0.00244438
control_d14 vs control_d10	Cep112it	ENSMUSG00000085811.1	sense_intronic	45.1761	1.14008	0.000188751	0.00246997
control_d14 vs control_d10	Gm43857	ENSMUSG00000104548.1	TEC	31.7472	1.63179	0.000193279	0.00252126
control_d14 vs control_d10	Gm4929	ENSMUSG00000097973.1	processed_pseudogene	7.0923	4.08752	0.000193451	0.00252145
control_d14 vs control_d10	Cd163	ENSMUSG00000008845.9	protein_coding	553.117	-1.20486	0.00019377	0.0025236
control_d14 vs control_d10	Pknox2	ENSMUSG00000035934.16	protein_coding	82.0787	-1.00431	0.00019478	0.00253276
control_d14 vs control_d10	Lrrc4	ENSMUSG00000049939.6	protein_coding	76.4091	-1.36347	0.000198864	0.00257164
control_d14 vs control_d10	Fbln7	ENSMUSG00000027386.9	protein_coding	67.0032	-1.23648	0.000199479	0.002577
control_d14 vs control_d10	AI427809	ENSMUSG00000086712.2	lincRNA	71.9888	-1.08001	0.000199591	0.002577
control_d14 vs control_d10	2900027M19Rik	ENSMUSG00000109162.1	TEC	23.1605	1.55027	0.000201027	0.00259147
control_d14 vs control_d10	Gm49747	ENSMUSG00000115222.1	antisense	82.7195	1.22933	0.000203418	0.00261819
control_d14 vs control_d10	Gm16580	ENSMUSG00000089764.2	processed_pseudogene	29.6197	1.17873	0.000205241	0.00263136
control_d14 vs control_d10	Gm3851	ENSMUSG00000091876.1	processed_pseudogene	112.291	1.14032	0.00021204	0.00270674
control_d14 vs control_d10	Snora41	ENSMUSG00000064602.1	snoRNA	18.6025	1.85016	0.000212778	0.00270901
control_d14 vs control_d10	Cd209e	ENSMUSG00000040197.4	protein_coding	19.463	-2.27728	0.00021598	0.0027413
control_d14 vs control_d10	Asb4	ENSMUSG00000042607.15	protein_coding	95.0183	-1.1594	0.00021659	0.0027451
control_d14 vs control_d10	Cxcr3	ENSMUSG00000050232.6	protein_coding	323.74	-1.26906	0.000217404	0.00275089
control_d14 vs control_d10	Gm8822	ENSMUSG00000082319.3	processed_pseudogene	21.7848	2.0276	0.000218421	0.00275411
control_d14 vs control_d10	C1qtnf3	ENSMUSG00000058914.12	protein_coding	7.25888	-3.73154	0.000218495	0.00275411
control_d14 vs control_d10	AK157302	ENSMUSG00000078139.3	protein_coding	72.4599	1.04065	0.000220532	0.00276707
control_d14 vs control_d10	Gm47583	ENSMUSG00000113853.1	TEC	10.0824	2.13483	0.000221206	0.00277342
control_d14 vs control_d10	Il10	ENSMUSG00000016529.5	protein_coding	67.6646	-1.27581	0.000224081	0.00280092
control_d14 vs control_d10	5730405O15Rik	ENSMUSG00000087424.1	processed_transcript	30.8852	1.43929	0.000234339	0.00292028
control_d14 vs control_d10	Sh2d6	ENSMUSG00000052631.15	protein_coding	8.9662	3.201	0.000238114	0.00295837
control_d14 vs control_d10	Gm15232	ENSMUSG00000084806.1	lincRNA	35.0247	-1.14545	0.000240618	0.002976
control_d14 vs control_d10	Aldh4a1	ENSMUSG00000028737.15	protein_coding	279.149	-1.025	0.000241526	0.00298499
control_d14 vs control_d10	Gm9887	ENSMUSG00000052673.1	protein_coding	61.9747	-1.00153	0.000243395	0.00300105
control_d14 vs control_d10	Gm11870	ENSMUSG00000084408.1	processed_pseudogene	8.0278	2.62812	0.000246788	0.00302755
control_d14 vs control_d10	Hk3	ENSMUSG00000025877.14	protein_coding	8716.86	-1.01472	0.000249898	0.00305179
control_d14 vs control_d10	Gm48550	ENSMUSG00000113882.1	lincRNA	10.33	2.18341	0.000256016	0.00310675
control_d14 vs control_d10	Slc22a3	ENSMUSG00000023828.3	protein_coding	20.5061	-1.81827	0.000257478	0.00312121
control_d14 vs control_d10	Clec2l	ENSMUSG00000079598.3	protein_coding	20.9731	-1.58337	0.000261866	0.00316925
control_d14 vs control_d10	Spaca6	ENSMUSG00000080316.11	protein_coding	878.388	1.42476	0.000262246	0.00316925
control_d14 vs control_d10	Msc	ENSMUSG00000025930.6	protein_coding	35.3145	-1.52471	0.000262403	0.00316925
control_d14 vs control_d10	Gm37309	ENSMUSG00000103046.1	TEC	23.4267	1.36935	0.000271996	0.00325644
control_d14 vs control_d10	Ppp1r1a	ENSMUSG00000022490.7	protein_coding	7.16686	-3.29236	0.000277957	0.00331094
control_d14 vs control_d10	Rpl35a-ps2	ENSMUSG00000081214.3	processed_pseudogene	66.4255	1.07783	0.000278309	0.00331274
control_d14 vs control_d10	Gm12565	ENSMUSG00000081093.1	processed_pseudogene	6.58418	3.25992	0.000282736	0.00335457
control_d14 vs control_d10	Asb11	ENSMUSG00000031382.14	protein_coding	67.2756	-1.07613	0.000284272	0.00336426
control_d14 vs control_d10	Gm12033	ENSMUSG00000078965.5	processed_pseudogene	1451.3	1.40966	0.000286041	0.00337418
control_d14 vs control_d10	Gm3222	ENSMUSG00000079311.1	processed_pseudogene	12.1173	2.00673	0.000295955	0.00346023
control_d14 vs control_d10	Igkv3-10	ENSMUSG00000076596.3	IG_V_gene	55.2254	-2.67852	0.00030151	0.00351769
control_d14 vs control_d10	Olfr986	ENSMUSG00000051095.7	protein_coding	55.1332	1.07109	0.000307559	0.00357559
control_d14 vs control_d10	Gm7281	ENSMUSG00000089937.1	unprocessed_pseudogene	13.0308	1.70212	0.00031808	0.00367798
control_d14 vs control_d10	Ntrk2	ENSMUSG00000055254.15	protein_coding	91.5931	-1.02582	0.000318687	0.00368156
control_d14 vs control_d10	Gm8093	ENSMUSG00000087052.1	transcribed_processed_pseudogene	42.1921	-1.50025	0.000320323	0.00369527
control_d14 vs control_d10	Arg1	ENSMUSG00000019987.9	protein_coding	83261.8	-1.24974	0.000321593	0.00370429
control_d14 vs control_d10	AI662270	ENSMUSG00000087107.8	processed_transcript	1032.48	-1.14771	0.000322005	0.00370429
control_d14 vs control_d10	Adora3	ENSMUSG00000000562.5	protein_coding	163.439	-1.0071	0.00032712	0.00374743
control_d14 vs control_d10	Serpinb5	ENSMUSG00000067006.12	protein_coding	14.8193	2.26785	0.000327596	0.00375027
control_d14 vs control_d10	Gm4804	ENSMUSG00000098158.2	transcribed_processed_pseudogene	26.2481	1.60388	0.000333676	0.00380663
control_d14 vs control_d10	AW112010	ENSMUSG00000075010.5	lincRNA	16502.6	-1.10779	0.000339835	0.00387153
control_d14 vs control_d10	Rnase2a	ENSMUSG00000047222.7	protein_coding	448.276	-2.37878	0.00034405	0.00391143
control_d14 vs control_d10	Amd2	ENSMUSG00000063953.3	protein_coding	52.191	1.13003	0.000344345	0.00391209
control_d14 vs control_d10	Prrx2	ENSMUSG00000039476.13	protein_coding	84.0961	-1.17937	0.000346479	0.00392866
control_d14 vs control_d10	4833417C18Rik	ENSMUSG00000086015.1	processed_transcript	17.0373	1.57613	0.000349982	0.0039648
control_d14 vs control_d10	Hvcn1	ENSMUSG00000064267.13	protein_coding	2142.79	-1.43237	0.000355109	0.00400947
control_d14 vs control_d10	Upb1	ENSMUSG00000033427.14	protein_coding	22.703	-1.53829	0.00036082	0.00405477
control_d14 vs control_d10	Has3	ENSMUSG00000031910.14	protein_coding	41.4774	1.11095	0.000364656	0.00408365
control_d14 vs control_d10	H2-Oa	ENSMUSG00000024334.9	protein_coding	218.028	-1.30092	0.000366607	0.00410271
control_d14 vs control_d10	C1qtnf2	ENSMUSG00000046491.10	protein_coding	72.5981	-1.37811	0.000369695	0.00413165
control_d14 vs control_d10	Gm10075	ENSMUSG00000100720.1	processed_pseudogene	71.6832	1.23614	0.000371959	0.00415031
control_d14 vs control_d10	AY512931	ENSMUSG00000066158.7	lincRNA	27.9296	-1.38433	0.000372121	0.00415031
control_d14 vs control_d10	Gm2223	ENSMUSG00000079297.4	processed_pseudogene	8.1056	2.75813	0.000377324	0.00420265
control_d14 vs control_d10	Atp2a3	ENSMUSG00000020788.15	protein_coding	1380.92	-1.16703	0.000381066	0.00423572
control_d14 vs control_d10	Gm44164	ENSMUSG00000107756.1	TEC	20.8733	1.65734	0.000386513	0.00428181
control_d14 vs control_d10	Klrb1b	ENSMUSG00000079298.9	protein_coding	350.724	-1.55543	0.000389525	0.00430649
control_d14 vs control_d10	Kcnk5	ENSMUSG00000023243.9	protein_coding	215.617	-1.06212	0.000390107	0.00431002
control_d14 vs control_d10	Gm43362	ENSMUSG00000105201.1	TEC	28.9616	1.09969	0.000396389	0.00436647
control_d14 vs control_d10	Tceal1	ENSMUSG00000049536.5	protein_coding	49.4484	-1.20595	0.000396542	0.00436647
control_d14 vs control_d10	Gm15264	ENSMUSG00000081355.1	unprocessed_pseudogene	46.2026	1.15941	0.000398498	0.00437922
control_d14 vs control_d10	3000002C10Rik	ENSMUSG00000070282.6	transcribed_processed_pseudogene	76.2385	1.02789	0.000399498	0.00438728
control_d14 vs control_d10	Olfr648	ENSMUSG00000042909.4	protein_coding	19.2571	1.63478	0.000400135	0.00439135
control_d14 vs control_d10	Snord58b	ENSMUSG00000064871.1	snoRNA	9.34246	2.01879	0.000405897	0.00443978
control_d14 vs control_d10	Adap1	ENSMUSG00000056413.16	protein_coding	1132.8	-1.03503	0.000408061	0.00445162
control_d14 vs control_d10	Apoc1	ENSMUSG00000040564.14	protein_coding	161.265	-1.39336	0.000414692	0.00451797
control_d14 vs control_d10	Gm5864	ENSMUSG00000107211.1	processed_pseudogene	7.1675	2.8318	0.000422524	0.00459115
control_d14 vs control_d10	2610318N02Rik	ENSMUSG00000049916.12	protein_coding	55.7361	-1.07791	0.00042337	0.00459693
control_d14 vs control_d10	2900076A07Rik	ENSMUSG00000097277.7	lincRNA	112.143	1.0358	0.000428216	0.00463799
control_d14 vs control_d10	BC025920	ENSMUSG00000074862.11	protein_coding	82.6598	1.05966	0.000429023	0.00463799
control_d14 vs control_d10	Gm15204	ENSMUSG00000082625.1	processed_pseudogene	4.32174	4.62627	0.000429089	0.00463799
control_d14 vs control_d10	Sec31b	ENSMUSG00000051984.13	protein_coding	26.8804	1.41476	0.000434018	0.00468339
control_d14 vs control_d10	Fxyd6	ENSMUSG00000066705.7	protein_coding	33.9088	-1.45369	0.000438283	0.0047157
[truncated: 2,693 more rows]

## Sheet: Table S3.2
Table S3.2 Pathways dysregulated between untreated mice.
						Positive DE genes						Negative DE genes
comparison	Pathway name	Family	Sub-family	Database	DE genes list	Nb of genes in population	Nb of genes in list	Gene ratio	Hypergeometric test p-value	BH adjusted p-value	corresponding elements in list	Nb of genes in population	Nb of genes in list	Gene ratio	Hypergeometric test p-value	BH adjusted p-value	corresponding elements in list
control_d10 vs control_d6	HALLMARK_INTERFERON_GAMMA_RESPONSE	Cytokine	Interferon signaling	Hallmark	negative					ns		159	41	0.257862	5.42144e-26	1.05271e-22	Ccl12;Ccl7;Cmpk2;Cxcl11;Ddx58;Ddx60;Dhx58;Eif2ak2;Epsti1;Helz2;Herc6;Ifi44;Ifi44l;Ifih1;Ifit1bl1;Ifit2;Ifit3;Il15;Irf7;Isg15;Isg20;Mx2;Oas2;Oas3;Oasl1;Parp12;Pnp2;Pnpt1;Rnf213;Rsad2;Rtp4;Samd9l;Sectm1a;Sp110;Tnfsf10;Trafd1;Ube2l6;Usp18;Xaf1;Zbp1;Znfx1
control_d10 vs control_d6	HALLMARK_INTERFERON_ALPHA_RESPONSE	Cytokine	Interferon signaling	Hallmark	negative					ns		77	29	0.376623	5.91056e-24	7.34517e-21	Cmpk2;Cxcl11;Ddx60;Dhx58;Eif2ak2;Epsti1;Helz2;Herc6;Ifi44;Ifi44l;Ifih1;Ifit2;Ifit3;Il15;Irf7;Isg15;Isg20;Mx2;Oas1g;Oasl1;Parp12;Pnpt1;Rsad2;Rtp4;Samd9l;Sp110;Trafd1;Ube2l6;Usp18
control_d10 vs control_d6	GO_RESPONSE_TO_VIRUS			GO	negative					ns		237	42	0.177215	7.31811e-20	6.14484e-17	Acta2;Ccl22;Ccl12;Ddx58;Ddx60;Dhx58;Eif2ak2;Foxp3;Herc6;Ifi205;Ifi44;Ifi44l;Ifih1;Ifit1bl1;Ifit1;Ifit2;Ifit3;Ifna4;Ifnb1;Il12b;Il15;Il21;Irf7;Isg15;Isg20;Lgals9;Mx2;Oas1g;Oas2;Oas3;Oasl1;Ear6;Rnase2a;Rnf135;Rsad2;Rtp4;Slfn9;Tlr3;Trim34a;Trim6;Usp17la;Zbp1
control_d10 vs control_d6	GO_DEFENSE_RESPONSE_TO_VIRUS			GO	negative					ns		173	36	0.208092	1.40744e-19	1.15069e-16	Ddx58;Ddx60;Dhx58;Eif2ak2;Herc6;Ifi205;Ifi44l;Ifih1;Ifit1bl1;Ifit1;Ifit2;Ifit3;Ifna4;Ifnb1;Il12b;Il15;Il21;Irf7;Isg15;Isg20;Mx2;Oas1g;Oas2;Oas3;Oasl1;Ear6;Rnase2a;Rnf135;Rsad2;Rtp4;Slfn9;Tlr3;Trim34a;Trim6;Usp17la;Zbp1
control_d10 vs control_d6	GO_RESPONSE_TO_TYPE_I_INTERFERON	Cytokine	Interferon signaling	GO	negative					ns		58	19	0.327586	8.00445e-15	3.36057e-12	Ifit1bl1;Ifit2;Ifit3;Ifna4;Ifnb1;Irf7;Isg15;Isg20;Mx2;Oas1g;Oas2;Oas3;Oasl1;Rsad2;Sp100;Trim6;Usp18;Xaf1;Zbp1
control_d10 vs control_d6	REACTOME_INTERFERON_ALPHA_BETA_SIGNALING	Cytokine	Interferon signaling	Reactome	negative					ns		40	16	0.4	2.82463e-14	1.13968e-11	Ifit1bl1;Ifit2;Ifit3;Ifna4;Ifnb1;Irf7;Isg15;Isg20;Mx2;Oas1g;Oas2;Oas3;Oasl1;Rsad2;Usp18;Xaf1
control_d10 vs control_d6	GO_DEFENSE_RESPONSE_TO_OTHER_ORGANISM			GO	negative					ns		704	63	0.0894886	9.36066e-14	3.68123e-11	Adamts13;Adgrb1;Apol9a;Ccl17;Ccl12;Ccl20;Ccl22;Ccl7;Cd209b;Cited1;Cxcl5;Ddx58;Ddx60;Dhx58;Edn1;Eif2ak2;Ffar2;Herc6;Icam2;Ifi205;Ifi44l;Ifih1;Ifit1bl1;Ifit1;Ifit2;Ifit3;Ifna4;Ifnb1;Il12b;Il15;Il18;Il21;Il31ra;Irf7;Isg15;Isg20;Lgals9;Lypd8;Muc1;Mx2;Oas1g;Oas2;Oas3;Oasl1;Pf4;Mndal;Ear6;Rnase2a;Rnf135;Rsad2;Rtp4;Slfn9;Slpi;Sp100;Tlr3;Trafd1;Trim34a;Trim6;Usp17la;Usp18;Vnn1;Xaf1;Zbp1
control_d10 vs control_d6	GO_NEGATIVE_REGULATION_OF_VIRAL_GENOME_REPLICATION			GO	negative					ns		41	15	0.365854	8.68719e-13	2.99882e-10	Ccl12;Eif2ak2;Ifi205;Ifit1bl1;Ifnb1;Isg15;Isg20;Mx2;Oas1g;Oas2;Oas3;Oasl1;Rsad2;Slpi;Trim6
control_d10 vs control_d6	GO_RESPONSE_TO_BIOTIC_STIMULUS			GO	negative					ns		958	74	0.0772443	9.59512e-13	3.27584e-10	Acta2;Adamts13;Adgrb1;Apol9a;Ccl17;Ccl12;Ccl20;Ccl22;Ccl7;Ccr4;Ccr7;Cd209b;Cited1;Cmpk2;Cxcl11;Cxcl5;Ddit3;Ddx58;Ddx60;Dhx58;Edn1;Eif2ak2;Ffar2;Foxp3;Herc6;Icam2;Ifi205;Ifi44;Ifi44l;Ifih1;Ifit1bl1;Ifit1;Ifit2;Ifit3;Ifna4;Ifnb1;Il12b;Il15;Il18;Il21;Il31ra;Irf7;Isg15;Isg20;Lgals9;Lrg1;Lypd8;Muc1;Mx2;Nuggc;Oas1g;Oas2;Oas3;Oasl1;Pf4;Mndal;Ear6;Rnase2a;Rnf135;Rsad2;Rtp4;Slfn9;Slpi;Sp100;Tlr3;Trafd1;Tr…
control_d10 vs control_d6	REACTOME_INTERFERON_SIGNALING	Cytokine	Interferon signaling	Reactome	negative					ns		138	23	0.166667	7.14566e-11	2.1143e-08	Ddx58;Eif2ak2;Herc6;Ifit1bl1;Ifit2;Ifit3;Ifna4;Ifnb1;Irf7;Isg15;Isg20;Mx2;Oas1g;Oas2;Oas3;Oasl1;Rsad2;Sp100;Trim34a;Trim6;Ube2l6;Usp18;Xaf1
control_d10 vs control_d6	GO_NEGATIVE_REGULATION_OF_VIRAL_LIFE_CYCLE			GO	negative					ns		57	15	0.263158	1.88687e-10	5.32922e-08	Ccl12;Eif2ak2;Ifi205;Ifit1bl1;Ifnb1;Isg15;Isg20;Mx2;Oas1g;Oas2;Oas3;Oasl1;Rsad2;Slpi;Trim6
control_d10 vs control_d6	GO_CYTOKINE_ACTIVITY	Cytokine		GO	negative					ns		133	22	0.165414	2.16159e-10	5.94304e-08	Bmp10;Ccl17;Ccl12;Ccl20;Ccl22;Ccl7;Cxcl11;Cxcl5;Edn1;Ifna4;Ifnb1;Il12b;Il15;Il18;Il21;Il3;Pf4;Sectm1a;Tnfrsf11b;Tnfsf10;Tslp;Wnt2
control_d10 vs control_d6	GO_CYTOKINE_MEDIATED_SIGNALING_PATHWAY	Cytokine		GO	negative					ns		524	46	0.0877863	4.91047e-10	1.25048e-07	Ackr1;Alox15;Alox5;Ccdc3;Ccl17;Ccl12;Ccl20;Ccl22;Ccl7;Ccr4;Ccr7;Cxcl11;Cxcl5;Edn1;Ifit1bl1;Ifit2;Ifit3;Ifna4;Ifnb1;Il12b;Il15;Il17rb;Il18;Il21;Il3;Il31ra;Il5ra;Irf7;Isg15;Isg20;Muc1;Mx2;Oas1g;Oas2;Oas3;Oasl1;Pf4;Rsad2;Sp100;Tnfrsf11b;Trim34a;Trim6;Tslp;Usp18;Xaf1;Zbp1
control_d10 vs control_d6	GO_REGULATION_OF_VIRAL_GENOME_REPLICATION			GO	negative					ns		66	15	0.227273	1.76216e-09	4.2771e-07	Ccl12;Eif2ak2;Ifi205;Ifit1bl1;Ifnb1;Isg15;Isg20;Mx2;Oas1g;Oas2;Oas3;Oasl1;Rsad2;Slpi;Trim6
control_d10 vs control_d6	GO_NEGATIVE_REGULATION_OF_VIRAL_PROCESS			GO	negative					ns		71	15	0.211268	5.18604e-09	1.21143e-06	Ccl12;Eif2ak2;Ifi205;Ifit1bl1;Ifnb1;Isg15;Isg20;Mx2;Oas1g;Oas2;Oas3;Oasl1;Rsad2;Slpi;Trim6
control_d10 vs control_d6	GO_VIRAL_GENOME_REPLICATION			GO	negative					ns		85	16	0.188235	9.39072e-09	2.14523e-06	Ccl12;Cd209b;Eif2ak2;Ifi205;Ifit1bl1;Ifnb1;Isg15;Isg20;Mx2;Oas1g;Oas2;Oas3;Oasl1;Rsad2;Slpi;Trim6
control_d10 vs control_d6	GO_RESPONSE_TO_CYTOKINE	Cytokine		GO	negative					ns		804	57	0.0708955	1.20235e-08	2.7266e-06	Ackr1;Adamts13;Alox15;Alox5;Ccdc3;Ccl17;Ccl12;Ccl20;Ccl22;Ccl7;Ccr4;Ccr7;Cited1;Cxcl11;Cxcl5;Ddx58;Edn1;Eif2ak2;Ifi205;Ifih1;Ifit1bl1;Ifit2;Ifit3;Ifna4;Ifnb1;Il12b;Il15;Il17rb;Il18;Il21;Il3;Il31ra;Il5ra;Irf7;Isg15;Isg20;Lgals9;Muc1;Mx2;Oas1g;Oas2;Oas3;Oasl1;Pf4;Pnpt1;Postn;Mndal;Rsad2;Sp100;Tlr3;Tnfrsf11b;Trim34a;Trim6;Tslp;Usp18;Xaf1;Zbp1
control_d10 vs control_d6	GO_REGULATION_OF_VIRAL_LIFE_CYCLE			GO	negative					ns		103	17	0.165049	2.55961e-08	5.63985e-06	Ccl12;Eif2ak2;Ifi205;Ifit1bl1;Ifnb1;Isg15;Isg20;Lgals9;Mx2;Oas1g;Oas2;Oas3;Oasl1;Rsad2;Slpi;Trim34a;Trim6
control_d10 vs control_d6	REACTOME_OAS_ANTIVIRAL_RESPONSE			Reactome	negative					ns		6	5	0.833333	1.89377e-07	3.72378e-05	Ddx58;Oas1g;Oas2;Oas3;Oasl1
control_d10 vs control_d6	GO_RESPONSE_TO_INTERFERON_GAMMA	Cytokine	Interferon signaling	GO	negative					ns		134	18	0.134328	2.59214e-07	5.03329e-05	Adamts13;Ccl17;Ccl12;Ccl20;Ccl22;Ccl7;Cited1;Edn1;Il12b;Irf7;Lgals9;Oas1g;Oas2;Oas3;Oasl1;Sp100;Tlr3;Trim34a
control_d10 vs control_d6	REACTOME_CYTOKINE_SIGNALING_IN_IMMUNE_SYSTEM	Cytokine		Reactome	negative					ns		608	44	0.0723684	3.53494e-07	6.77923e-05	Alox15;Alox5;Ccl12;Ccl20;Ccl22;Cnksr1;Ddx58;Eif2ak2;Gfra1;Herc6;Ifit1bl1;Ifit2;Ifit3;Ifna4;Ifnb1;Il12b;Il15;Il17rb;Il18;Il21;Il3;Il31ra;Il5ra;Irf7;Isg15;Isg20;Lgals9;Muc1;Mx2;Oas1g;Oas2;Oas3;Oasl1;Rsad2;Snap25;Sp100;Tnfrsf11b;Trim34a;Trim6;Tslp;Ube2l6;Usp17la;Usp18;Xaf1
control_d10 vs control_d6	REACTOME_CHEMOKINE_RECEPTORS_BIND_CHEMOKINES	Cytokine	Chemokine signaling	Reactome	negative					ns		41	10	0.243902	4.60086e-07	8.55924e-05	Ccl17;Ccl12;Ccl20;Ccl22;Ccl7;Ccr4;Ccr7;Cxcl11;Cxcl5;Pf4
control_d10 vs control_d6	GO_RESPONSE_TO_CHEMOKINE	Cytokine	Chemokine signaling	GO	negative					ns		66	12	0.181818	1.00126e-06	0.000175746	Ackr1;Ccl17;Ccl12;Ccl20;Ccl22;Ccl7;Ccr4;Ccr7;Cxcl11;Cxcl5;Edn1;Pf4
control_d10 vs control_d6	GO_RESPONSE_TO_INTERFERON_BETA	Cytokine	Interferon signaling	GO	negative					ns		19	7	0.368421	1.165e-06	0.000201079	Ifi205;Ifnb1;Pnpt1;Mndal;Tlr3;Trim6;Xaf1
control_d10 vs control_d6	REACTOME_ANTIVIRAL_MECHANISM_BY_IFN_STIMULATED_GENES	Cytokine	Interferon signaling	Reactome	negative					ns		67	12	0.179104	1.18488e-06	0.00020338	Ddx58;Eif2ak2;Herc6;Ifit1bl1;Isg15;Mx2;Oas1g;Oas2;Oas3;Oasl1;Ube2l6;Usp18
control_d10 vs control_d6	GO_DOUBLE_STRANDED_RNA_BINDING			GO	negative					ns		58	11	0.189655	1.83105e-06	0.000299405	Ddx58;Ddx60;Dhx58;Eif2ak2;Ifih1;Oas1g;Oas2;Oas3;Oasl1;Tlr3;Zbp1
control_d10 vs control_d6	GO_CHEMOKINE_ACTIVITY	Cytokine	Chemokine signaling	GO	negative					ns		29	8	0.275862	2.41203e-06	0.000382332	Ccl17;Ccl12;Ccl20;Ccl22;Ccl7;Cxcl11;Cxcl5;Pf4
control_d10 vs control_d6	GO_CELLULAR_RESPONSE_TO_INTERFERON_BETA	Cytokine	Interferon signaling	GO	negative					ns		14	6	0.428571	2.47136e-06	0.000389748	Ifi205;Ifnb1;Pnpt1;Mndal;Tlr3;Trim6
control_d10 vs control_d6	GO_CELLULAR_RESPONSE_TO_VIRUS			GO	negative					ns		49	10	0.204082	2.68166e-06	0.000420777	Ddx58;Ddx60;Dhx58;Ifih1;Il21;Irf7;Lgals9;Rnf135;Trim6;Usp17la
control_d10 vs control_d6	GO_REGULATION_OF_SYMBIOTIC_PROCESS			GO	negative					ns		159	18	0.113208	3.28092e-06	0.000504612	Ccl12;Cxcl5;Eif2ak2;Ifi205;Ifit1bl1;Ifnb1;Isg15;Isg20;Lgals9;Mx2;Oas1g;Oas2;Oas3;Oasl1;Rsad2;Slpi;Trim34a;Trim6
control_d10 vs control_d6	HALLMARK_INFLAMMATORY_RESPONSE			Hallmark	negative					ns		165	18	0.109091	5.56267e-06	0.000819057	Ccl17;Ccl12;Ccl20;Ccl22;Ccl7;Ccr7;Cxcl11;Cxcl5;Edn1;Eif2ak2;Ffar2;Il12b;Il15;Il18;Irf7;Rtp4;Tlr3;Tnfsf10
control_d10 vs control_d6	REACTOME_DDX58_IFIH1_MEDIATED_INDUCTION_OF_INTERFERON_ALPHA_BETA	Cytokine	Interferon signaling	Reactome	negative					ns		53	10	0.188679	5.6749e-06	0.000831641	Ddx58;Dhx58;Herc6;Ifih1;Ifna4;Ifnb1;Irf7;Isg15;Rnf135;Ube2l6
control_d10 vs control_d6	GO_CYTOKINE_RECEPTOR_BINDING	Cytokine		GO	negative					ns		166	18	0.108434	6.05837e-06	0.000883668	Ccl17;Ccl12;Ccl20;Ccl22;Ccl7;Cxcl11;Cxcl5;Ifna4;Ifnb1;Il12b;Il15;Il18;Il21;Il3;Lrg1;Pf4;Tnfsf10;Tslp
control_d10 vs control_d6	REACTOME_TRAF6_MEDIATED_IRF7_ACTIVATION			Reactome	negative					ns		16	6	0.375	6.24042e-06	0.000905969	Ddx58;Ifih1;Ifna4;Ifnb1;Irf7;Rnf135
control_d10 vs control_d6	GO_REGULATION_OF_RESPONSE_TO_BIOTIC_STIMULUS			GO	negative					ns		284	24	0.084507	1.45531e-05	0.0019322	Cd209b;Cxcl5;Ddx58;Ddx60;Dhx58;Ffar2;Herc6;Icam2;Ifi205;Ifit1bl1;Ifnb1;Il12b;Il15;Il21;Irf7;Lgals9;Muc1;Mndal;Rnf135;Trafd1;Trim6;Usp17la;Usp18;Zbp1
control_d10 vs control_d6	GO_MDA_5_SIGNALING_PATHWAY			GO	negative					ns		12	5	0.416667	2.13083e-05	0.00278154	Ddx60;Dhx58;Ifih1;Irf7;Usp17la
control_d10 vs control_d6	REACTOME_TRAF3_DEPENDENT_IRF_ACTIVATION_PATHWAY			Reactome	negative					ns		12	5	0.416667	2.13083e-05	0.00278154	Ddx58;Ifih1;Ifnb1;Irf7;Rnf135
control_d10 vs control_d6	GO_CHEMOKINE_RECEPTOR_BINDING	Cytokine	Chemokine signaling	GO	negative					ns		39	8	0.205128	2.61091e-05	0.00332441	Ccl17;Ccl12;Ccl20;Ccl22;Ccl7;Cxcl11;Cxcl5;Pf4
control_d10 vs control_d6	GO_VIRAL_LIFE_CYCLE			GO	negative					ns		239	21	0.0878661	2.78639e-05	0.00350475	Ccl12;Cd209b;Eif2ak2;Havcr1;Ifi205;Ifit1bl1;Ifnb1;Isg15;Isg20;Itgb6;Lgals9;Mx2;Oas1g;Oas2;Oas3;Oasl1;Rsad2;Siglec1;Slpi;Trim34a;Trim6
control_d10 vs control_d6	GO_TYPE_III_INTERFERON_PRODUCTION	Cytokine	Interferon signaling	GO	negative					ns		3	3	1	3.22822e-05	0.00401177	Ddx58;Ifih1;Tlr3
control_d10 vs control_d6	GO_CELLULAR_RESPONSE_TO_INTERFERON_ALPHA	Cytokine	Interferon signaling	GO	negative					ns		7	4	0.571429	3.31866e-05	0.00409144	Ifit2;Ifit3;Ifi205;Mndal
control_d10 vs control_d6	GO_REGULATION_OF_RIBONUCLEASE_ACTIVITY			GO	negative					ns		7	4	0.571429	3.31866e-05	0.00409144	Oas1g;Oas2;Oas3;Oasl1
control_d10 vs control_d6	GO_RESPONSE_TO_INTERFERON_ALPHA	Cytokine	Interferon signaling	GO	negative					ns		13	5	0.384615	3.3719e-05	0.00414064	Eif2ak2;Ifit2;Ifit3;Ifi205;Mndal
control_d10 vs control_d6	GO_CYTOPLASMIC_PATTERN_RECOGNITION_RECEPTOR_SIGNALING_PATHWAY_IN_RESPONSE_TO_VIRUS			GO	negative					ns		30	7	0.233333	3.46953e-05	0.00424376	Ddx58;Ddx60;Dhx58;Ifih1;Irf7;Rnf135;Usp17la
control_d10 vs control_d6	KEGG_RIG_I_LIKE_RECEPTOR_SIGNALING_PATHWAY			KEGG	negative					ns		42	8	0.190476	4.6051e-05	0.00550275	Ddx58;Dhx58;Ifih1;Ifna4;Ifnb1;Il12b;Irf7;Isg15
control_d10 vs control_d6	GO_CELLULAR_RESPONSE_TO_EXOGENOUS_DSRNA			GO	negative					ns		15	5	0.333333	7.46142e-05	0.00855392	Ddx58;Ifih1;Ifit1bl1;Ifnb1;Tlr3
control_d10 vs control_d6	REACTOME_PEPTIDE_LIGAND_BINDING_RECEPTORS			Reactome	negative					ns		100	12	0.12	8.00014e-05	0.0091378	Ackr1;Ccl17;Ccl12;Ccl20;Ccl22;Ccl7;Ccr4;Ccr7;Cxcl11;Cxcl5;Edn1;Pf4
control_d10 vs control_d6	GO_NEUTROPHIL_CHEMOTAXIS	Myeloid	Neutrophil	GO	negative					ns		72	10	0.138889	9.0753e-05	0.0101788	Ccl17;Ccl12;Ccl20;Ccl22;Ccl7;Ccr7;Cxcl11;Cxcl5;Edn1;Pf4
control_d10 vs control_d6	GO_POSITIVE_REGULATION_OF_CYTOKINE_PRODUCTION	Cytokine		GO	negative					ns		340	25	0.0735294	9.75432e-05	0.0108231	Ccr7;Ddit3;Ddx58;Ddx60;Dhx58;Eif2ak2;Ffar2;Foxp3;Ifi205;Ifih1;Il12b;Il15;Il18;Il21;Irf7;Lgals9;Pf4;Mndal;Rnf135;Rsad2;Tlr3;Trim6;Tslp;Usp17la;Zbp1
control_d10 vs control_d6	GO_NEUTROPHIL_MIGRATION	Myeloid	Neutrophil	GO	negative					ns		87	11	0.126437	9.78986e-05	0.0108239	Ccl17;Ccl12;Ccl20;Ccl22;Ccl7;Ccr7;Cxcl11;Cxcl5;Edn1;Gp2;Pf4
control_d10 vs control_d6	GO_POSITIVE_REGULATION_OF_DEFENSE_RESPONSE			GO	negative					ns		263	21	0.0798479	0.000111532	0.0120315	Ccr7;Cd209b;Ddx60;Dhx58;Ffar2;Icam2;Ifi205;Ifnb1;Il12b;Il15;Il17rb;Il18;Il21;Irf7;Muc1;Mndal;Tlr3;Trim6;Tslp;Usp17la;Zbp1
control_d10 vs control_d6	GO_POSITIVE_REGULATION_OF_INTERFERON_BETA_PRODUCTION	Cytokine	Interferon signaling	GO	negative					ns		26	6	0.230769	0.00013671	0.0144466	Ddx58;Dhx58;Ifih1;Irf7;Rnf135;Tlr3
control_d10 vs control_d6	GO_REGULATION_OF_DEFENSE_RESPONSE_TO_VIRUS			GO	negative					ns		62	9	0.145161	0.000143613	0.0151247	Ddx58;Ddx60;Dhx58;Herc6;Ifit1bl1;Il12b;Il15;Trim6;Usp17la
control_d10 vs control_d6	REACTOME_CLASS_A_1_RHODOPSIN_LIKE_RECEPTORS_			Reactome	negative					ns		175	16	0.0914286	0.000155739	0.0162912	Ackr1;Ccl17;Ccl12;Ccl20;Ccl22;Ccl7;Ccr4;Ccr7;Cxcl11;Cxcl5;Edn1;Ffar2;P2ry1;P2ry13;Pf4;Plppr4
control_d10 vs control_d6	GO_NEGATIVE_REGULATION_OF_TYPE_I_INTERFERON_PRODUCTION	Cytokine	Interferon signaling	GO	negative					ns		38	7	0.184211	0.000172458	0.0178598	Ddx58;Dhx58;Herc6;Ifih1;Isg15;Rnf135;Ube2l6
control_d10 vs control_d6	HALLMARK_KRAS_SIGNALING_DN			Hallmark	negative					ns		125	13	0.104	0.00017907	0.0184829	Cacna1f;Calcb;Cpeb3;Edn1;Gp2;Hnf1a;Ifi44l;Il12b;Itih3;Mx2;Pax3;Rsad2;Ryr2
control_d10 vs control_d6	GO_CELLULAR_RESPONSE_TO_DSRNA			GO	negative					ns		18	5	0.277778	0.000196638	0.0198995	Ddx58;Ifih1;Ifit1bl1;Ifnb1;Tlr3
control_d10 vs control_d6	GO_TYPE_I_INTERFERON_PRODUCTION	Cytokine	Interferon signaling	GO	negative					ns		94	11	0.117021	0.000197545	0.0199264	Ddx58;Dhx58;Herc6;Ifi205;Ifih1;Irf7;Isg15;Rnf135;Tlr3;Ube2l6;Zbp1
control_d10 vs control_d6	REACTOME_NEGATIVE_REGULATORS_OF_DDX58_IFIH1_SIGNALING			Reactome	negative					ns		28	6	0.214286	0.00021191	0.0211014	Ddx58;Herc6;Ifih1;Isg15;Rnf135;Ube2l6
control_d10 vs control_d6	GO_INTERLEUKIN_17_PRODUCTION	Cytokine	Interleukin signaling	GO	negative					ns		29	6	0.206897	0.000260057	0.0252483	Ddit3;Foxp3;Il12b;Il15;Il18;Il21
control_d10 vs control_d6	GO_POSITIVE_REGULATION_OF_RESPONSE_TO_EXTERNAL_STIMULUS			GO	negative					ns		366	25	0.068306	0.000304828	0.0292296	Ccl7;Ccr4;Ccr7;Cd209b;Ddx60;Dhx58;Edn1;Ffar2;Icam2;Ifi205;Ifnb1;Il12b;Il15;Il17rb;Il18;Il21;Irf7;Lgals9;Muc1;Mndal;Tlr3;Trim6;Tslp;Usp17la;Zbp1
control_d10 vs control_d6	KEGG_CYTOSOLIC_DNA_SENSING_PATHWAY			KEGG	negative					ns		30	6	0.2	0.000316398	0.0302457	Ddx58;Ifna4;Ifnb1;Il18;Irf7;Zbp1
control_d10 vs control_d6	GO_CD4_POSITIVE_ALPHA_BETA_T_CELL_CYTOKINE_PRODUCTION	Cytokine		GO	negative					ns		20	5	0.25	0.000337513	0.0319691	Ifnb1;Il12b;Il18;Il31ra;Rsad2
control_d10 vs control_d6	GO_CYTOKINE_PRODUCTION_INVOLVED_IN_IMMUNE_RESPONSE	Cytokine		GO	negative					ns		85	10	0.117647	0.000366068	0.0345684	Ddx58;Ffar2;Foxp3;Ifnb1;Il12b;Il18;Il31ra;Rsad2;Tlr3;Trim6
control_d10 vs control_d6	GO_POSITIVE_REGULATION_OF_TYPE_I_INTERFERON_PRODUCTION	Cytokine	Interferon signaling	GO	negative					ns		56	8	0.142857	0.000374884	0.0352936	Ddx58;Dhx58;Ifi205;Ifih1;Irf7;Rnf135;Tlr3;Zbp1
control_d10 vs control_d6	GO_POSITIVE_REGULATION_OF_RESPONSE_TO_CYTOKINE_STIMULUS	Cytokine		GO	negative					ns		43	7	0.162791	0.000383736	0.0359093	Ddx58;Edn1;Ifih1;Irf7;Trim6;Tslp;Zbp1
control_d10 vs control_d6	GO_RESPONSE_TO_BACTERIUM			GO	negative					ns		416	27	0.0649038	0.000398973	0.0372231	Adamts13;Adgrb1;Ccl12;Ccl20;Ccr4;Ccr7;Cited1;Cmpk2;Cxcl11;Cxcl5;Dhx58;Edn1;Herc6;Ifi44;Il12b;Il18;Isg15;Lgals9;Lrg1;Lypd8;Nuggc;Oas2;Pf4;Slpi;Tlr3;Trim6;Upk1b
control_d10 vs control_d6	GO_POSITIVE_REGULATION_OF_TYROSINE_PHOSPHORYLATION_OF_STAT_PROTEIN			GO	negative					ns		211	17	0.0805687	0.000442719	0.0410508	Cd209b;Dhx58;Ffar2;Icam2;Ifi205;Ifnb1;Il12b;Il21;Irf7;Lgals9;Muc1;Mndal;Rnf135;Trafd1;Trim6;Usp18;Zbp1
control_d10 vs control_d6	GO_REGULATION_OF_INNATE_IMMUNE_RESPONSE			GO	negative					ns		44	7	0.159091	0.000443964	0.0410508	Il12b;Il15;Il18;Il21;Il3;Il31ra;Tslp
control_d10 vs control_d6	GO_GRANULOCYTE_CHEMOTAXIS			GO	negative					ns		88	10	0.113636	0.000484991	0.0443168	Ccl17;Ccl12;Ccl20;Ccl22;Ccl7;Ccr7;Cxcl11;Cxcl5;Edn1;Pf4
control_d10 vs control_d6	GO_CHEMOKINE_PRODUCTION	Cytokine	Chemokine signaling	GO	negative					ns		73	9	0.123288	0.000504228	0.0459394	Ackr1;Apod;Cxcl5;Eif2ak2;Ffar2;Il18;Lgals9;Tlr3;Tslp
control_d10 vs control_d6	GO_ADENYLATE_CYCLASE_ACTIVATING_G_PROTEIN_COUPLED_RECEPTOR_SIGNALING_PATHWAY			GO	negative					ns		89	10	0.11236	0.000531122	0.0481076	Adgrb1;Adgre4;Adgrg7;Adgrl3;Calcb;Cxcl11;Iapp;Lgr5;Pf4;Ramp3
control_d10 vs control_d6	GO_CCR_CHEMOKINE_RECEPTOR_BINDING	Cytokine	Chemokine signaling	GO	negative					ns		22	5	0.227273	0.000543827	0.0490098	Ccl17;Ccl12;Ccl20;Ccl22;Ccl7
control_d10 vs control_d6	GO_RESPONSE_TO_DSRNA			GO	negative					ns		33	6	0.181818	0.000544238	0.0490098	Ddx58;Ifih1;Ifit1bl1;Ifna4;Ifnb1;Tlr3
control_d10 vs control_d6	GO_T_CELL_RECEPTOR_COMPLEX	Lymphocyte	T cell	GO	positive	37	23	0.621622	7.69196e-21	7.9658e-17	Cd247;Cd3d;Cd3e;Cd3g;Cd6;Cd8a;Cd8b1;Skap1;Trav16d-dv11;Trav21-dv12;Trav19;Trav3-1;Trbc1;Trbc2;Trbv13-2;Trbv13-3;Trbv14;Trbv12-1;Trbv12-2;Trbv19;Trbv3;Trbv29;Zap70					ns
control_d10 vs control_d6	GO_INTRINSIC_COMPONENT_OF_PLASMA_MEMBRANE			GO	positive	1064	128	0.120301	1.5404e-19	1.19643e-15	Abca1;Acvrl1;Adam22;Adam8;Adcy5;Adcyap1r1;Adgrb2;Adgrl1;Adgrl4;Asic3;Atp2b4;Bdkrb1;Btn2a2;Cacna1c;Cacna1d;Cacna1g;Cacna1h;Casr;Cd160;Cd22;Cd226;Cd27;Cd28;Cd3e;Cd3g;Cd6;Cd8a;Cd8b1;Cd96;Cdh2;Clec1b;Cnih2;Cntn1;Col13a1;Cspg4;Cx3cr1;Cxcr3;Cxcr6;Dlg2;Dscam;Ecel1;Eepd1;Ephb2;Ephb6;Fasl;Fcrl6;Folr1;Gabrq;Gas1;Gjb2;Glp1r;Gpihbp1;Gpr174;Gpr68;Gpr88;Gria1;Gria3;Gria4;H2-Aa;H2-Eb1;Htr2b;Hvcn1;Icos;Ifnlr1;Ig…					ns
control_d10 vs control_d6	GO_MOLECULAR_TRANSDUCER_ACTIVITY			GO	positive	654	88	0.134557	1.65675e-16	5.14718e-13	Abca1;Acvrl1;Adcyap1r1;Adgrb2;Adgrl1;Adgrl4;Anpep;Bdkrb1;Casr;Cd160;Cd247;Cd27;Cd28;Cd3d;Cd3e;Cd3g;Cd8a;Cd8b1;Celsr1;Clec1b;Clec4e;Crlf1;Cspg4;Cx3cr1;Cxcr3;Cxcr6;Ephb2;Ephb6;Fcrl6;Folr1;Gabrq;Gfra4;Gipr;Glp1r;Gpr162;Gpr174;Gpr179;Gpr68;Gpr87;Gpr88;Gria1;Gria3;Gria4;Gucy1a1;H2-Aa;H2-Ab1;H2-Eb1;Htr2b;Ifnlr1;Igf2r;Igsf6;Il11ra1;Il18r1;Il7r;Il9r;Itgal;Itgb8;Klrc1;Klrc2;Klrc3;Klrd1;Klrg1;Lag3;Lrrn2;Mm…					ns
control_d10 vs control_d6	GO_ADAPTIVE_IMMUNE_RESPONSE	Lymphocyte		GO	positive	340	59	0.173529	2.44683e-16	6.91072e-13	Arg2;C3;Camk4;Cd160;Cd226;Cd247;Cd27;Cd28;Cd3d;Cd3e;Cd3g;Cd6;Cd8a;Cd8b1;Clec4d;Clec4n;Ctss;Cxcl13;Fut7;Gcnt3;Havcr2;H2-Aa;H2-Ab1;H2-Eb1;Il18r1;Il1b;Il7r;Itk;Lag3;Lat;Pdcd1;Pou2f2;Prf1;Prkcz;Sh2d1a;Sh2d1b2;Sit1;Skap1;Sla2;Slamf7;Tbx21;Themis;Tmem98;Tnfsf18;Trav16d-dv11;Trav21-dv12;Trav19;Trav3-1;Trbc1;Trbc2;Trbv13-2;Trbv13-3;Trbv14;Trbv12-1;Trbv12-2;Trbv19;Trbv3;Trbv29;Zap70					ns
control_d10 vs control_d6	GO_BIOLOGICAL_ADHESION	Adhesion		GO	positive	1030	116	0.112621	1.42481e-15	3.68884e-12	Abat;Acan;Actn3;Acvrl1;Adam22;Adam8;Adgrl1;Alox12;Arg2;B4galnt2;Btn2a2;Cadm2;Ccl4;Ccl5;Ccn4;Cd160;Cd22;Cd226;Cd27;Cd28;Cd3e;Cd6;Cd96;Cdh2;Cdkn2a;Celsr1;Cgref1;Cldn5;Cntn1;Col13a1;Col16a1;Col28a1;Col8a2;Crb2;Crtam;Cx3cr1;Cxcl12;Cxcl13;Cxcr3;Dact2;Dlg2;Dsc2;Dsc3;Dscam;Fbln1;Folr1;Fut7;Gas6;Grap2;Havcr2;H2-Eb1;Hmcn1;Icos;Il1b;Il7r;Itga8;Itgal;Itgb8;Kif26b;Kirrel3;Kng2;Lag3;Lama1;Lamc3;Lck;Lrrc4c;Lrr…					ns
control_d10 vs control_d6	GO_PLASMA_MEMBRANE_SIGNALING_RECEPTOR_COMPLEX			GO	positive	140	35	0.25	4.48948e-15	8.71745e-12	Acvrl1;Cd247;Cd3d;Cd3e;Cd3g;Cd6;Cd8a;Cd8b1;Cnih2;Dlg2;Gria1;Gria3;Gria4;Ifnlr1;Il18r1;Itga8;Itgal;Itgb8;Shisa6;Skap1;Trav16d-dv11;Trav21-dv12;Trav19;Trav3-1;Trbc1;Trbc2;Trbv13-2;Trbv13-3;Trbv14;Trbv12-1;Trbv12-2;Trbv19;Trbv3;Trbv29;Zap70					ns
control_d10 vs control_d6	GO_PLASMA_MEMBRANE_PROTEIN_COMPLEX			GO	positive	368	59	0.160326	9.94977e-15	1.71733e-11	Acvrl1;Adam8;Apc2;Atp6v0d2;Cacna1c;Cacna1d;Cacna1g;Cacna1h;Cd247;Cd3d;Cd3e;Cd3g;Cd6;Cd8a;Cd8b1;Cdh2;Cnih2;Col13a1;Dlg2;Evc;Gjb2;Gna14;Gng3;Gria1;Gria3;Gria4;H2-Aa;H2-Ab1;H2-Eb1;Ifnlr1;Il18r1;Itga8;Itgal;Itgb8;Kcnd1;Kcne3;Kcnf1;Kcng4;Lin7a;Lrrc55;Scn4b;Shisa6;Skap1;Sntb1;Trav16d-dv11;Trav21-dv12;Trav19;Trav3-1;Trbc1;Trbc2;Trbv13-2;Trbv13-3;Trbv14;Trbv12-1;Trbv12-2;Trbv19;Trbv3;Trbv29;Zap70					ns
control_d10 vs control_d6	GO_CELL_SURFACE			GO	positive	559	74	0.132379	1.17598e-13	1.6607e-10	Abca1;Abcg1;Acvrl1;Adam8;Adamts15;Adcyap1r1;Anpep;Btn2a2;Btnl9;C3;Casr;Cd22;Cd226;Cd27;Cd28;Cd3d;Cd3e;Cd3g;Cd6;Cd8a;Cd8b1;Cdh2;Clec14a;Clmp;Crlf1;Cryab;Cspg4;Ctsk;Cx3cr1;Cxcl12;Cxcr3;Cxcr6;Enox1;Enpp3;Ermap;Fasl;Fcrl6;Folr1;Gfra4;Gpihbp1;Gria1;Havcr2;Hcst;H2-Eb1;Icos;Igf2r;Il11ra1;Il7r;Itga8;Itgal;Itgb8;Klrd1;Lag3;Lrfn1;Ly6g5b;Mme;Nt5e;Pdcd1;Pdgfra;Serpine2;Sirpa;Slc7a11;Slitrk6;Smim1;Thy1;Tmem8b…					ns
control_d10 vs control_d6	GO_RECEPTOR_COMPLEX			GO	positive	286	49	0.171329	1.49477e-13	2.01911e-10	Acvrl1;Adcyap1r1;Cd247;Cd3d;Cd3e;Cd3g;Cd6;Cd8a;Cd8b1;Cnih2;Crlf1;Dlg2;Ephb2;Ephb6;Gabrq;Gfra4;Gria1;Gria3;Gria4;Ifnlr1;Il11ra1;Il18r1;Itga8;Itgal;Itgb8;Klrc1;Klrc2;Klrc3;Klrd1;Olr1;Pdgfra;Plxnb1;Shisa6;Skap1;Trav16d-dv11;Trav21-dv12;Trav19;Trav3-1;Trbc1;Trbc2;Trbv13-2;Trbv13-3;Trbv14;Trbv12-1;Trbv12-2;Trbv19;Trbv3;Trbv29;Zap70					ns
control_d10 vs control_d6	GO_EXTRACELLULAR_MATRIX	Adhesion	Extracellular matrix	GO	positive	383	58	0.151436	2.12608e-13	2.75221e-10	A2m;Acan;Adamts15;Adamts3;Angpt4;Angptl2;Angptl7;Apoe;Ccn4;Cdh2;Clec14a;Cma1;Col13a1;Col16a1;Col28a1;Col8a2;Crisp1;Cspg4;Ctsd;Ctss;Cxcl12;F13a1;Fbln1;Fras1;Hmcn1;Kazald1;Kng2;Lama1;Lamc3;Lingo1;Lox;Lrrn2;Ltbp2;Matn4;Mfap4;Mmp10;Mmp12;Mmp13;Mmp19;Mmp2;Mmp27;Mmp3;Mmp8;Ndnf;Ntn3;Papln;Psap;Serpine2;Sfrp2;Sparcl1;Spock2;Spon2;Tmeff1;Tnc;Tnxb;Tpsb2;Wnt2b;Wnt7a					ns
control_d10 vs control_d6	REACTOME_GENERATION_OF_SECOND_MESSENGER_MOLECULES			Reactome	positive	28	15	0.535714	1.05541e-12	1.21442e-09	Cd101;Cd247;Cd3d;Cd3e;Cd3g;Grap2;H2-Aa;H2-Ab1;H2-Eb1;Itk;Lat;Lck;Trav16d-dv11;Trav19;Zap70					ns
control_d10 vs control_d6	GO_EXTERNAL_SIDE_OF_PLASMA_MEMBRANE			GO	positive	254	43	0.169291	7.183e-12	6.76247e-09	Abca1;Abcg1;Anpep;Btn2a2;Btnl9;Cd22;Cd226;Cd27;Cd28;Cd3d;Cd3e;Cd3g;Cd6;Cd8a;Clec14a;Crlf1;Ctsk;Cx3cr1;Cxcl12;Cxcr3;Cxcr6;Enox1;Enpp3;Ermap;Fasl;Fcrl6;Folr1;Gfra4;Gpihbp1;H2-Eb1;Icos;Il11ra1;Il7r;Klrd1;Lag3;Ly6g5b;Pdcd1;Pdgfra;Serpine2;Thy1;Tnfrsf9;Trbc1;Trbc2					ns
control_d10 vs control_d6	GO_CELL_CELL_SIGNALING			GO	positive	1173	116	0.0988917	1.1018e-11	9.50858e-09	Abat;Abca1;Adcy5;Apc2;Apoe;Arg2;Arhgef19;Bambi;Btn2a2;C3;Cacna1c;Cacna1d;Cacna1g;Calb2;Casr;Ccl4;Ccl5;Ccn4;Cdh2;Celsr1;Chga;Clec4e;Clec4n;Cnih2;Cpz;Crtam;Cux2;Cx3cr1;Cxcl12;Cxcl13;Dact3;Dkk2;Dkkl1;Dlg2;Dmpk;Dnm1;Draxin;Ephb2;Exoc3l;Fasl;Fgf13;Fgf18;Fgf2;Folr1;Frzb;Gabrq;Gipr;Gjb2;Glp1r;Gpr68;Grap2;Gria1;Gucy1a1;Havcr2;H2-Eb1;Htr2b;Il11;Il1b;Inhba;Insyn1;Kcnj10;Lin7a;Lrrc4c;Lzts1;Mdfi;Mme;Mmp8;Net…					ns
control_d10 vs control_d6	GO_CALCIUM_ION_BINDING			GO	positive	425	57	0.134118	5.27957e-11	4.00063e-08	Actn3;Adam8;Adgrl4;Anxa10;Aoah;Calb2;Casr;Cdh2;Celsr1;Cgref1;Chp2;Cib2;Clec4e;Clec4n;Crb2;Dgka;Dsc2;Dsc3;Efcc1;Enpp3;Fbln1;Gas6;Gjb2;Hmcn1;Ltbp2;Matn4;Mmp12;Mmp13;Myl7;Nkd2;Padi1;Padi2;Pcdh10;Pcdh12;Pcdhb19;Pcdhb20;Pcdhga10;Pcdhgc5;Pla2g2e;Plch2;Prf1;Prrg4;Rab11fip4;Rhbdl3;Sned1;Sparcl1;Spock2;Svep1;Syt13;Syt17;Syt3;Syt5;Syt7;Syt8;Tbc1d9;Tchh;Tubb4a					ns
control_d10 vs control_d6	GO_CELL_CELL_ADHESION	Adhesion	Cell adhesion	GO	positive	625	73	0.1168	7.73049e-11	5.58537e-08	Abat;Adam8;Adgrl1;Alox12;Arg2;B4galnt2;Btn2a2;Ccl5;Cd160;Cd27;Cd28;Cd3e;Cd6;Cdh2;Celsr1;Cldn5;Col13a1;Col8a2;Crb2;Crtam;Cx3cr1;Cxcl12;Cxcl13;Dlg2;Dsc2;Dsc3;Dscam;Fut7;Grap2;Havcr2;H2-Eb1;Hmcn1;Icos;Il1b;Il7r;Itga8;Itgal;Kif26b;Kirrel3;Lag3;Lck;Lrrc4c;Megf11;Nt5e;Olr1;Pcdh10;Pcdh12;Pcdhb19;Pcdhb20;Pcdhga10;Pcdhgc5;Pdcd1;Pdgfra;Pkp3;Prkcz;Prkg1;Ptprf;Ptpru;Rasal3;Sdk1;Sele;Serpine2;Sirpa;Skap1;Slc7…					ns
control_d10 vs control_d6	GO_SIDE_OF_MEMBRANE			GO	positive	396	54	0.136364	9.18984e-11	6.48886e-08	Abca1;Abcg1;Anpep;Btn2a2;Btnl9;Cd22;Cd226;Cd27;Cd28;Cd3d;Cd3e;Cd3g;Cd6;Cd8a;Clec14a;Crlf1;Ctsk;Cx3cr1;Cxcl12;Cxcr3;Cxcr6;Enox1;Enpp3;Ermap;Fasl;Fcrl6;Folr1;Gfra4;Gna14;Gng3;Gpihbp1;H2-Aa;H2-Ab1;H2-Eb1;Icos;Il11ra1;Il7r;Klrd1;Lag3;Lck;Ly6g5b;Nphs2;Pdcd1;Pdgfra;Rasal3;Rgs8;Serpine2;Stac2;Th;Thy1;Tnfrsf9;Trbc1;Trbc2;Zap70					ns
control_d10 vs control_d6	GO_SIGNALING_RECEPTOR_BINDING			GO	positive	1012	101	0.0998024	1.70782e-10	1.08722e-07	A2m;Abca1;Actn3;Adam22;Angpt4;Angptl2;Angptl7;Apoe;Arnt2;Bambi;Btn2a2;Btnl9;C1qtnf9;C3;Casr;Ccl4;Ccl5;Ccn4;Cd160;Cd22;Cd226;Cd3e;Cd3g;Cd8a;Cd8b1;Cib2;Clec4d;Col16a1;Crlf1;Crtam;Cxcl12;Cxcl13;Dkk2;Dkkl1;Dnm1;Dscam;Ephb2;Ermap;Esm1;Fasl;Fcrl6;Fgf13;Fgf18;Fgf2;Gas6;Gdf6;Gna14;Hcst;H2-Eb1;Homer3;Il11;Il1b;Inhba;Itgb8;Klrd1;Kng2;Lag3;Lama1;Lck;Lingo1;Mfap4;Neto1;Nppb;Nppc;Npy;Nr4a2;Ntn3;Nxph3;Padi2;Pd…					ns
control_d10 vs control_d6	REACTOME_PD_1_SIGNALING	Lymphocyte	T cell	Reactome	positive	18	11	0.611111	1.71474e-10	1.08722e-07	Cd247;Cd3d;Cd3e;Cd3g;H2-Aa;H2-Ab1;H2-Eb1;Lck;Pdcd1;Trav16d-dv11;Trav19					ns
control_d10 vs control_d6	GO_CELL_ACTIVATION			GO	positive	1035	102	0.0985507	2.79944e-10	1.67256e-07	Abat;Adam8;Alox12;Anpep;Apoe;Arg2;Atp8b4;Bcl11b;Btn2a2;C3;Camk4;Ccl5;Cd160;Cd22;Cd226;Cd27;Cd28;Cd3d;Cd3e;Cd3g;Cd6;Cd8a;Cd8b1;Cda;Chga;Chit1;Clec12a;Clec1b;Clec4d;Clec4e;Creg1;Crisp1;Crtam;Cst7;Ctsd;Ctss;Cygb;Dgka;Enpp3;Fth1;Fut7;Gas6;Gna14;Grap2;Havcr2;H2-Eb1;Hvcn1;Icos;Id2;Igf2r;Ikzf3;Il11;Il18r1;Il1b;Il7r;Inhba;Itgal;Itk;Itm2a;Lag3;Lat;Lck;Mfng;Mme;Mmp8;Nlrc3;Olr1;Padi2;Pdcd1;Pdgfra;Pglyrp2;Pg…					ns
control_d10 vs control_d6	HALLMARK_ALLOGRAFT_REJECTION			Hallmark	positive	164	31	0.189024	3.80824e-10	2.19101e-07	Ccl4;Ccl5;Cd247;Cd28;Cd3d;Cd3e;Cd3g;Cd8a;Cd8b1;Cd96;Cdkn2a;Crtam;Ctss;Cxcl13;Cxcr3;Fasl;Gzmb;H2-Aa;Igsf6;Il11;Il1b;Inhba;Itgal;Itk;Klrd1;Lck;Nos2;Prf1;Sit1;Thy1;Zap70					ns
control_d10 vs control_d6	GO_T_CELL_RECEPTOR_SIGNALING_PATHWAY	Lymphocyte	T cell	GO	positive	137	28	0.20438	4.16074e-10	2.35029e-07	Btn2a2;Btnl9;Cd160;Cd226;Cd247;Cd28;Cd3d;Cd3e;Cd3g;Ermap;Grap2;H2-Aa;H2-Ab1;H2-Eb1;Itk;Lat;Lck;Sh2d1a;Skap1;Sla2;Themis;Thy1;Trav16d-dv11;Trav19;Trbc1;Trbc2;Ubash3a;Zap70					ns
control_d10 vs control_d6	GO_SYNAPSE			GO	positive	891	91	0.102132	4.65212e-10	2.53565e-07	Acan;Adam22;Adgrl1;Apc2;Apoe;Arhgef9;Atp2b2;Atp2b4;Cacna1c;Cacna1d;Cacna1g;Cadm2;Calb2;Camk4;Casr;Cd3e;Cdh2;Cib2;Cnih2;Cntn1;Col13a1;Cpeb1;Cryab;Dlg2;Dnm1;Dscam;Epb41l3;Ephb2;Fbxo2;Gabrq;Gng3;Gria1;Gria3;Gria4;Gucy1a1;Homer3;Htr2b;Insyn1;Itga8;Kcnd1;Kcnj10;Kirrel3;Lin7a;Lrfn1;Lrrc4c;Lzts1;Magee1;Mme;Myl7;Neto1;Neurl1a;Npy;Nqo1;Nrgn;Nrn1;Pcdhb19;Pcdhb20;Prkcz;Prrt1;Psd;Rasd2;Rgs17;Rgs8;Scamp5;Sdk1…					ns
control_d10 vs control_d6	GO_COLLAGEN_CATABOLIC_PROCESS	Adhesion	Extracellular matrix	GO	positive	35	14	0.4	8.59357e-10	4.23786e-07	Adamts3;Col13a1;Ctsd;Ctsk;Ctss;Mmp10;Mmp12;Mmp13;Mmp19;Mmp2;Mmp27;Mmp3;Mmp8;Mrc2					ns
control_d10 vs control_d6	REACTOME_IMMUNOREGULATORY_INTERACTIONS_BETWEEN_A_LYMPHOID_AND_A_NON_LYMPHOID_CELL	Lymphocyte		Reactome	positive	98	23	0.234694	8.78064e-10	4.26245e-07	C3;Cd160;Cd22;Cd226;Cd247;Cd3d;Cd3e;Cd3g;Cd8a;Cd8b1;Cd96;Crtam;Hcst;Ifitm1;Itgal;Klrc1;Klrd1;Klrg1;Sh2d1a;Sh2d1b2;Slamf7;Trav16d-dv11;Trav19					ns
control_d10 vs control_d6	GO_REGULATION_OF_IMMUNE_SYSTEM_PROCESS			GO	positive	1070	102	0.0953271	1.75659e-09	7.83175e-07	A2m;Adam8;Apoe;Arg2;Bcl6b;Bdkrb1;Btn2a2;Btnl9;C3;Camk4;Ccl4;Ccl5;Cd101;Cd160;Cd22;Cd226;Cd247;Cd27;Cd28;Cd3d;Cd3e;Cd3g;Cd6;Cd8a;Cd8b1;Cd96;Clec4d;Clec4e;Clec4n;Crtam;Cst7;Cx3cr1;Cxcl12;Cxcl13;Cxcr3;Enpp3;Ermap;Fut7;Gas6;Gpr68;Grap2;Havcr2;Hcst;H2-Aa;H2-Ab1;H2-Eb1;Icos;Id2;Ifitm1;Ifnlr1;Ikzf3;Il18r1;Il1b;Il7r;Inhba;Itgal;Itk;Klrc1;Klrd1;Lag3;Lat;Lck;Lox;Mfap4;Mmp12;Mmp8;Mturn;Nlrc3;Nos2;Padi2;Pdcd…					ns
control_d10 vs control_d6	GO_LYMPHOCYTE_ACTIVATION	Lymphocyte		GO	positive	528	62	0.117424	1.80428e-09	7.89514e-07	Adam8;Arg2;Bcl11b;Btn2a2;Camk4;Ccl5;Cd160;Cd22;Cd27;Cd28;Cd3d;Cd3e;Cd3g;Cd6;Cd8a;Cd8b1;Clec4d;Clec4e;Crtam;Fut7;Gas6;Grap2;Havcr2;H2-Eb1;Icos;Id2;Ikzf3;Il11;Il18r1;Il1b;Il7r;Inhba;Itgal;Itk;Itm2a;Lag3;Lat;Lck;Mfng;Nlrc3;Pdcd1;Pglyrp2;Pglyrp3;Pou2f2;Prf1;Prkcz;Psap;Rasal3;Sirpa;Sit1;Sla2;Slamf7;Sox12;Tbx21;Themis;Thy1;Tmem98;Tnfsf18;Tox;Trbc1;Trbc2;Zap70					ns
control_d10 vs control_d6	GO_ANTIGEN_BINDING	Lymphocyte		GO	positive	57	17	0.298246	2.72112e-09	1.15808e-06	H2-Aa;H2-Ab1;H2-Eb1;Il7r;Klrc1;Klrc2;Klrc3;Klrd1;Lag3;Mfap4;Psap;Sirpa;Spon2;Trav16d-dv11;Trav19;Trbc1;Trbc2					ns
control_d10 vs control_d6	GO_COLLAGEN_CONTAINING_EXTRACELLULAR_MATRIX	Adhesion	Extracellular matrix	GO	positive	302	42	0.139073	6.5175e-09	2.59597e-06	A2m;Acan;Adamts15;Adamts3;Angpt4;Angptl2;Angptl7;Apoe;Cdh2;Clec14a;Cma1;Col13a1;Col16a1;Col28a1;Col8a2;Cspg4;Ctsd;Ctss;Cxcl12;F13a1;Fbln1;Fras1;Hmcn1;Kazald1;Kng2;Lama1;Lamc3;Ltbp2;Matn4;Mfap4;Mmp2;Mmp8;Ntn3;Psap;Serpine2;Sfrp2;Sparcl1;Tmeff1;Tnc;Tnxb;Tpsb2;Wnt2b					ns
control_d10 vs control_d6	GO_EXTRACELLULAR_STRUCTURE_ORGANIZATION	Adhesion	Extracellular matrix	GO	positive	291	41	0.140893	6.74104e-09	2.65102e-06	A2m;Acan;Adam8;Adamts15;Adamts3;Angptl7;Cma1;Col13a1;Col16a1;Col28a1;Col8a2;Ctsk;Ctss;Fbln1;Fgf2;Gas6;Itga8;Itgal;Itgb8;Kazald1;Lama1;Lamc3;Lox;Matn4;Mfap4;Mmp10;Mmp12;Mmp13;Mmp19;Mmp2;Mmp27;Mmp3;Mmp8;Ndnf;Papln;Pdgfra;Sfrp2;Spock2;Tnc;Tnxb;Tpsb2					ns
control_d10 vs control_d6	GO_T_CELL_ACTIVATION	Lymphocyte	T cell	GO	positive	361	47	0.130194	7.09429e-09	2.75507e-06	Adam8;Arg2;Bcl11b;Btn2a2;Camk4;Ccl5;Cd160;Cd27;Cd28;Cd3d;Cd3e;Cd3g;Cd6;Cd8a;Cd8b1;Clec4d;Clec4e;Crtam;Fut7;Grap2;Havcr2;H2-Eb1;Icos;Il18r1;Il1b;Il7r;Itgal;Itk;Lag3;Lat;Lck;Nlrc3;Pdcd1;Prkcz;Psap;Rasal3;Sirpa;Sit1;Sla2;Sox12;Tbx21;Themis;Thy1;Tmem98;Tnfsf18;Tox;Zap70					ns
control_d10 vs control_d6	REACTOME_EXTRACELLULAR_MATRIX_ORGANIZATION	Adhesion	Extracellular matrix	Reactome	positive	217	34	0.156682	9.00261e-09	3.29051e-06	A2m;Acan;Adam8;Adamts3;Cma1;Col13a1;Col16a1;Col28a1;Col8a2;Ctsd;Ctsk;Ctss;Fbln1;Fgf2;Itga8;Itgal;Itgb8;Lama1;Lamc3;Lox;Ltbp2;Matn4;Mfap4;Mmp10;Mmp12;Mmp13;Mmp19;Mmp2;Mmp3;Mmp8;P4ha3;Tnc;Tnxb;Tpsb2					ns
control_d10 vs control_d6	GO_POSITIVE_REGULATION_OF_IMMUNE_SYSTEM_PROCESS			GO	positive	739	76	0.102842	1.0533e-08	3.66475e-06	A2m;Adam8;Bdkrb1;Btn2a2;Btnl9;C3;Ccl4;Ccl5;Cd101;Cd160;Cd22;Cd226;Cd247;Cd27;Cd28;Cd3d;Cd3e;Cd3g;Cd6;Clec4d;Clec4e;Clec4n;Crtam;Cx3cr1;Cxcl12;Cxcl13;Enpp3;Ermap;Fut7;Gas6;Gpr68;Grap2;Havcr2;H2-Aa;H2-Ab1;H2-Eb1;Icos;Id2;Il18r1;Il1b;Il7r;Inhba;Itk;Lag3;Lat;Lck;Mfap4;Mmp12;Mmp8;Mturn;Nos2;Pdcd1;Pla2g7;Prkch;Prkcz;Rasal3;Sele;Sh2d1a;Sh2d1b2;Sirpa;Skap1;Sla2;Sox12;Spon2;Tbx21;Themis;Thy1;Tnfsf18;Tox;T…					ns
control_d10 vs control_d6	GO_COLLAGEN_METABOLIC_PROCESS	Adhesion	Extracellular matrix	GO	positive	78	19	0.24359	1.32807e-08	4.43662e-06	Adamts3;Col13a1;Ctsd;Ctsk;Ctss;Cygb;Larp6;Mfap4;Mmp10;Mmp12;Mmp13;Mmp19;Mmp2;Mmp27;Mmp3;Mmp8;Mrc2;Nppc;Tnxb					ns
control_d10 vs control_d6	GO_REGULATION_OF_CELL_ACTIVATION			GO	positive	445	53	0.119101	1.74701e-08	5.59548e-06	Abat;Adam8;Alox12;Apoe;Arg2;Btn2a2;Camk4;Ccl5;Cd160;Cd22;Cd226;Cd27;Cd28;Cd3e;Cd6;Clec4d;Crtam;Cst7;Cygb;Enpp3;Gas6;Grap2;Havcr2;H2-Eb1;Icos;Id2;Ikzf3;Il1b;Il7r;Inhba;Lag3;Lat;Lck;Mmp8;Pdcd1;Pdgfra;Pglyrp2;Pglyrp3;Prkcz;Prkg1;Rasal3;Serpine2;Sirpa;Sit1;Sox12;Sphk1;Tbx21;Thy1;Tnfsf18;Tox;Trbc1;Trbc2;Zap70					ns
control_d10 vs control_d6	GO_G_PROTEIN_COUPLED_RECEPTOR_SIGNALING_PATHWAY			GO	positive	550	61	0.110909	2.13936e-08	6.64656e-06	Abca1;Adcy5;Adcyap1r1;Adgrb2;Adgrl1;Adgrl4;Apoe;Arhgef19;Arhgef9;Atp2b4;Bdkrb1;C3;Cacna1d;Casr;Ccl4;Ccl5;Cd3e;Celsr1;Chga;Cx3cr1;Cxcl12;Cxcl13;Cxcr3;Cxcr6;Dgka;Dnm1;Ecel1;Gipr;Glp1r;Gna14;Gng3;Gpr162;Gpr174;Gpr179;Gpr68;Gpr87;Gpr88;Homer3;Htr2b;Igf2r;Kng2;Mcf2l;Mgll;Ngef;Nppb;Npy;Npy4r;Nxph3;Plxnb1;Psap;Ptger2;Rgs16;Rgs17;Rgs3;Rgs8;S1pr4;Scg5;Sorcs1;Sphk1;Tbxa2r;Tmod2					ns
control_d10 vs control_d6	KEGG_GRAFT_VERSUS_HOST_DISEASE			KEGG	positive	21	10	0.47619	3.03949e-08	9.16805e-06	Cd28;Fasl;Gzmb;H2-Aa;H2-Ab1;H2-Eb1;Il1b;Klrc1;Klrd1;Prf1					ns
control_d10 vs control_d6	GO_CIRCULATORY_SYSTEM_PROCESS			GO	positive	367	46	0.125341	3.34789e-08	9.72076e-06	Abat;Acvrl1;Alox12;Anpep;Apoe;Atp2b2;Atp2b4;Bdkrb1;Cacna1c;Cacna1d;Cacna1g;Cacna1h;Casr;Chga;Cldn5;Cma1;Cxcl12;Cyp2j9;Dmpk;Dsc2;Fgf13;Gas6;Glp1r;Gucy1a1;Hspb7;Htr2b;Id2;Kcnd1;Kcne3;Kng2;Lvrn;Mme;Nos2;Nppb;Nppc;Npr2;Npy;Olr1;Prkg1;Ptger2;Scn4b;Sgk1;Svep1;Tbxa2r;Th;Trpv4					ns
control_d10 vs control_d6	GO_NEUROGENESIS			GO	positive	1105	100	0.0904977	3.76782e-08	1.05458e-05	Adam22;Apoe;Atoh8;Atp2b2;Bcl11b;C3;Cd3e;Cdh2;Celsr1;Cntn1;Cobl;Crabp2;Crmp1;Cspg4;Cux2;Cx3cr1;Cxcl12;Dclk2;Dio3;Dok6;Draxin;Dscam;Epb41l3;Ephb2;Ephb6;Fgf13;Folr1;Gas6;Gdf6;Gfra4;Hand2;Hecw2;Id2;Il1b;Inhba;Inpp5j;Kcnj10;Kirrel3;Kndc1;Lama1;Lamc3;Lingo1;Lrrc4c;Lzts1;Minar1;Mmd;Mme;Mylip;Myrf;Ndnf;Ndrg4;Neurl1a;Ngef;Npy;Nr4a2;Nrep;Ntn3;Nyap2;Opcml;Pcdh12;Plxnb1;Prkch;Prkcz;Prkg1;Psap;Psd;Ptk7;Ptprf;…					ns
control_d10 vs control_d6	GO_LYMPHOCYTE_DIFFERENTIATION	Lymphocyte		GO	positive	276	38	0.137681	4.51053e-08	1.24012e-05	Adam8;Bcl11b;Btn2a2;Camk4;Cd27;Cd28;Cd3d;Cd3e;Cd3g;Cd8a;Clec4d;Clec4e;Crtam;Fut7;Gas6;Id2;Ikzf3;Il11;Il18r1;Il1b;Il7r;Inhba;Itk;Itm2a;Lag3;Lck;Mfng;Pglyrp2;Pglyrp3;Pou2f2;Prkcz;Psap;Sox12;Tbx21;Themis;Tmem98;Tox;Zap70					ns
control_d10 vs control_d6	GO_ANTIGEN_RECEPTOR_MEDIATED_SIGNALING_PATHWAY	Lymphocyte		GO	positive	189	30	0.15873	4.97514e-08	1.34562e-05	Btn2a2;Btnl9;Cd160;Cd22;Cd226;Cd247;Cd28;Cd3d;Cd3e;Cd3g;Ermap;Grap2;H2-Aa;H2-Ab1;H2-Eb1;Itk;Lat;Lck;Prkch;Sh2d1a;Skap1;Sla2;Themis;Thy1;Trav16d-dv11;Trav19;Trbc1;Trbc2;Ubash3a;Zap70					ns
control_d10 vs control_d6	GO_REGULATION_OF_IMMUNE_RESPONSE			GO	positive	643	67	0.104199	4.9809e-08	1.34562e-05	A2m;Adam8;Apoe;Arg2;Btn2a2;Btnl9;C3;Ccl5;Cd160;Cd22;Cd226;Cd247;Cd28;Cd3d;Cd3e;Cd3g;Cd8a;Cd8b1;Cd96;Clec4d;Clec4e;Clec4n;Crtam;Cxcl13;Enpp3;Ermap;Fut7;Grap2;Havcr2;Hcst;H2-Aa;H2-Ab1;H2-Eb1;Ifitm1;Il18r1;Il1b;Il7r;Itgal;Itk;Klrc1;Klrd1;Lag3;Lat;Lck;Mfap4;Mmp12;Nlrc3;Pdcd1;Pglyrp2;Pglyrp3;Prkch;Prkcz;Sh2d1a;Sh2d1b2;Skap1;Sla2;Slamf7;Spon2;Tbx21;Themis;Thy1;Trav16d-dv11;Trav19;Trbc1;Trbc2;Ubash3a;Za…					ns
control_d10 vs control_d6	GO_LYMPHOCYTE_MEDIATED_IMMUNITY	Lymphocyte		GO	positive	211	32	0.151659	5.42028e-08	1.43929e-05	C3;Cd160;Cd226;Cd27;Cd28;Cd8a;Cd96;Crtam;Fut7;Gcnt3;Gzmb;Havcr2;H2-Ab1;H2-Eb1;Il18r1;Il1b;Il7r;Klrc1;Klrc2;Klrc3;Klrd1;Lag3;Pou2f2;Prf1;Prkcz;Sh2d1a;Sh2d1b2;Sla2;Slamf7;Tbx21;Trbc1;Trbc2					ns
control_d10 vs control_d6	GO_NEURON_DEVELOPMENT			GO	positive	772	76	0.0984456	6.6939e-08	1.74762e-05	Apoe;Bcl11b;C3;Cd3e;Cdh2;Cntn1;Cobl;Crabp2;Crmp1;Cux2;Cxcl12;Dclk2;Dio3;Dok6;Draxin;Dscam;Epb41l3;Ephb2;Ephb6;Fgf13;Folr1;Gfra4;Hand2;Hecw2;Id2;Inpp5j;Kirrel3;Kndc1;Lama1;Lingo1;Lrrc4c;Lzts1;Minar1;Mylip;Ndnf;Ndrg4;Neurl1a;Ngef;Npy;Nr4a2;Nrep;Ntn3;Nyap2;Opcml;Pcdh12;Plxnb1;Prkcz;Prkg1;Psd;Ptk7;Ptprf;Rgma;Rnf165;Sdk1;Sema3f;Sfrp2;Sgk1;Slc12a5;Slitrk6;Sptbn2;Syn1;Syt17;Syt3;Th;Thy1;Tmeff1;Tnc;Tnik;…					ns
control_d10 vs control_d6	GO_NATURAL_KILLER_CELL_MEDIATED_IMMUNITY	Lymphocyte	Natural Killer	GO	positive	47	14	0.297872	7.02862e-08	1.81971e-05	Cd160;Cd226;Cd96;Crtam;Gzmb;Havcr2;Klrc1;Klrc2;Klrc3;Klrd1;Lag3;Sh2d1a;Sh2d1b2;Slamf7					ns
control_d10 vs control_d6	GO_NEURON_PROJECTION			GO	positive	891	84	0.0942761	8.97463e-08	2.23059e-05	Abat;Acvrl1;Adam22;Adcyap1r1;Adgrl1;Apoe;Atp13a2;Atp2b4;Bcl11b;Bdkrb1;Cacna1c;Cacna1g;Cacna1h;Cadm2;Calb2;Casr;Cd3e;Cdh2;Cib2;Cnih2;Cobl;Cpeb1;Crmp1;Cryab;Cx3cr1;Cygb;Dlg2;Dnm1;Dscam;Epb41l3;Ephb2;Ephb6;Fbxo2;Fgf13;Gabrq;Gng3;Gria1;Gria3;Gria4;Homer3;Htr2b;Inpp5j;Itga8;Kcnd1;Kcne3;Kif17;Kirrel3;Kndc1;Lmtk3;Lzts1;Magee1;Mme;Morn4;Myl7;Myo3b;Neurl1a;Ngef;Nqo1;Nrgn;Prkcz;Psd;Ptprf;Rgs17;Rgs8;Sh2d3c;…					ns
control_d10 vs control_d6	GO_NEURON_DIFFERENTIATION			GO	positive	925	86	0.092973	1.15488e-07	2.75997e-05	Apoe;Atoh8;Atp2b2;Bcl11b;C3;Cd3e;Cdh2;Cntn1;Cobl;Crabp2;Crmp1;Cux2;Cxcl12;Dclk2;Dio3;Dok6;Draxin;Dscam;Epb41l3;Ephb2;Ephb6;Fgf13;Folr1;Gdf6;Gfra4;Hand2;Hecw2;Id2;Inhba;Inpp5j;Kirrel3;Kndc1;Lama1;Lingo1;Lrrc4c;Lzts1;Minar1;Mmd;Mylip;Ndnf;Ndrg4;Neurl1a;Ngef;Npy;Nr4a2;Nrep;Ntn3;Nyap2;Opcml;Pcdh12;Plxnb1;Prkcz;Prkg1;Psap;Psd;Ptk7;Ptprf;Rgma;Rnf165;Sdk1;Sema3f;Sfrp2;Sgk1;Slc12a5;Slitrk6;Sptbn2;Syn1;Sy…					ns
control_d10 vs control_d6	GO_REGULATION_OF_CELL_DIFFERENTIATION			GO	positive	1281	110	0.0858704	1.17039e-07	2.7757e-05	Abca1;Abcg1;Acvrl1;Adam8;Apc2;Apoe;Atoh8;Bambi;Bcl11b;Bcl6b;Btn2a2;Camk4;Ccn4;Cd101;Cd27;Cd28;Cdh2;Cldn5;Cntn1;Cobl;Crabp2;Crb2;Crmp1;Crtam;Ctsk;Cux2;Cx3cr1;Cxcl12;Dact3;Dio3;Dkkl1;Dmpk;Draxin;Dscam;Ephb2;Fbln1;Fgf13;Fgf18;Fgf2;Frzb;Gas6;Gdf6;Gdpd2;Gpr68;Hand2;Hecw2;H2-Eb1;Id2;Ifitm1;Igfbp3;Ikzf3;Il1b;Il7r;Inhba;Inpp5j;Kndc1;Lag3;Lingo1;Lmo3;Lox;Lrp3;Lrrc4c;Lzts1;Minar1;Mmd;Mme;Mturn;Mylip;Ndnf;N…					ns
control_d10 vs control_d6	GO_SECOND_MESSENGER_MEDIATED_SIGNALING			GO	positive	298	39	0.130872	1.19304e-07	2.80797e-05	Abca1;Actn3;Adcy5;Adcyap1r1;Adgrb2;Adgrl1;Adgrl4;Apoe;Atp2b4;Cacna1c;Ccl4;Cd22;Cd3e;Chga;Chp2;Cx3cr1;Cxcr3;Cxcr6;Dmpk;Gipr;Glp1r;Gucy1a1;Homer3;Htr2b;Lat;Ndnf;Nos2;Nppb;Nppc;Npr2;Prkg1;Ptger2;Rasd2;S1pr4;Sele;Sla2;Sphk1;Tbxa2r;Zap70					ns
control_d10 vs control_d6	GO_MHC_CLASS_I_PROTEIN_COMPLEX_BINDING	Lymphocyte		GO	positive	7	6	0.857143	1.35001e-07	3.07971e-05	Cd160;Cd8a;Klrc1;Klrc2;Klrc3;Klrd1					ns
control_d10 vs control_d6	GO_POSITIVE_REGULATION_OF_DEVELOPMENTAL_PROCESS			GO	positive	972	89	0.0915638	1.35805e-07	3.07971e-05	Actn3;Acvrl1;Adam8;Adgrb2;Adgrl1;Alox12;Angpt4;Apoe;Arg2;Atoh8;Bambi;Btn2a2;C3;Ccn4;Cd101;Cd27;Cd28;Cd3e;Cdh2;Cdkn2a;Cldn5;Cma1;Cntn1;Cobl;Crabp2;Crb2;Cst7;Cux2;Cx3cr1;Cxcl12;Dio3;Dkkl1;Dscam;Ephb2;Fgf18;Fgf2;Frzb;Gas6;Gdf6;Gdpd2;Gpr68;Hand2;H2-Eb1;Id2;Ifitm1;Igfbp3;Il1b;Il7r;Inhba;Itgb8;Lmo3;Lrp3;Mmd;Mme;Mturn;Myrf;Ndnf;Ndrg4;Neurl1a;Nppc;Plxnb1;Ppp1r16b;Prkch;Prkcz;Prl;Ptk7;Rbm24;Serpine2;Sfrp2…					ns
control_d10 vs control_d6	GO_REGULATION_OF_SYSTEM_PROCESS			GO	positive	372	45	0.120968	1.35301e-07	3.07971e-05	Abat;Actn3;Apoe;Atp2b2;Atp2b4;Cacna1c;Cacna1d;Cacna1g;Cacna1h;Casr;Chga;Cnih2;Cst7;Cux2;Cyp2j9;Dmpk;Dsc2;Fgf13;Gas6;Glp1r;Gucy1a1;Hand2;Hspb7;Il1b;Inhba;Kcnd1;Kcne3;Mgll;Myrf;Neto1;Nppb;Nppc;Npr2;Prkcz;Prkg1;Ptger2;Scn4b;Sgk1;Shisa6;Sphk1;Tbxa2r;Th;Tmem98;Wnk3;Wnt7a					ns
control_d10 vs control_d6	GO_REGULATION_OF_ION_TRANSPORT			GO	positive	442	50	0.113122	2.25945e-07	4.743e-05	Abat;Adcyap1r1;Apoe;Atp2b4;Bdkrb1;Cacna1c;Cacna1d;Cacna1g;Cacna1h;Casr;Ccl4;Ccl5;Cnih2;Cntn1;Ctss;Cxcl12;Dlg2;Dmpk;Ephb2;Fgf13;Gria1;Gria3;Gria4;Hecw2;Homer3;Hvcn1;Il1b;Kcnd1;Kcne3;Kcnf1;Kcng4;Kcnj10;Kcnk5;Lrrc55;Neto1;Scn4b;Serpine2;Shisa6;Slc43a2;Sncg;Stac2;Syt13;Syt17;Syt3;Syt5;Syt7;Syt8;Thy1;Wnk2;Wnk3					ns
control_d10 vs control_d6	KEGG_CELL_ADHESION_MOLECULES_CAMS	Adhesion	Cell adhesion	KEGG	positive	93	19	0.204301	2.70486e-07	5.6399e-05	Cd22;Cd226;Cd28;Cd6;Cd8a;Cd8b1;Cdh2;Cldn5;Cntn1;H2-Aa;H2-Ab1;H2-Eb1;Icos;Itga8;Itgal;Itgb8;Pdcd1;Ptprf;Sele					ns
control_d10 vs control_d6	GO_SYNAPTIC_SIGNALING			GO	positive	454	50	0.110132	5.11137e-07	9.925e-05	Abat;Apoe;Cacna1d;Cacna1g;Calb2;Cdh2;Cnih2;Cux2;Cx3cr1;Dlg2;Dmpk;Dnm1;Ephb2;Gabrq;Gria1;Gucy1a1;Htr2b;Il1b;Insyn1;Kcnj10;Lin7a;Lrrc4c;Lzts1;Mme;Neto1;Neurl1a;Npy;Nqo1;Nrgn;Pcdhb19;Pcdhb20;Prkcz;Rasd2;Rgs8;Serpine2;Shisa6;Slc12a5;Slc7a11;Sncg;Syn1;Syngr1;Syt17;Syt3;Syt5;Syt7;Syt8;Th;Tmod2;Tspoap1;Wnt7a					ns
control_d10 vs control_d6	GO_SOMATODENDRITIC_COMPARTMENT			GO	positive	588	60	0.102041	5.22704e-07	0.000100866	Acvrl1;Apoe;Atp13a2;Cacna1c;Calb2;Casr;Cd22;Cd3e;Cnih2;Cobl;Cpeb1;Crmp1;Cryab;Cx3cr1;Cygb;Dlg2;Dnm1;Dscam;Ephb2;Fbxo2;Fgf13;Gng3;Gria1;Gria3;Gria4;Homer3;Htr2b;Inpp5j;Itga8;Kcnd1;Kcne3;Kif17;Kirrel3;Kndc1;Lmtk3;Lzts1;Magee1;Mme;Myl7;Neurl1a;Nqo1;Nrgn;Prkcz;Psd;Ptprf;Rgs8;Sez6l;Slc12a5;Sncg;Sptbn2;Syn1;Syt5;Syt7;Tbx21;Th;Thy1;Tubb3;Tubb4a;Unc5a;Unc5c					ns
control_d10 vs control_d6	GO_REGULATION_OF_CELL_POPULATION_PROLIFERATION			GO	positive	1123	97	0.0863758	5.50427e-07	0.00010556	Acvrl1;Alox12;Apoe;Arg2;Arnt2;Atoh8;Bambi;Bcl11b;Bcl6b;Btn2a2;Casr;Ccl5;Ccn4;Cd22;Cd28;Cd3e;Cd6;Cdh2;Cdkn2a;Cdkn2b;Cgref1;Chp2;Chst11;Cldn5;Crlf1;Crtam;Cx3cr1;Cxcl12;Dynap;Enpp3;Esm1;Fasl;Fbln1;Fbxo2;Fgf18;Fgf2;Frzb;Fth1;Gas6;Hand2;Havcr2;H2-Eb1;Htr2b;Id2;Ifitm1;Ifnlr1;Igfbp3;Ikzf3;Il11;Il11ra1;Il1b;Il7r;Il9r;Inhba;Krt6a;Lck;Minar1;Mmp12;Mmp2;Ndrg4;Neurl1a;Nlrc3;Nos2;Nppc;Pdgfra;Pid1;Plxnb1;Ppp1r…					ns
control_d10 vs control_d6	GO_REGULATION_OF_TRANSPORT			GO	positive	1197	101	0.0843776	9.31363e-07	0.000164407	Abat;Abca1;Abcg1;Adam8;Adcy5;Adcyap1r1;Apoc1;Apoe;Arg2;Atp13a2;Atp2b4;Bdkrb1;Btn2a2;C3;Cacna1c;Cacna1d;Cacna1g;Cacna1h;Casr;Ccl4;Ccl5;Ccn4;Cd22;Cdh2;Chga;Chp2;Clec4e;Clec4n;Cnih2;Cntn1;Crtam;Cryab;Ctss;Cxcl12;Dlg2;Dmpk;Dnm1;Eepd1;Ephb2;Fgf13;Gas1;Gas6;Gipr;Glp1r;Gpr68;Gria1;Gria3;Gria4;Gzmb;Havcr2;Hecw2;H2-Eb1;Homer3;Htr2b;Hvcn1;Il11;Il1b;Inhba;Kcnd1;Kcne3;Kcnf1;Kcng4;Kcnj10;Kcnk5;Lrrc55;Mmp8;Ndr…					ns
control_d10 vs control_d6	GO_LEUKOCYTE_MEDIATED_IMMUNITY			GO	positive	599	60	0.100167	9.71361e-07	0.000166885	Adam8;Anpep;Atp8b4;C3;Cd160;Cd226;Cd27;Cd28;Cd8a;Cd96;Cda;Chga;Chit1;Clec12a;Clec4d;Creg1;Crisp1;Crtam;Ctsd;Ctss;Fth1;Fut7;Gcnt3;Gzmb;Havcr2;H2-Ab1;H2-Eb1;Hvcn1;Igf2r;Il18r1;Il1b;Il7r;Itgal;Klrc1;Klrc2;Klrc3;Klrd1;Lag3;Lat;Mme;Mmp8;Nos2;Olr1;Padi2;Pou2f2;Prf1;Prkcz;Psap;Rhof;Sh2d1a;Sh2d1b2;Sirpa;Sla2;Slamf7;Spon2;Syngr1;Tbx21;Trbc1;Trbc2;Vat1					ns
control_d10 vs control_d6	GO_REGULATION_OF_CELL_ADHESION	Adhesion	Cell adhesion	GO	positive	544	56	0.102941	9.56756e-07	0.000166885	Abat;Acvrl1;Adam22;Adam8;Alox12;Arg2;B4galnt2;Btn2a2;Ccl5;Cd160;Cd27;Cd28;Cd3e;Cd6;Cdkn2a;Col16a1;Crtam;Cxcl12;Cxcl13;Cxcr3;Dact2;Dscam;Fbln1;Fut7;Grap2;Havcr2;H2-Eb1;Icos;Il1b;Il7r;Kif26b;Kng2;Lag3;Lama1;Lck;Mmp12;Ndnf;Pdcd1;Plxnb1;Prkcz;Prkg1;Ptpru;Rasal3;Sele;Serpine2;Sfrp2;Sirpa;Skap1;Sox12;Spock2;Tbx21;Thy1;Tnc;Tnfsf18;Trpv4;Zap70					ns
control_d10 vs control_d6	REACTOME_COSTIMULATION_BY_THE_CD28_FAMILY	Lymphocyte		Reactome	positive	57	14	0.245614	9.70884e-07	0.000166885	Cd247;Cd28;Cd3d;Cd3e;Cd3g;Grap2;H2-Aa;H2-Ab1;H2-Eb1;Icos;Lck;Pdcd1;Trav16d-dv11;Trav19					ns
control_d10 vs control_d6	GO_SYNAPTIC_MEMBRANE			GO	positive	228	31	0.135965	1.02858e-06	0.000174623	Adam22;Adgrl1;Atp2b2;Atp2b4;Cacna1c;Cacna1d;Calb2;Cdh2;Cnih2;Cntn1;Col13a1;Cryab;Dlg2;Dnm1;Ephb2;Gabrq;Gria1;Gria3;Gria4;Itga8;Kcnd1;Lin7a;Lrfn1;Lrrc4c;Lzts1;Magee1;Neto1;Nrgn;Prrt1;Shisa6;Syt7					ns
control_d10 vs control_d6	GO_REGULATION_OF_CELL_CELL_ADHESION	Adhesion	Cell adhesion	GO	positive	326	39	0.119632	1.22744e-06	0.000200706	Abat;Adam8;Alox12;Arg2;B4galnt2;Btn2a2;Ccl5;Cd160;Cd27;Cd28;Cd3e;Cd6;Crtam;Cxcl12;Cxcl13;Fut7;Grap2;Havcr2;H2-Eb1;Icos;Il1b;Il7r;Kif26b;Lag3;Lck;Pdcd1;Prkcz;Prkg1;Ptpru;Rasal3;Sele;Serpine2;Sirpa;Skap1;Sox12;Tbx21;Thy1;Trpv4;Zap70					ns
control_d10 vs control_d6	GO_SECRETION			GO	positive	1085	93	0.0857143	1.34704e-06	0.000219109	A2m;Abat;Abca1;Abcg1;Adam8;Adcy5;Anpep;Apoe;Arg2;Atp13a2;Atp8b4;Btn2a2;C3;Cacna1c;Cacna1d;Cacna1g;Cacna1h;Casr;Ccl5;Ccn4;Cd22;Cda;Cdo1;Chga;Chit1;Clec12a;Clec4d;Clec4e;Clec4n;Creg1;Crisp1;Crtam;Ctsd;Ctss;Ctsw;Cxcl12;Exoc3l;F13a1;Fth1;Gas6;Gipr;Glp1r;Gpr68;Havcr2;H2-Eb1;Htr2b;Hvcn1;Igf2r;Il11;Il1b;Inhba;Itgal;Kng2;Lat;Lin7a;Ltbp2;Mme;Mmp8;Neurl1a;Nkd2;Nos2;Nppb;Olr1;Padi2;Pla2g2e;Pou2f2;Prl;Psap;R…					ns
control_d10 vs control_d6	GO_T_CELL_DIFFERENTIATION	Lymphocyte	T cell	GO	positive	197	28	0.142132	1.39811e-06	0.000226232	Adam8;Bcl11b;Btn2a2;Camk4;Cd27;Cd28;Cd3d;Cd3e;Cd3g;Cd8a;Clec4d;Clec4e;Crtam;Fut7;Il18r1;Il1b;Il7r;Itk;Lag3;Lck;Prkcz;Psap;Sox12;Tbx21;Themis;Tmem98;Tox;Zap70					ns
control_d10 vs control_d6	GO_BEHAVIOR			GO	positive	380	43	0.113158	1.58238e-06	0.00025341	Abat;Adam22;Adcy5;Apoe;Camk4;Casr;Celsr1;Cldn5;Cux2;Cx3cr1;Cxcl12;Dscam;Ephb2;Fgf13;Glp1r;Gpr88;Gria1;Hand2;Htr2b;Id2;Itga8;Kcnj10;Kirrel3;Mme;Ndrg4;Neto1;Npy;Nr4a2;Nrgn;Prkcz;Psap;Rasd2;Sdk1;Sez6l;Sgk1;Slc12a5;Slc7a11;Slitrk6;Slurp1;Sncg;Sptbn2;Th;Tmod2					ns
control_d10 vs control_d6	GO_CARBOHYDRATE_BINDING			GO	positive	166	25	0.150602	1.74609e-06	0.000276773	Acan;Adgrl1;Cd22;Clec12a;Clec14a;Clec1b;Clec4d;Clec4e;Clec4n;Cntn1;Fbxo2;Galnt16;Galnt6;Galnt9;H2-Eb1;Igf2r;Klrc1;Klrc2;Klrc3;Klrd1;Klrg1;Mrc2;Olr1;P4ha3;Sele					ns
control_d10 vs control_d6	GO_REGULATION_OF_DOPAMINE_SECRETION			GO	positive	24	9	0.375	1.80846e-06	0.000282337	Abat;Cxcl12;Sncg;Syt13;Syt17;Syt3;Syt5;Syt7;Syt8					ns
control_d10 vs control_d6	GO_METALLOPEPTIDASE_ACTIVITY			GO	positive	125	21	0.168	1.96113e-06	0.000300139	Adam22;Adam8;Adamts15;Adamts3;Anpep;Cpxm1;Cpxm2;Cpz;Ecel1;Lvrn;Mme;Mmp10;Mmp12;Mmp13;Mmp19;Mmp2;Mmp27;Mmp3;Mmp8;Papln;Xpnpep2					ns
control_d10 vs control_d6	GO_CATION_TRANSPORT			GO	positive	741	69	0.0931174	2.10942e-06	0.000321252	Abat;Adcyap1r1;Asic3;Atp13a2;Atp2b2;Atp2b4;Atp6v0d2;Bdkrb1;Cacna1c;Cacna1d;Cacna1g;Cacna1h;Casr;Ccl4;Ccl5;Cnih2;Cntn1;Ctss;Cxcl12;Dlg2;Dmpk;Ephb2;Fasl;Fgf13;Fgf2;Fth1;Gas6;Gria1;Gria3;Gria4;Hecw2;Homer3;Htr2b;Hvcn1;Kcnd1;Kcne3;Kcnf1;Kcng4;Kcnj10;Kcnk5;Lck;Lrrc55;Neto1;Piezo2;Scn4b;Serpine2;Sgk1;Shisa6;Slc12a5;Slc22a18;Slc36a2;Slc43a2;Slc48a1;Slc9a2;Slc9a4;Sncg;Stac2;Steap4;Syt13;Syt17;Syt3;Syt5;S…					ns
control_d10 vs control_d6	KEGG_NATURAL_KILLER_CELL_MEDIATED_CYTOTOXICITY	Lymphocyte	Natural Killer	KEGG	positive	87	17	0.195402	2.1943e-06	0.000332549	Cd247;Chp2;Fasl;Gzmb;Hcst;Itgal;Klrc1;Klrc2;Klrc3;Klrd1;Lat;Lck;Prf1;Sh2d1a;Sh2d1b2;Shc2;Zap70					ns
control_d10 vs control_d6	GO_ALPHA_BETA_T_CELL_RECEPTOR_COMPLEX	Lymphocyte	T cell	GO	positive	6	5	0.833333	2.22674e-06	0.000334205	Cd247;Cd3d;Cd3e;Cd3g;Trbv19					ns
control_d10 vs control_d6	GO_NEGATIVE_REGULATION_OF_MULTICELLULAR_ORGANISMAL_PROCESS			GO	positive	846	76	0.0898345	2.44917e-06	0.000365821	Abat;Actn3;Acvrl1;Adgrb2;Alox12;Angpt4;Angptl7;Apoc1;Apoe;Arg2;Atp2b4;Btn2a2;Ccn4;Cd160;Cd96;Cldn5;Crmp1;Ctsk;Cx3cr1;Cxcl13;Dact3;Dio3;Draxin;Ephb2;Fasl;Fgf13;Fgf2;Frzb;Gas6;Gfra4;Gpr68;Gucy1a1;Hand2;Havcr2;H2-Eb1;Homer3;Id2;Il18r1;Il1b;Inhba;Inpp5j;Kcne3;Kng2;Lag3;Lingo1;Minar1;Mmp8;Mylip;Ngef;Nkx3-2;Nlrc3;Nppb;Nppc;Npr2;Pdcd1;Pdgfra;Pglyrp2;Pglyrp3;Prkg1;Prl;Rgma;Sema3f;Serpine2;Sfrp2;Sirpa;Tbx…					ns
control_d10 vs control_d6	GO_PLASMA_MEMBRANE_REGION			GO	positive	803	73	0.0909091	2.54827e-06	0.000376999	Adam22;Adcyap1r1;Adgrl1;Apc2;Atp2b2;Atp2b4;Atp6v0d2;Car11;Cacna1c;Cacna1d;Calb2;Casr;Cd8a;Cdh2;Cldn5;Cnih2;Cntn1;Col13a1;Crb2;Cryab;Cspg4;Ctsk;Dlg2;Dnm1;Enpp3;Epb41l3;Ephb2;Evc;Fasl;Fcho1;Folr1;Gabrq;Gpihbp1;Gria1;Gria3;Gria4;Hmcn1;Itga8;Kcnd1;Kcnj10;Kif17;Lin7a;Lrfn1;Lrp3;Lrrc4c;Lzts1;Magee1;Megf11;Ndrg4;Neto1;Nkd2;Nrgn;Prkcz;Prrt1;Psd;Rab11fip4;Sele;Sh2d3c;Shisa6;Skap1;Slc16a2;Slc22a18;Slc7a11;…					ns
control_d10 vs control_d6	GO_LEUKOCYTE_CELL_CELL_ADHESION	Adhesion	Cell adhesion	GO	positive	274	34	0.124088	2.6033e-06	0.000377941	Adam8;Arg2;Btn2a2;Ccl5;Cd160;Cd27;Cd28;Cd3e;Cd6;Crtam;Cx3cr1;Cxcl12;Fut7;Grap2;Havcr2;H2-Eb1;Icos;Il1b;Il7r;Itgal;Lag3;Lck;Nt5e;Olr1;Pdcd1;Prkcz;Rasal3;Sele;Sirpa;Skap1;Sox12;Tbx21;Thy1;Zap70					ns
control_d10 vs control_d6	GO_SYNAPSE_ORGANIZATION			GO	positive	311	37	0.118971	2.61886e-06	0.000378431	Adgrb2;Adgrl1;Apoe;C3;Cdh2;Cux2;Cx3cr1;Dlg2;Dmpk;Dscam;Ephb2;Fgf13;Kirrel3;Lgi2;Lrfn1;Lrrc4c;Neurl1a;Ngef;Pcdhb19;Pcdhb20;Pcdhgc5;Plxnb1;Ptprf;Sdk1;Sema3f;Sez6l;Shisa6;Slc7a11;Slitrk6;Sncg;Sparcl1;Spock2;Sptbn2;Syn1;Tnc;Wnt7a;Zdhhc15					ns
control_d10 vs control_d6	GO_POSTSYNAPTIC_MEMBRANE			GO	positive	159	24	0.150943	2.68853e-06	0.000385833	Adam22;Atp2b2;Cacna1c;Cdh2;Cnih2;Cntn1;Col13a1;Dlg2;Dnm1;Ephb2;Gabrq;Gria1;Gria3;Gria4;Kcnd1;Lin7a;Lrfn1;Lrrc4c;Lzts1;Magee1;Neto1;Nrgn;Prrt1;Shisa6					ns
control_d10 vs control_d6	GO_POSITIVE_REGULATION_OF_MULTICELLULAR_ORGANISMAL_PROCESS			GO	positive	1227	101	0.0823146	2.83844e-06	0.000402669	Abat;Abca1;Acsl1;Actn3;Acvrl1;Adam8;Adgrb2;Adgrl1;Alox12;Angpt4;Apoe;Atoh8;Bambi;Btn2a2;C3;Casr;Ccn4;Cd101;Cd160;Cd226;Cd27;Cd28;Cd3e;Cd6;Chga;Clec4e;Clec4n;Cma1;Cntn1;Cobl;Crabp2;Crb2;Crtam;Cst7;Cux2;Cx3cr1;Cxcl12;Dio3;Dscam;Ephb2;Fgf18;Fgf2;Gas6;Gdf6;Gdpd2;Gpihbp1;Gpr68;Hand2;Havcr2;H2-Eb1;Htr2b;Id2;Ifitm1;Il18r1;Il1b;Il7r;Inhba;Itgb8;Lrp3;Mmd;Mme;Mmp8;Mturn;Myrf;Ndnf;Ndrg4;Neto1;Neurl1a;Nppb;N…					ns
control_d10 vs control_d6	REACTOME_DEGRADATION_OF_THE_EXTRACELLULAR_MATRIX	Adhesion	Extracellular matrix	Reactome	positive	99	18	0.181818	3.29542e-06	0.000452222	A2m;Acan;Adam8;Cma1;Col13a1;Col16a1;Col8a2;Ctsd;Ctsk;Ctss;Mmp10;Mmp12;Mmp13;Mmp19;Mmp2;Mmp3;Mmp8;Tpsb2					ns
control_d10 vs control_d6	GO_REGULATION_OF_LYMPHOCYTE_ACTIVATION	Lymphocyte		GO	positive	353	40	0.113314	3.52719e-06	0.000474384	Adam8;Arg2;Btn2a2;Camk4;Ccl5;Cd160;Cd22;Cd27;Cd28;Cd3e;Cd6;Crtam;Gas6;Grap2;Havcr2;H2-Eb1;Icos;Id2;Ikzf3;Il1b;Il7r;Inhba;Lag3;Lat;Lck;Pdcd1;Pglyrp2;Pglyrp3;Prkcz;Rasal3;Sirpa;Sit1;Sox12;Tbx21;Thy1;Tnfsf18;Tox;Trbc1;Trbc2;Zap70					ns
control_d10 vs control_d6	REACTOME_COLLAGEN_DEGRADATION	Adhesion	Extracellular matrix	Reactome	positive	47	12	0.255319	3.72884e-06	0.000499343	Col13a1;Col16a1;Col8a2;Ctsd;Ctsk;Mmp10;Mmp12;Mmp13;Mmp19;Mmp2;Mmp3;Mmp8					ns
control_d10 vs control_d6	GO_TUBE_DEVELOPMENT			GO	positive	754	69	0.0915119	3.86868e-06	0.000513642	Acvrl1;Adam8;Adgrb2;Alox12;Angpt4;Angptl2;Angptl7;Anpep;Apoe;Arg2;Atoh8;Atp2b4;C3;Casr;Cd160;Cdh2;Celsr1;Cldn5;Clec14a;Clmp;Cma1;Cobl;Col8a2;Crlf1;Cspg4;Cx3cr1;Cxcl13;Cxcr3;Dact2;Ephb2;Esm1;Fasl;Fgf18;Fgf2;Folr1;Gjb2;Hand2;Hif3a;Id2;Il1b;Itgb8;Kif26b;Lama1;Lox;Minar1;Mme;Mmp19;Mmp2;Ndnf;Ndrg4;Nkx3-2;Nppb;Npy;Pdgfra;Ppp1r16b;Prl;Ptk7;Serpine2;Sfrp2;Sh2d2a;Slc7a11;Sox18;Sphk1;Tbx21;Tbxa2r;Thy1;Tnc;…					ns
control_d10 vs control_d6	GO_CELL_CELL_ADHESION_VIA_PLASMA_MEMBRANE_ADHESION_MOLECULES	Adhesion	Cell adhesion	GO	positive	174	25	0.143678	4.16928e-06	0.000546545	Adgrl1;Cd6;Cdh2;Celsr1;Cldn5;Crb2;Crtam;Dsc2;Dsc3;Dscam;Hmcn1;Itgal;Kirrel3;Lrrc4c;Pcdh10;Pcdh12;Pcdhb19;Pcdhb20;Pcdhga10;Pcdhgc5;Ptprf;Sdk1;Sele;Sparcl1;Tro					ns
control_d10 vs control_d6	GO_IMMUNOLOGICAL_SYNAPSE			GO	positive	33	10	0.30303	4.49125e-06	0.000582338	Cd28;Cd3e;Cd6;Crtam;Gzmb;Havcr2;Lat;Lck;Skap1;Zap70					ns
control_d10 vs control_d6	GO_METALLOENDOPEPTIDASE_ACTIVITY			GO	positive	74	15	0.202703	5.36644e-06	0.000677742	Adam22;Adam8;Adamts15;Adamts3;Ecel1;Mme;Mmp10;Mmp12;Mmp13;Mmp19;Mmp2;Mmp27;Mmp3;Mmp8;Papln					ns
control_d10 vs control_d6	GO_CELL_BODY			GO	positive	412	44	0.106796	5.53678e-06	0.000696424	Acvrl1;Apoe;Atp13a2;Cacna1c;Casr;Cd22;Cd3e;Cobl;Crmp1;Cryab;Cx3cr1;Cygb;Dlg2;Dscam;Ephb2;Gjb2;Gng3;Gria1;Gria4;Itga8;Kcnd1;Kcne3;Kcnj10;Kndc1;Lzts1;Mme;Neurl1a;Nqo1;Nrgn;Prkcz;Ptprf;Rgs8;Sez6l;Slc12a5;Sncg;Sptbn2;Syt5;Syt7;Tbx21;Th;Thy1;Tubb4a;Unc5a;Unc5c					ns
control_d10 vs control_d6	GO_EXTRACELLULAR_MATRIX_DISASSEMBLY	Adhesion	Extracellular matrix	GO	positive	57	13	0.22807	5.76686e-06	0.000722438	A2m;Adam8;Cma1;Ctsk;Ctss;Mmp10;Mmp12;Mmp13;Mmp19;Mmp2;Mmp3;Mmp8;Tpsb2					ns
control_d10 vs control_d6	GO_ION_TRANSPORT			GO	positive	1032	87	0.0843023	5.88448e-06	0.000734213	Abat;Abca1;Abcg1;Acsl1;Adcyap1r1;Apoc1;Apoe;Asic3;Atp13a2;Atp2b2;Atp2b4;Atp6v0d2;Atp8b4;Atp9a;Bdkrb1;Cacna1c;Cacna1d;Cacna1g;Cacna1h;Casr;Ccl4;Ccl5;Cnih2;Cntn1;Ctss;Cxcl12;Dlg2;Dmpk;Ephb2;Fasl;Fgf13;Fgf2;Folr1;Fth1;Gabrq;Gas6;Gria1;Gria3;Gria4;Hecw2;Homer3;Htr2b;Hvcn1;Il1b;Kcnd1;Kcne3;Kcnf1;Kcng4;Kcnj10;Kcnk5;Lck;Lrrc55;Neto1;Nos2;Piezo2;Pla2g2e;Psap;Scn4b;Serpine2;Sgk1;Shisa6;Slc12a5;Slc16a2;Slc…					ns
control_d10 vs control_d6	GO_CELL_JUNCTION_ORGANIZATION			GO	positive	508	51	0.100394	6.01478e-06	0.000743308	Actn3;Acvrl1;Adgrb2;Adgrl1;Apoe;C3;Cadm2;Cdh2;Cldn5;Col16a1;Cux2;Cx3cr1;Dlg2;Dmpk;Dscam;Epb41l3;Ephb2;Fgf13;Gjb2;Il1b;Kirrel3;Lgi2;Lrfn1;Lrrc4c;Lsr;Neurl1a;Ngef;Pcdhb19;Pcdhb20;Pcdhgc5;Pkp3;Plxnb1;Prkch;Ptprf;Sdk1;Sema3f;Sez6l;Shisa6;Slc7a11;Slitrk6;Sncg;Sparcl1;Spock2;Sptbn2;Svep1;Syn1;Thy1;Tnc;Trpv4;Wnt7a;Zdhhc15					ns
control_d10 vs control_d6	GO_REGULATION_OF_NERVOUS_SYSTEM_DEVELOPMENT			GO	positive	634	60	0.0946372	6.02915e-06	0.000743308	Adgrb2;Adgrl1;Apoe;Bcl11b;Cdh2;Celsr1;Cntn1;Cobl;Crabp2;Crmp1;Cst7;Cux2;Cx3cr1;Cxcl12;Dio3;Draxin;Dscam;Ephb2;Fgf13;Gdf6;Hecw2;Id2;Il1b;Inpp5j;Kndc1;Lingo1;Lrfn1;Lrrc4c;Lzts1;Minar1;Mmd;Mme;Mylip;Myrf;Ndnf;Ndrg4;Neurl1a;Ngef;Nrep;Plxnb1;Prkch;Ptk7;Ptprf;Rgma;Sdk1;Sema3f;Serpine2;Sfrp2;Slitrk6;Syt17;Syt3;Thy1;Tmem98;Tnik;Tox;Trp73;Trim67;Trpv4;Wnt7a;Zdhhc15					ns
control_d10 vs control_d6	GO_CATECHOLAMINE_SECRETION			GO	positive	34	10	0.294118	6.06604e-06	0.0007449	Abat;Chga;Cxcl12;Sncg;Syt13;Syt17;Syt3;Syt5;Syt7;Syt8					ns
control_d10 vs control_d6	GO_REGULATION_OF_CYTOSOLIC_CALCIUM_ION_CONCENTRATION			GO	positive	236	30	0.127119	6.15878e-06	0.000753311	Adcy5;Adcyap1r1;Atp2b2;Atp2b4;Bdkrb1;Cacna1c;Cacna1d;Calb2;Cib2;Cx3cr1;Cxcl13;Cxcr3;Cxcr6;Fasl;Fgf2;Gipr;Glp1r;Gng3;Gpr174;Gria1;Htr2b;Kng2;Lck;Pdgfra;Ptger2;S1pr4;Tbxa2r;Thy1;Trpv4;Tspoap1					ns
control_d10 vs control_d6	GO_PHOSPHOLIPID_EFFLUX			GO	positive	4	4	1	7.4475e-06	0.000880783	Abca1;Abcg1;Apoc1;Apoe					ns
control_d10 vs control_d6	GO_POSTSYNAPSE			GO	positive	430	45	0.104651	7.37099e-06	0.000880783	Adam22;Adgrl1;Apc2;Arhgef9;Atp2b2;Cacna1c;Camk4;Cd3e;Cdh2;Cnih2;Cntn1;Col13a1;Cpeb1;Cryab;Dlg2;Dnm1;Epb41l3;Ephb2;Fbxo2;Gabrq;Gng3;Gria1;Gria3;Gria4;Homer3;Insyn1;Itga8;Kcnd1;Lin7a;Lrfn1;Lrrc4c;Lzts1;Magee1;Myl7;Neto1;Neurl1a;Nrgn;Prkcz;Prrt1;Psd;Shisa6;Sptbn2;Syn1;Tnik;Zdhhc15					ns
control_d10 vs control_d6	GO_PROTEIN_ANTIGEN_BINDING			GO	positive	7	5	0.714286	7.45609e-06	0.000880783	Klrc1;Klrc2;Klrc3;Klrd1;Sirpa					ns
control_d10 vs control_d6	GO_REGULATION_OF_NEURON_DIFFERENTIATION			GO	positive	460	47	0.102174	8.7822e-06	0.00100681	Apoe;Bcl11b;Cdh2;Cntn1;Cobl;Crabp2;Crmp1;Cux2;Cxcl12;Dio3;Draxin;Dscam;Ephb2;Fgf13;Gdf6;Hecw2;Id2;Inpp5j;Kndc1;Lingo1;Lrrc4c;Lzts1;Minar1;Mmd;Mylip;Ndnf;Ndrg4;Neurl1a;Ngef;Nrep;Plxnb1;Ptk7;Ptprf;Rgma;Sdk1;Sema3f;Sfrp2;Syt17;Syt3;Thy1;Tnik;Tox;Trp73;Trim67;Trpv4;Wnt7a;Zdhhc15					ns
control_d10 vs control_d6	KEGG_HEMATOPOIETIC_CELL_LINEAGE			KEGG	positive	68	14	0.205882	9.09381e-06	0.0010349	Anpep;Cd22;Cd3d;Cd3e;Cd3g;Cd8a;Cd8b1;H2-Eb1;Il11;Il11ra1;Il1b;Il7r;Il9r;Mme					ns
control_d10 vs control_d6	GO_BLOOD_VESSEL_MORPHOGENESIS			GO	positive	462	47	0.101732	9.84714e-06	0.00111248	Acvrl1;Adam8;Adgrb2;Angpt4;Angptl2;Angptl7;Anpep;Apoe;Atp2b4;C3;Cd160;Cdh2;Cldn5;Clec14a;Cma1;Col8a2;Cspg4;Cx3cr1;Cxcl13;Cxcr3;Ephb2;Esm1;Fasl;Fgf18;Fgf2;Folr1;Hand2;Hif3a;Il1b;Itgb8;Lama1;Lox;Minar1;Mmp19;Mmp2;Ndnf;Nppb;Pdgfra;Ppp1r16b;Prl;Sfrp2;Sh2d2a;Sox18;Sphk1;Tbxa2r;Thy1;Wnt7a					ns
control_d10 vs control_d6	GO_TUBE_MORPHOGENESIS			GO	positive	631	59	0.0935024	1.0417e-05	0.00116836	Acvrl1;Adam8;Adgrb2;Alox12;Angpt4;Angptl2;Angptl7;Anpep;Apoe;Atoh8;Atp2b4;C3;Casr;Cd160;Cdh2;Celsr1;Cldn5;Clec14a;Cma1;Cobl;Col8a2;Cspg4;Cx3cr1;Cxcl13;Cxcr3;Ephb2;Esm1;Fasl;Fgf18;Fgf2;Folr1;Hand2;Hif3a;Id2;Il1b;Itgb8;Kif26b;Lama1;Lox;Minar1;Mmp19;Mmp2;Ndnf;Ndrg4;Nppb;Pdgfra;Ppp1r16b;Prl;Ptk7;Sfrp2;Sh2d2a;Sox18;Sphk1;Tbx21;Tbxa2r;Thy1;Tnc;Wnt2b;Wnt7a					ns
control_d10 vs control_d6	GO_DOPAMINE_TRANSPORT			GO	positive	29	9	0.310345	1.09322e-05	0.00120869	Abat;Cxcl12;Sncg;Syt13;Syt17;Syt3;Syt5;Syt7;Syt8					ns
control_d10 vs control_d6	GO_REGULATION_OF_CALCIUM_ION_DEPENDENT_EXOCYTOSIS			GO	positive	29	9	0.310345	1.09322e-05	0.00120869	Cacna1g;Cacna1h;Scamp5;Syt13;Syt17;Syt3;Syt5;Syt7;Syt8					ns
control_d10 vs control_d6	GO_REGULATION_OF_T_CELL_ACTIVATION	Lymphocyte	T cell	GO	positive	255	31	0.121569	1.08469e-05	0.00120869	Adam8;Arg2;Btn2a2;Camk4;Ccl5;Cd160;Cd27;Cd28;Cd3e;Cd6;Crtam;Grap2;Havcr2;H2-Eb1;Icos;Il1b;Il7r;Lag3;Lat;Lck;Pdcd1;Prkcz;Rasal3;Sirpa;Sit1;Sox12;Tbx21;Thy1;Tnfsf18;Tox;Zap70					ns
control_d10 vs control_d6	GO_REGULATION_OF_NEURON_PROJECTION_DEVELOPMENT			GO	positive	370	40	0.108108	1.10142e-05	0.00121343	Apoe;Cdh2;Cntn1;Cobl;Crabp2;Crmp1;Cux2;Cxcl12;Draxin;Dscam;Ephb2;Fgf13;Hecw2;Inpp5j;Kndc1;Lingo1;Lrrc4c;Lzts1;Minar1;Mylip;Ndnf;Ndrg4;Neurl1a;Ngef;Plxnb1;Ptk7;Ptprf;Rgma;Sdk1;Sema3f;Sfrp2;Syt17;Syt3;Thy1;Tnik;Tox;Trim67;Trpv4;Wnt7a;Zdhhc15					ns
control_d10 vs control_d6	GO_SECRETORY_VESICLE			GO	positive	676	62	0.091716	1.1341e-05	0.00124064	A2m;Adam8;Anpep;Atp8b4;Bmf;C3;Cda;Chga;Chit1;Clec12a;Clec4d;Cma1;Creg1;Crisp1;Ctsd;Ctss;Ctsw;Dkkl1;Dnm1;Exoc3l;F13a1;Fth1;Gas6;Gria1;Hvcn1;Igf2r;Il1b;Itgal;Kirrel3;Klk10;Kng2;Mme;Mmp8;Nkd2;Nppc;Npy;Olr1;Padi2;Psap;Rhof;Scamp5;Scg5;Serpine2;Sirpa;Syn1;Syngr1;Synpr;Syt13;Syt17;Syt3;Syt5;Syt7;Syt8;Sytl1;Sytl2;Sytl3;Tbxa2r;Th;Tmem163;Tmem184a;Vat1;Zpbp					ns
control_d10 vs control_d6	GO_POSITIVE_REGULATION_OF_IMMUNE_RESPONSE			GO	positive	479	48	0.100209	1.18546e-05	0.00128776	A2m;Adam8;Btn2a2;Btnl9;C3;Ccl5;Cd160;Cd22;Cd226;Cd247;Cd28;Cd3d;Cd3e;Cd3g;Clec4d;Clec4e;Clec4n;Crtam;Ermap;Grap2;Havcr2;H2-Aa;H2-Ab1;H2-Eb1;Il18r1;Il1b;Itk;Lag3;Lat;Lck;Mfap4;Mmp12;Prkch;Prkcz;Sh2d1a;Sh2d1b2;Skap1;Sla2;Spon2;Tbx21;Themis;Thy1;Trav16d-dv11;Trav19;Trbc1;Trbc2;Ubash3a;Zap70					ns
control_d10 vs control_d6	HALLMARK_EPITHELIAL_MESENCHYMAL_TRANSITION	Adhesion	Cell adhesion	Hallmark	positive	162	23	0.141975	1.22233e-05	0.00132319	Anpep;Cdh2;Col16a1;Col8a2;Crlf1;Cxcl12;Fbln1;Fgf2;Gas1;Id2;Igfbp3;Inhba;Lama1;Lox;Magee1;Mest;Mmp2;Mmp3;Nt5e;Serpine2;Sntb1;Thy1;Tnc					ns
control_d10 vs control_d6	REACTOME_ACTIVATION_OF_MATRIX_METALLOPROTEINASES	Adhesion	Extracellular matrix	Reactome	positive	23	8	0.347826	1.31944e-05	0.00141353	Cma1;Ctsk;Mmp10;Mmp13;Mmp2;Mmp3;Mmp8;Tpsb2					ns
control_d10 vs control_d6	GO_ACTIVATION_OF_IMMUNE_RESPONSE			GO	positive	334	37	0.110778	1.3599e-05	0.00144313	A2m;Btn2a2;Btnl9;C3;Cd160;Cd22;Cd226;Cd247;Cd28;Cd3d;Cd3e;Cd3g;Clec4d;Clec4e;Clec4n;Ermap;Grap2;H2-Aa;H2-Ab1;H2-Eb1;Il1b;Itk;Lat;Lck;Mfap4;Prkch;Sh2d1a;Skap1;Sla2;Themis;Thy1;Trav16d-dv11;Trav19;Trbc1;Trbc2;Ubash3a;Zap70					ns
control_d10 vs control_d6	GO_SIGNAL_RELEASE			GO	positive	400	42	0.105	1.36565e-05	0.00144313	Abat;Abca1;Adcy5;Arg2;Btn2a2;Cacna1c;Cacna1d;Casr;Ccl5;Ccn4;Chga;Clec4e;Clec4n;Crtam;Cxcl12;Exoc3l;Gipr;Glp1r;Gpr68;Havcr2;H2-Eb1;Htr2b;Il11;Il1b;Inhba;Lin7a;Mmp8;Nos2;Scamp5;Scg5;Slc16a2;Sncg;Syn1;Syt13;Syt17;Syt3;Syt5;Syt7;Syt8;Trpv4;Tspoap1;Wnt7a					ns
control_d10 vs control_d6	GO_PEPTIDE_BINDING			GO	positive	175	24	0.137143	1.44423e-05	0.00151076	Adcyap1r1;Anpep;Apoe;Bdkrb1;Cma1;Cryab;Ephb2;Fbxo2;Gipr;Glp1r;Gria1;Gria3;Gria4;H2-Aa;H2-Ab1;H2-Eb1;Inhba;Itm2a;Lvrn;Mme;Npr2;Npy4r;Trav16d-dv11;Trav19					ns
control_d10 vs control_d6	GO_LEUKOCYTE_DIFFERENTIATION			GO	positive	401	42	0.104738	1.45081e-05	0.00151255	Adam8;Bcl11b;Btn2a2;Camk4;Ccn4;Cd101;Cd27;Cd28;Cd3d;Cd3e;Cd3g;Cd8a;Clec4d;Clec4e;Crtam;Fut7;Gas6;Gpr68;H2-Eb1;Id2;Ikzf3;Il11;Il18r1;Il1b;Il7r;Inhba;Itk;Itm2a;Lag3;Lck;Mfng;Pglyrp2;Pglyrp3;Pou2f2;Prkcz;Psap;Sox12;Tbx21;Themis;Tmem98;Tox;Zap70					ns
control_d10 vs control_d6	GO_POSITIVE_REGULATION_OF_CELL_DIFFERENTIATION			GO	positive	712	64	0.0898876	1.54521e-05	0.00159491	Acvrl1;Adam8;Apoe;Atoh8;Bambi;Btn2a2;Ccn4;Cd101;Cd27;Cdh2;Cldn5;Cntn1;Cobl;Crabp2;Crb2;Cux2;Cx3cr1;Cxcl12;Dkkl1;Dscam;Ephb2;Fgf18;Fgf2;Frzb;Gas6;Gdf6;Gdpd2;Gpr68;H2-Eb1;Id2;Ifitm1;Igfbp3;Il1b;Il7r;Inhba;Lmo3;Lrp3;Mmd;Mme;Mturn;Ndnf;Ndrg4;Neurl1a;Nppc;Plxnb1;Prkch;Prkcz;Ptk7;Rbm24;Serpine2;Sfrp2;Sox12;Sult2b1;Syt17;Syt3;Tmem119;Tox;Trp73;Tph1;Trim67;Wif1;Wnt10b;Zap70;Zdhhc15					ns
control_d10 vs control_d6	GO_REGULATION_OF_SECRETION			GO	positive	484	48	0.0991736	1.55847e-05	0.00160327	Abat;Abcg1;Adam8;Adcy5;Apoe;Arg2;Atp13a2;Btn2a2;Cacna1c;Cacna1d;Cacna1g;Cacna1h;Casr;Ccl5;Ccn4;Cd22;Chga;Clec4e;Clec4n;Crtam;Cxcl12;Gipr;Glp1r;Gpr68;Havcr2;H2-Eb1;Htr2b;Il11;Il1b;Inhba;Mmp8;Nos2;Nppb;Prl;Scamp5;Scg5;Sgk1;Sncg;Syn1;Syt13;Syt17;Syt3;Syt5;Syt7;Syt8;Sytl2;Wnk3;Wnt7a					ns
control_d10 vs control_d6	REACTOME_TCR_SIGNALING	Lymphocyte	T cell	Reactome	positive	81	15	0.185185	1.70202e-05	0.00173942	Cd101;Cd247;Cd3d;Cd3e;Cd3g;Grap2;H2-Aa;H2-Ab1;H2-Eb1;Itk;Lat;Lck;Trav16d-dv11;Trav19;Zap70					ns
control_d10 vs control_d6	KEGG_ANTIGEN_PROCESSING_AND_PRESENTATION	Lymphocyte		KEGG	positive	38	10	0.263158	1.80718e-05	0.00183482	Cd8a;Cd8b1;Ctss;H2-Aa;H2-Ab1;H2-Eb1;Klrc1;Klrc2;Klrc3;Klrd1					ns
control_d10 vs control_d6	GO_NEURON_TO_NEURON_SYNAPSE			GO	positive	262	31	0.118321	1.86651e-05	0.00188275	Adam22;Adgrl1;Arhgef9;Atp2b2;Cacna1c;Cdh2;Cnih2;Cpeb1;Cryab;Dlg2;Dnm1;Epb41l3;Gng3;Gria1;Homer3;Insyn1;Itga8;Kcnd1;Lin7a;Lrfn1;Lrrc4c;Lzts1;Neto1;Neurl1a;Nrgn;Prkcz;Psd;Shisa6;Syn1;Syt7;Tnik					ns
control_d10 vs control_d6	GO_POSITIVE_REGULATION_OF_CELL_CELL_ADHESION	Adhesion	Cell adhesion	GO	positive	214	27	0.126168	2.03134e-05	0.00200196	Adam8;Btn2a2;Ccl5;Cd160;Cd27;Cd28;Cd3e;Cd6;Cxcl13;Fut7;Grap2;Havcr2;Icos;Il1b;Il7r;Kif26b;Lck;Pdcd1;Prkcz;Ptpru;Rasal3;Sele;Sirpa;Skap1;Sox12;Thy1;Zap70					ns
control_d10 vs control_d6	GO_REGULATION_OF_RESPONSE_TO_EXTERNAL_STIMULUS			GO	positive	720	64	0.0888889	2.1862e-05	0.00212918	A2m;Abat;Adam8;Alox12;Aoah;Apoe;Arg2;Bcl6b;C3;Casr;Ccl4;Ccl5;Ccn4;Cd160;Cd226;Cd28;Cd6;Cd96;Clec4d;Clec4e;Clec4n;Cma1;Crtam;Cst7;Cxcl12;Cxcl13;Dscam;Enpp3;Ephb2;Fgf18;Fgf2;Fut7;Gas6;Havcr2;H2-Eb1;Ifnlr1;Il1b;Kng2;Lag3;Mgll;Mmp12;Mmp3;Mmp8;Nlrc3;Nos2;Npy;Nt5e;Padi2;Pdgfra;Pglyrp2;Pla2g7;Pld3;Prkg1;Ptprf;Rgma;Sele;Sema3f;Serpine2;Sh2d1a;Sh2d1b2;Sirpa;Sphk1;Tbxa2r;Trpv4					ns
control_d10 vs control_d6	GO_REGULATION_OF_CELL_DEVELOPMENT			GO	positive	647	59	0.0911901	2.1957e-05	0.00213175	Apoe;Bcl11b;Cdh2;Cldn5;Cntn1;Cobl;Crabp2;Crmp1;Cux2;Cx3cr1;Cxcl12;Dio3;Draxin;Dscam;Ephb2;Fbln1;Fgf13;Frzb;Gdf6;Gpr68;Hecw2;Id2;Il1b;Inpp5j;Kndc1;Lingo1;Lrrc4c;Lzts1;Minar1;Mmd;Mme;Mylip;Ndnf;Ndrg4;Neurl1a;Ngef;Nppc;Npr2;Nrep;Plxnb1;Prkch;Ptk7;Ptprf;Rgma;Sdk1;Sema3f;Serpine2;Sfrp2;Syt17;Syt3;Thy1;Tmem98;Tnik;Tox;Trp73;Trim67;Trpv4;Wnt7a;Zdhhc15					ns
control_d10 vs control_d6	GO_DENDRITIC_TREE			GO	positive	422	43	0.101896	2.25279e-05	0.00218037	Acvrl1;Apoe;Cacna1c;Calb2;Cd3e;Cnih2;Cobl;Cpeb1;Cryab;Cx3cr1;Dnm1;Dscam;Ephb2;Fbxo2;Fgf13;Gng3;Gria1;Gria3;Gria4;Homer3;Htr2b;Inpp5j;Kcnd1;Kcne3;Kif17;Kirrel3;Kndc1;Lmtk3;Lzts1;Magee1;Mme;Myl7;Neurl1a;Nqo1;Nrgn;Psd;Rgs8;Syn1;Syt7;Th;Thy1;Tubb3;Unc5c					ns
control_d10 vs control_d6	GO_CYCLIC_NUCLEOTIDE_MEDIATED_SIGNALING			GO	positive	135	20	0.148148	2.37555e-05	0.00229025	Abca1;Adcy5;Adcyap1r1;Adgrb2;Adgrl1;Adgrl4;Apoe;Atp2b4;Chga;Gipr;Glp1r;Htr2b;Nppb;Nppc;Npr2;Prkg1;Ptger2;Rasd2;S1pr4;Tbxa2r					ns
control_d10 vs control_d6	GO_MEMBRANE_PROTEIN_COMPLEX			GO	positive	722	64	0.0886427	2.38107e-05	0.00229025	Acvrl1;Adam8;Apc2;Atp6v0d2;Cacna1c;Cacna1d;Cacna1g;Cacna1h;Cd247;Cd3d;Cd3e;Cd3g;Cd6;Cd8a;Cd8b1;Cdh2;Cnih2;Col13a1;Dlg2;Dnm1;Evc;Gabrq;Gjb2;Gna14;Gng3;Gria1;Gria3;Gria4;H2-Aa;H2-Ab1;H2-Eb1;Hook1;Ifnlr1;Igf2r;Il18r1;Itga8;Itgal;Itgb8;Kcnd1;Kcne3;Kcnf1;Kcng4;Lin7a;Lrrc55;Scn4b;Shisa6;Skap1;Sla2;Sntb1;Trav16d-dv11;Trav21-dv12;Trav19;Trav3-1;Trbc1;Trbc2;Trbv13-2;Trbv13-3;Trbv14;Trbv12-1;Trbv12-2;Trbv1…					ns
control_d10 vs control_d6	GO_REGULATION_OF_BLOOD_PRESSURE			GO	positive	114	18	0.157895	2.5085e-05	0.00239797	Abat;Acvrl1;Anpep;Bdkrb1;Chga;Cma1;Gas6;Glp1r;Gucy1a1;Id2;Lvrn;Mme;Nos2;Nppb;Npr2;Npy;Sgk1;Tbxa2r					ns
control_d10 vs control_d6	REACTOME_METABOLISM_OF_ANGIOTENSINOGEN_TO_ANGIOTENSINS			Reactome	positive	13	6	0.461538	2.52005e-05	0.00240163	Anpep;Cma1;Ctsd;Gzmc;Gzme;Mme					ns
control_d10 vs control_d6	KEGG_T_CELL_RECEPTOR_SIGNALING_PATHWAY	Lymphocyte	T cell	KEGG	positive	84	15	0.178571	2.67375e-05	0.00253256	Cd247;Cd28;Cd3d;Cd3e;Cd3g;Cd8a;Cd8b1;Chp2;Grap2;Icos;Itk;Lat;Lck;Pdcd1;Zap70					ns
control_d10 vs control_d6	GO_DIVALENT_INORGANIC_CATION_HOMEOSTASIS			GO	positive	332	36	0.108434	2.81576e-05	0.00265091	Adcy5;Adcyap1r1;Apoe;Atp13a2;Atp2b2;Atp2b4;Bdkrb1;Cacna1c;Cacna1d;Calb2;Casr;Ccl5;Cib2;Cx3cr1;Cxcl12;Cxcl13;Cxcr3;Cxcr6;Dmpk;Fasl;Fgf2;Gipr;Glp1r;Gng3;Gpr174;Gria1;Htr2b;Kng2;Lck;Pdgfra;Ptger2;S1pr4;Tbxa2r;Thy1;Trpv4;Tspoap1					ns
control_d10 vs control_d6	GO_POSITIVE_REGULATION_OF_LEUKOCYTE_CELL_CELL_ADHESION	Adhesion	Cell adhesion	GO	positive	183	24	0.131148	3.06118e-05	0.00281375	Adam8;Btn2a2;Ccl5;Cd160;Cd27;Cd28;Cd3e;Cd6;Fut7;Grap2;Havcr2;Icos;Il1b;Il7r;Lck;Pdcd1;Prkcz;Rasal3;Sele;Sirpa;Skap1;Sox12;Thy1;Zap70					ns
control_d10 vs control_d6	GO_POSITIVE_REGULATION_OF_SIGNALING			GO	positive	1299	101	0.0777521	3.14438e-05	0.00285642	Abat;Acvrl1;Adam8;Adamts3;Adcyap1r1;Apoe;Bambi;Bmf;C3;Cacna1d;Calb2;Card14;Casr;Ccl4;Ccl5;Ccn4;Cd226;Cd27;Cd28;Cd3e;Cdh2;Cdkn2b;Chga;Chp2;Clec4e;Clec4n;Crb2;Crlf1;Crtam;Cspg4;Cux2;Cx3cr1;Cxcl12;Dkk2;Ephb2;Esm1;Evc;Fam110c;Fasl;Fgf18;Fgf2;Gas6;Gdf6;Gipr;Gng3;Gpr174;Gpr68;Gucy1a1;Gzmb;Hand2;Havcr2;Hcst;H2-Eb1;Htr2b;Icos;Igfbp3;Il11;Il18r1;Il1b;Il7r;Inhba;Itga8;Lck;Lmo3;Mfng;Mme;Mmp12;Mmp8;Mturn;Ndr…					ns
control_d10 vs control_d6	GO_POSITIVE_REGULATION_OF_CELL_CELL_ADHESION_MEDIATED_BY_INTEGRIN	Adhesion	Cell adhesion	GO	positive	5	4	0.8	3.56857e-05	0.00318587	Ccl5;Cd3e;Cxcl13;Skap1					ns
control_d10 vs control_d6	KEGG_TYPE_I_DIABETES_MELLITUS			KEGG	positive	26	8	0.307692	3.65413e-05	0.003246	Cd28;Fasl;Gzmb;H2-Aa;H2-Ab1;H2-Eb1;Il1b;Prf1					ns
control_d10 vs control_d6	GO_ION_HOMEOSTASIS			GO	positive	543	51	0.0939227	3.6907e-05	0.00325747	Abca1;Abcg1;Adcy5;Adcyap1r1;Alox12;Apoe;Atp13a2;Atp2b2;Atp2b4;Atp6v0d2;Bdkrb1;Cacna1c;Cacna1d;Cacna1g;Calb2;Casr;Ccl5;Cib2;Cx3cr1;Cxcl12;Cxcl13;Cxcr3;Cxcr6;Dmpk;Fasl;Fgf2;Fth1;Gipr;Glp1r;Gng3;Gpr174;Gria1;Htr2b;Kcnj10;Kng2;Lck;Nppb;Pdgfra;Ptger2;S1pr4;Slc12a5;Slc7a11;Slc9a2;Slc9a4;Steap4;Tbxa2r;Thy1;Trpv4;Tspoap1;Wnk2;Wnk3					ns
control_d10 vs control_d6	GO_NERVOUS_SYSTEM_PROCESS			GO	positive	603	55	0.0912106	4.14532e-05	0.00361761	Abat;Adcy5;Aloxe3;Apoe;Asic3;Atp2b2;Bdkrb1;Cacna1d;Cacna1g;Cacna1h;Camk4;Cldn5;Cnih2;Cst7;Cux2;Cx3cr1;Cxcl12;Dlg2;Dmpk;Ephb2;Fgf13;Gabrq;Gjb2;Glp1r;Gpr179;Gpr88;Gria1;Hmcn1;Insyn1;Itga8;Kcnj10;Lamc3;Mgll;Mme;Myo3b;Myrf;Ndrg4;Neto1;Nrgn;Piezo2;Prkcz;Psap;Rgs16;Serpine2;Sgk1;Shisa6;Slc12a5;Slc7a11;Slitrk6;Slurp1;Th;Tmem98;Tmod2;Wnt10b;Wnt7a					ns
control_d10 vs control_d6	GO_POSTSYNAPTIC_DENSITY_MEMBRANE			GO	positive	50	11	0.22	4.30937e-05	0.00372934	Adam22;Atp2b2;Cacna1c;Cnih2;Dlg2;Gria1;Lin7a;Lrfn1;Lrrc4c;Neto1;Shisa6					ns
control_d10 vs control_d6	GO_ENDOPEPTIDASE_ACTIVITY			GO	positive	249	29	0.116466	4.60527e-05	0.00395239	Adam22;Adam8;Adamts15;Adamts3;Cma1;Ctsd;Ctsk;Ctss;Ctsw;Ecel1;Gzmb;Gzmc;Gzme;Gzmk;Htra4;Klk10;Mme;Mmp10;Mmp12;Mmp13;Mmp19;Mmp2;Mmp27;Mmp3;Mmp8;Papln;Prss46;Rhbdl3;Tpsb2					ns
control_d10 vs control_d6	KEGG_PRIMARY_IMMUNODEFICIENCY			KEGG	positive	27	8	0.296296	4.95592e-05	0.00420719	Cd3d;Cd3e;Cd8a;Cd8b1;Icos;Il7r;Lck;Zap70					ns
control_d10 vs control_d6	GO_REGULATION_OF_LYMPHOCYTE_DIFFERENTIATION	Lymphocyte		GO	positive	142	20	0.140845	4.99045e-05	0.00422461	Adam8;Btn2a2;Camk4;Cd27;Cd28;Crtam;Gas6;Id2;Ikzf3;Il1b;Il7r;Inhba;Lag3;Pglyrp2;Pglyrp3;Prkcz;Sox12;Tbx21;Tox;Zap70					ns
control_d10 vs control_d6	GO_ANATOMICAL_STRUCTURE_FORMATION_INVOLVED_IN_MORPHOGENESIS			GO	positive	788	67	0.0850254	5.63242e-05	0.00471666	Acvrl1;Adam8;Adgrb2;Angpt4;Angptl2;Angptl7;Anpep;Atoh8;Atp2b4;C3;Cacna1h;Cd160;Celsr1;Cldn5;Clec14a;Clec1b;Cma1;Cobl;Col8a2;Crb2;Cspg4;Cx3cr1;Cxcl13;Cxcr3;Dscam;Epb41l3;Ephb2;Esm1;Fasl;Fgf18;Fgf2;Folr1;Hand2;Hif3a;Il1b;Inhba;Itga8;Itgb8;Kif26b;Kndc1;Megf11;Mfng;Minar1;Mmp19;Mmp2;Mmp8;Ndnf;Neb;Nkx3-2;Nppb;Pdgfra;Ppp1r16b;Prl;Psap;Ptk7;Sdk1;Sfrp2;Sh2d2a;Sox18;Sphk1;Tbxa2r;Thy1;Tmod2;Wnt10b;Wnt2b;Wn…					ns
control_d10 vs control_d6	GO_SYNAPSE_ASSEMBLY			GO	positive	121	18	0.14876	5.66699e-05	0.00472016	Adgrb2;Adgrl1;Cdh2;Cux2;Dscam;Ephb2;Fgf13;Kirrel3;Lgi2;Lrfn1;Pcdhb19;Pcdhb20;Plxnb1;Sdk1;Slitrk6;Spock2;Sptbn2;Wnt7a					ns
control_d10 vs control_d6	REACTOME_SIGNALING_BY_GPCR			Reactome	positive	483	46	0.0952381	6.3292e-05	0.0052158	Adcy5;Adcyap1r1;Apoe;Arhgef19;Arhgef9;Bdkrb1;C3;Camk4;Casr;Ccl4;Ccl5;Cx3cr1;Cxcl12;Cxcl13;Cxcr3;Cxcr6;Dgka;Gipr;Glp1r;Gna14;Gng3;Gpihbp1;Gpr68;Htr2b;Kng2;Mcf2l;Mgll;Mmp3;Nbea;Ngef;Npy;Npy4r;Plppr2;Plxnb1;Prkch;Psap;Ptger2;Rgs16;Rgs17;Rgs3;Rgs8;S1pr4;Tbxa2r;Wnt10b;Wnt2b;Wnt7a					ns
control_d10 vs control_d6	GO_MHC_PROTEIN_COMPLEX_BINDING			GO	positive	21	7	0.333333	6.3829e-05	0.00521853	Cd160;Cd8a;H2-Eb1;Klrc1;Klrc2;Klrc3;Klrd1					ns
control_d10 vs control_d6	KEGG_ALLOGRAFT_REJECTION			KEGG	positive	21	7	0.333333	6.3829e-05	0.00521853	Cd28;Fasl;Gzmb;H2-Aa;H2-Ab1;H2-Eb1;Prf1					ns
control_d10 vs control_d6	KEGG_AUTOIMMUNE_THYROID_DISEASE			KEGG	positive	21	7	0.333333	6.3829e-05	0.00521853	Cd28;Fasl;Gzmb;H2-Aa;H2-Ab1;H2-Eb1;Prf1					ns
control_d10 vs control_d6	GO_POSITIVE_T_CELL_SELECTION	Lymphocyte	T cell	GO	positive	28	8	0.285714	6.6221e-05	0.00539988	Bcl11b;Cd3d;Cd3e;Cd3g;Tbx21;Themis;Tox;Zap70					ns
control_d10 vs control_d6	GO_DENSE_CORE_GRANULE			GO	positive	15	6	0.4	6.71433e-05	0.00543231	Adam8;Chga;Npy;Syt5;Syt7;Syt8					ns
control_d10 vs control_d6	GO_IMMUNE_RESPONSE_REGULATING_SIGNALING_PATHWAY			GO	positive	306	33	0.107843	6.6828e-05	0.00543231	Btn2a2;Btnl9;Cd160;Cd22;Cd226;Cd247;Cd28;Cd3d;Cd3e;Cd3g;Clec4d;Clec4e;Clec4n;Ermap;Grap2;H2-Aa;H2-Ab1;H2-Eb1;Itk;Lat;Lck;Prkch;Sh2d1a;Skap1;Sla2;Themis;Thy1;Trav16d-dv11;Trav19;Trbc1;Trbc2;Ubash3a;Zap70					ns
control_d10 vs control_d6	GO_CARTILAGE_DEVELOPMENT			GO	positive	145	20	0.137931	6.74105e-05	0.00543976	Acan;Acvrl1;Ccn4;Chst11;Ctsk;Evc;Fgf18;Fgf2;Frzb;Gdf6;Hand2;Itgb8;Mmp13;Nkx3-2;Nppc;Sfrp2;Trpv4;Wnt10b;Wnt2b;Wnt7a					ns
control_d10 vs control_d6	GO_CELL_KILLING			GO	positive	91	15	0.164835	7.03752e-05	0.0056643	C3;Cd160;Cd226;Chga;Crtam;Gzmb;Havcr2;Il7r;Krt6a;Lag3;Nos2;Pglyrp3;Prf1;Sh2d1a;Slamf7					ns
control_d10 vs control_d6	REACTOME_ADAPTIVE_IMMUNE_SYSTEM	Lymphocyte		Reactome	positive	543	50	0.092081	7.27344e-05	0.00583905	Btn2a2;Btnl9;C3;Cd101;Cd160;Cd22;Cd226;Cd247;Cd28;Cd3d;Cd3e;Cd3g;Cd8a;Cd8b1;Cd96;Crtam;Ctsd;Ctsk;Ctss;Dnm1;Fbxo2;Grap2;Hcst;Hecw2;H2-Aa;H2-Ab1;H2-Eb1;Icos;Ifitm1;Itgal;Itk;Klrc1;Klrd1;Klrg1;Lag3;Lat;Lck;Mrc2;Mylip;Pdcd1;Prkg1;Sh2d1a;Sh2d1b2;Slamf7;Sptbn2;Trav16d-dv11;Trav19;Tubb3;Tubb4a;Zap70					ns
control_d10 vs control_d6	GO_POSTSYNAPTIC_SPECIALIZATION_MEMBRANE			GO	positive	62	12	0.193548	7.47899e-05	0.00595788	Adam22;Atp2b2;Cacna1c;Cdh2;Cnih2;Dlg2;Gria1;Lin7a;Lrfn1;Lrrc4c;Neto1;Shisa6					ns
control_d10 vs control_d6	REACTOME_NEURONAL_SYSTEM			Reactome	positive	243	28	0.115226	7.47891e-05	0.00595788	Abat;Adcy5;Arhgef9;Camk4;Dlg2;Epb41l3;Gabrq;Gng3;Gria1;Gria3;Gria4;Homer3;Kcnd1;Kcnf1;Kcng4;Kcnj10;Kif17;Lin7a;Lrfn1;Nbea;Nrgn;Ptprf;Slitrk6;Syn1;Syt7;Tspoap1;Tubb3;Tubb4a					ns
control_d10 vs control_d6	GO_TRANSPORT_VESICLE			GO	positive	282	31	0.109929	7.70935e-05	0.00611005	Atp13a2;Chga;Cnih2;Dnm1;Exoc3l;Folr1;Gria1;H2-Aa;H2-Ab1;H2-Eb1;Igf2r;Kirrel3;Mme;Nkd2;Nrgn;Scamp5;Syn1;Syngr1;Synpr;Syt13;Syt17;Syt3;Syt5;Syt7;Syt8;Sytl1;Sytl2;Sytl3;Th;Tmem163;Tmem184a					ns
control_d10 vs control_d6	GO_PEPTIDE_SECRETION			GO	positive	362	37	0.10221	7.77095e-05	0.0061432	Abat;Abca1;Abcg1;Adam8;Adcy5;Apoe;Arg2;Atp13a2;Btn2a2;Cacna1c;Cacna1d;Casr;Ccl5;Ccn4;Cd22;Chga;Clec4e;Clec4n;Crtam;Exoc3l;Gipr;Glp1r;Gpr68;Havcr2;H2-Eb1;Htr2b;Il1b;Ltbp2;Mmp8;Nos2;Pou2f2;Psap;Scamp5;Slc16a2;Sncg;Syt7;Trpv4					ns
control_d10 vs control_d6	GO_POSITIVE_THYMIC_T_CELL_SELECTION	Lymphocyte	T cell	GO	positive	10	5	0.5	7.83722e-05	0.00614865	Cd3d;Cd3e;Cd3g;Tox;Zap70					ns
control_d10 vs control_d6	GO_VASCULATURE_DEVELOPMENT			GO	positive	545	50	0.0917431	7.97656e-05	0.00621092	Acvrl1;Adam8;Adgrb2;Angpt4;Angptl2;Angptl7;Anpep;Apoe;Atp2b4;C3;Cd160;Cdh2;Cldn5;Clec14a;Cma1;Col8a2;Cspg4;Cx3cr1;Cxcl13;Cxcr3;Ephb2;Esm1;Fasl;Fgf18;Fgf2;Folr1;Hand2;Hif3a;Il1b;Itgb8;Lama1;Lox;Minar1;Mmp19;Mmp2;Ndnf;Nppb;Pdgfra;Ppp1r16b;Prl;Ptk7;Sfrp2;Sh2d2a;Sox18;Sphk1;Svep1;Tbxa2r;Thy1;Tmem204;Wnt7a					ns
control_d10 vs control_d6	GO_AMINE_TRANSPORT			GO	positive	63	12	0.190476	8.80504e-05	0.00672484	Abat;Chga;Cxcl12;Slc43a2;Sncg;Syt13;Syt17;Syt3;Syt5;Syt7;Syt8;Th					ns
control_d10 vs control_d6	GO_HETEROPHILIC_CELL_CELL_ADHESION_VIA_PLASMA_MEMBRANE_CELL_ADHESION_MOLECULES	Adhesion	Cell adhesion	GO	positive	29	8	0.275862	8.72834e-05	0.00672484	Adgrl1;Cd6;Cdh2;Crb2;Crtam;Hmcn1;Itgal;Sele					ns
control_d10 vs control_d6	GO_LOCOMOTORY_BEHAVIOR			GO	positive	125	18	0.144	8.74478e-05	0.00672484	Abat;Adam22;Adcy5;Apoe;Celsr1;Cxcl12;Dscam;Gpr88;Id2;Kcnj10;Nr4a2;Psap;Rasd2;Sez6l;Slitrk6;Slurp1;Sncg;Th					ns
control_d10 vs control_d6	GO_CALCIUM_DEPENDENT_PHOSPHOLIPID_BINDING			GO	positive	37	9	0.243243	9.3104e-05	0.00703784	Anxa10;Cpne7;Syt13;Syt17;Syt3;Syt5;Syt7;Syt8;Sytl3					ns
control_d10 vs control_d6	GO_LINOLEIC_ACID_METABOLIC_PROCESS			GO	positive	16	6	0.375	0.000102685	0.00752407	Acsl1;Alox12;Aloxe3;Cyp2j9;Gsta1;Gsta2					ns
control_d10 vs control_d6	GO_NEGATIVE_REGULATION_OF_PLATELET_ACTIVATION			GO	positive	16	6	0.375	0.000102685	0.00752407	Abat;Alox12;Apoe;Pdgfra;Prkg1;Serpine2					ns
control_d10 vs control_d6	GO_PROTEIN_CONTAINING_COMPLEX_REMODELING			GO	positive	16	6	0.375	0.000102685	0.00752407	Abcg1;Apoc1;Apoe;Gpihbp1;Pla2g2e;Pla2g7					ns
control_d10 vs control_d6	GO_THYMIC_T_CELL_SELECTION	Lymphocyte	T cell	GO	positive	16	6	0.375	0.000102685	0.00752407	Cd28;Cd3d;Cd3e;Cd3g;Tox;Zap70					ns
control_d10 vs control_d6	GO_AMIDE_BINDING			GO	positive	223	26	0.116592	0.00010996	0.00796326	Adcyap1r1;Anpep;Apoe;Bdkrb1;Cma1;Cryab;Ephb2;Fbxo2;Folr1;Gipr;Glp1r;Gria1;Gria3;Gria4;H2-Aa;H2-Ab1;H2-Eb1;Inhba;Itm2a;Lvrn;Mme;Npr2;Npy4r;Psap;Trav16d-dv11;Trav19					ns
control_d10 vs control_d6	GO_NEGATIVE_REGULATION_OF_RESPONSE_TO_STIMULUS			GO	positive	1151	89	0.0773241	0.000116809	0.00841999	A2m;Abat;Actn3;Alox12;Aoah;Apc2;Apoe;Arg2;Atp2b4;Bambi;Btn2a2;Ccl5;Cd160;Cd22;Cd3e;Cd96;Cdh2;Chst11;Cst7;Cx3cr1;Cxcl12;Cxcl13;Dact2;Dact3;Dkk2;Dkkl1;Dnm1;Draxin;Enpp3;Ephb2;Fasl;Fbln1;Fgf2;Frzb;Gas6;Gipr;Havcr2;H2-Eb1;Homer3;Htr2b;Htra4;Igfbp3;Il1b;Il7r;Kng2;Lmo3;Mdfi;Minar1;Mmp12;Ndrg4;Neurl1a;Nkd2;Nlrc3;Notum;Nr4a2;Nt5e;Padi2;Pdcd1;Pdgfra;Peli3;Pglyrp2;Pglyrp3;Pid1;Prkcz;Prkg1;Psap;Ptpru;Rasal3…					ns
control_d10 vs control_d6	GO_NEGATIVE_REGULATION_OF_CELL_ACTIVATION			GO	positive	151	20	0.13245	0.000119491	0.00857353	Abat;Alox12;Apoe;Arg2;Btn2a2;Crtam;Cst7;Cygb;Enpp3;Havcr2;H2-Eb1;Id2;Inhba;Lag3;Pdgfra;Pglyrp2;Pglyrp3;Prkg1;Serpine2;Tbx21					ns
control_d10 vs control_d6	GO_CORNIFIED_ENVELOPE			GO	positive	23	7	0.304348	0.000122751	0.00874687	Cst6;Dsc2;Dsc3;Ivl;Pkp3;Sprr1b;Tchh					ns
control_d10 vs control_d6	GO_NEGATIVE_REGULATION_OF_ANTIGEN_RECEPTOR_MEDIATED_SIGNALING_PATHWAY			GO	positive	23	7	0.304348	0.000122751	0.00874687	Btn2a2;Cd160;Cd22;Sh2d1a;Sla2;Thy1;Ubash3a					ns
control_d10 vs control_d6	GO_METAL_ION_HOMEOSTASIS			GO	positive	426	41	0.0962441	0.000124703	0.00885023	Adcy5;Adcyap1r1;Apoe;Atp13a2;Atp2b2;Atp2b4;Bdkrb1;Cacna1c;Cacna1d;Calb2;Casr;Ccl5;Cib2;Cx3cr1;Cxcl12;Cxcl13;Cxcr3;Cxcr6;Dmpk;Fasl;Fgf2;Fth1;Gipr;Glp1r;Gng3;Gpr174;Gria1;Htr2b;Kcnj10;Kng2;Lck;Nppb;Pdgfra;Ptger2;S1pr4;Slc12a5;Steap4;Tbxa2r;Thy1;Trpv4;Tspoap1					ns
control_d10 vs control_d6	GO_VOLTAGE_GATED_CATION_CHANNEL_ACTIVITY			GO	positive	75	13	0.173333	0.000124771	0.00885023	Cacna1c;Cacna1d;Cacna1g;Cacna1h;Hvcn1;Kcnd1;Kcne3;Kcnf1;Kcng4;Kcnj10;Kcnk5;Lrrc55;Tspoap1					ns
control_d10 vs control_d6	REACTOME_PROTEIN_PROTEIN_INTERACTIONS_AT_SYNAPSES			Reactome	positive	56	11	0.196429	0.000128938	0.00905043	Dlg2;Epb41l3;Gria1;Gria3;Gria4;Homer3;Lin7a;Lrfn1;Ptprf;Slitrk6;Syt7					ns
control_d10 vs control_d6	GO_SKIN_DEVELOPMENT			GO	positive	188	23	0.12234	0.000130985	0.00916543	Alox12;Aloxe3;Bcl11b;Celsr1;Ctsk;Dact2;Dsc2;Dsc3;Fras1;Inhba;Ivl;Krt13;Krt6a;Ldb2;Lsr;Pkp3;Prkch;Psap;Sox18;Sprr1b;Tchh;Tgm5;Wnt10b					ns
control_d10 vs control_d6	HALLMARK_KRAS_SIGNALING_UP			Hallmark	positive	164	21	0.128049	0.000132951	0.00928204	Adam8;Adgrl4;Anxa10;Ctss;Epb41l3;Ephb2;F13a1;Gucy1a1;Id2;Igfbp3;Il1b;Il7r;Inhba;Mmd;Mmp10;Peg3;Rgs16;Scg5;Sparcl1;Tph1;Wnt7a					ns
control_d10 vs control_d6	GO_IMMUNE_SYSTEM_DEVELOPMENT			GO	positive	720	61	0.0847222	0.000133911	0.00932813	Adam8;Bcl11b;Btn2a2;Cacna1c;Camk4;Ccn4;Cd101;Cd27;Cd28;Cd3d;Cd3e;Cd3g;Cd8a;Cdkn2b;Clec1b;Clec4d;Clec4e;Crtam;Dact2;Fut7;Gas6;Gpr68;Hand2;Havcr2;Heatr9;H2-Eb1;Icos;Id2;Ikzf3;Il11;Il18r1;Il1b;Il7r;Inhba;Itk;Itm2a;Kirrel3;Lag3;Lck;Lox;Mfng;Mturn;Nkx3-2;Pdcd1;Pdgfra;Pglyrp2;Pglyrp3;Pou2f2;Prkcz;Psap;Pygo1;Sfrp2;Sox12;Tbx21;Themis;Tmem98;Tox;Trp73;Wnt10b;Wnt2b;Zap70					ns
control_d10 vs control_d6	GO_CALCIUM_MEDIATED_SIGNALING			GO	positive	153	20	0.130719	0.000143442	0.00988125	Actn3;Adgrb2;Adgrl1;Atp2b4;Cacna1c;Ccl4;Cd22;Cd3e;Chp2;Cx3cr1;Cxcr3;Cxcr6;Dmpk;Homer3;Htr2b;Lat;Sele;Sla2;Sphk1;Zap70					ns
control_d10 vs control_d6	GO_T_CELL_SELECTION	Lymphocyte	T cell	GO	positive	39	9	0.230769	0.000144355	0.00992216	Bcl11b;Cd28;Cd3d;Cd3e;Cd3g;Tbx21;Themis;Tox;Zap70					ns
control_d10 vs control_d6	GO_CYTOLYSIS			GO	positive	17	6	0.352941	0.000151693	0.0102899	Gzmb;Gzmc;Gzme;Krt6a;Mmd;Prf1					ns
control_d10 vs control_d6	GO_INTERFERON_GAMMA_PRODUCTION			GO	positive	87	14	0.16092	0.000158605	0.0106197	Cd226;Cd3e;Cd96;Crtam;Gas6;Havcr2;H2-Eb1;Il18r1;Il1b;Inhba;Itk;Pglyrp2;Pglyrp3;Sirpa					ns
control_d10 vs control_d6	REACTOME_DAP12_SIGNALING			Reactome	positive	24	7	0.291667	0.000165519	0.0110351	Grap2;Klrc1;Klrc2;Klrc3;Klrd1;Lat;Lck					ns
control_d10 vs control_d6	GO_POSITIVE_REGULATION_OF_CELL_ADHESION	Adhesion	Cell adhesion	GO	positive	321	33	0.102804	0.000167203	0.0111235	Adam8;Btn2a2;Ccl5;Cd160;Cd27;Cd28;Cd3e;Cd6;Col16a1;Cxcl12;Cxcl13;Fut7;Grap2;Havcr2;Icos;Il1b;Il7r;Kif26b;Lck;Ndnf;Pdcd1;Prkcz;Ptpru;Rasal3;Sele;Sfrp2;Sirpa;Skap1;Sox12;Spock2;Thy1;Tnfsf18;Zap70					ns
control_d10 vs control_d6	GO_EXOCYTIC_VESICLE			GO	positive	155	20	0.129032	0.000171528	0.0112903	Dnm1;Gria1;Kirrel3;Mme;Nkd2;Scamp5;Syn1;Syngr1;Synpr;Syt13;Syt17;Syt3;Syt5;Syt7;Syt8;Sytl1;Sytl2;Sytl3;Th;Tmem163					ns
control_d10 vs control_d6	GO_PHOSPHATIDYLSERINE_BINDING			GO	positive	40	9	0.225	0.000177711	0.0115747	Gas6;Mme;Syt13;Syt17;Syt3;Syt5;Syt7;Syt8;Sytl2					ns
control_d10 vs control_d6	GO_CONNECTIVE_TISSUE_DEVELOPMENT			GO	positive	192	23	0.119792	0.000179818	0.0115905	Acan;Acvrl1;Casr;Ccn4;Chst11;Ctsk;Evc;Fgf18;Fgf2;Frzb;Gdf6;Hand2;Id2;Itgb8;Lox;Mmp13;Nkx3-2;Nppc;Sfrp2;Trpv4;Wnt10b;Wnt2b;Wnt7a					ns
control_d10 vs control_d6	GO_ENZYME_LINKED_RECEPTOR_PROTEIN_SIGNALING_PATHWAY			GO	positive	743	62	0.0834455	0.000179754	0.0115905	Acvrl1;Adamts3;Angpt4;Atoh8;Atp6v0d2;Bambi;Cd3e;Cd8a;Cd8b1;Cdkn2b;Chst11;Cldn5;Clec14a;Crb2;Cspg4;Dact2;Dnm1;Ephb2;Ephb6;Esm1;Fasl;Fgf18;Fgf2;Folr1;Fut7;Gas6;Gdf6;Gfra4;Htra4;Igf2r;Igfbp3;Il1b;Inhba;Itga8;Lck;Lox;Ltbp2;Mmp2;Ndrg4;Neurl1a;Ngef;Nppb;Nppc;Npr2;Nrep;Pdgfra;Pid1;Prkcz;Prl;Ptprf;Ptpru;Rgma;Rnf165;Sfrp2;Sh2d2a;Sh3tc2;Shc2;Svep1;Tmem204;Wfikkn2;Zap70;Zfyve28					ns
control_d10 vs control_d6	GO_INTRINSIC_COMPONENT_OF_SYNAPTIC_MEMBRANE			GO	positive	88	14	0.159091	0.000179694	0.0115905	Adam22;Atp2b4;Cacna1d;Cdh2;Cnih2;Cntn1;Ephb2;Gria1;Lrfn1;Lrrc4c;Neto1;Prrt1;Shisa6;Syt7					ns
control_d10 vs control_d6	GO_REGULATION_OF_INFLAMMATORY_RESPONSE			GO	positive	258	28	0.108527	0.000209218	0.0132619	Adam8;Aoah;Apoe;Bcl6b;C3;Ccl5;Ccn4;Cd28;Cd6;Cma1;Cst7;Enpp3;Fut7;H2-Eb1;Il1b;Mgll;Mmp3;Mmp8;Nlrc3;Nos2;Nt5e;Pglyrp2;Pla2g7;Pld3;Sele;Sirpa;Sphk1;Trpv4					ns
control_d10 vs control_d6	GO_REGULATION_OF_ION_TRANSMEMBRANE_TRANSPORT			GO	positive	298	31	0.104027	0.000211336	0.013318	Atp2b4;Bdkrb1;Cacna1c;Cacna1d;Cacna1g;Cacna1h;Cnih2;Ctss;Dlg2;Ephb2;Fgf13;Gria1;Gria3;Gria4;Hecw2;Hvcn1;Kcnd1;Kcne3;Kcnf1;Kcng4;Kcnj10;Kcnk5;Lrrc55;Neto1;Scn4b;Shisa6;Slc43a2;Stac2;Thy1;Wnk2;Wnk3					ns
control_d10 vs control_d6	GO_NEGATIVE_REGULATION_OF_T_CELL_RECEPTOR_SIGNALING_PATHWAY	Lymphocyte	T cell	GO	positive	18	6	0.333333	0.00021751	0.0136242	Btn2a2;Cd160;Sh2d1a;Sla2;Thy1;Ubash3a					ns
control_d10 vs control_d6	GO_REGULATION_OF_LEUKOCYTE_APOPTOTIC_PROCESS			GO	positive	69	12	0.173913	0.000218059	0.0136311	Adam8;Arg2;Ccl5;Cd27;Cd3g;Cdkn2a;Cxcl12;Gas6;Gimap8;Il7r;Pdcd1;Slc7a11					ns
control_d10 vs control_d6	GO_MHC_PROTEIN_BINDING			GO	positive	25	7	0.28	0.000219579	0.0136437	Cd8a;Cd8b1;Fcrl6;Klrd1;Lag3;Trav16d-dv11;Trav19					ns
control_d10 vs control_d6	GO_G_PROTEIN_COUPLED_RECEPTOR_SIGNALING_PATHWAY_COUPLED_TO_CYCLIC_NUCLEOTIDE_SECOND_MESSENGER			GO	positive	146	19	0.130137	0.000221051	0.0136805	Abca1;Adcy5;Adcyap1r1;Adgrb2;Adgrl1;Adgrl4;Atp2b4;Cacna1d;Casr;Chga;Gipr;Glp1r;Gna14;Htr2b;Npy;Psap;Ptger2;S1pr4;Tbxa2r					ns
control_d10 vs control_d6	GO_HOMOPHILIC_CELL_ADHESION_VIA_PLASMA_MEMBRANE_ADHESION_MOLECULES	Adhesion	Cell adhesion	GO	positive	101	15	0.148515	0.00023479	0.0143029	Cdh2;Celsr1;Dsc2;Dsc3;Dscam;Hmcn1;Kirrel3;Pcdh10;Pcdh12;Pcdhb19;Pcdhb20;Pcdhga10;Pcdhgc5;Sdk1;Tro					ns
control_d10 vs control_d6	GO_REGULATION_OF_NATURAL_KILLER_CELL_MEDIATED_IMMUNITY	Lymphocyte	Natural Killer	GO	positive	33	8	0.242424	0.000234392	0.0143029	Cd160;Cd226;Cd96;Crtam;Havcr2;Lag3;Sh2d1a;Sh2d1b2					ns
control_d10 vs control_d6	GO_REGULATION_OF_T_CELL_RECEPTOR_SIGNALING_PATHWAY	Lymphocyte	T cell	GO	positive	33	8	0.242424	0.000234392	0.0143029	Btn2a2;Cd160;Cd226;Lck;Sh2d1a;Sla2;Thy1;Ubash3a					ns
control_d10 vs control_d6	GO_PEPTIDASE_ACTIVITY			GO	positive	369	36	0.097561	0.000243648	0.0147793	Adam22;Adam8;Adamts15;Adamts3;Anpep;Cma1;Cpxm1;Cpxm2;Cpz;Ctsd;Ctsk;Ctss;Ctsw;Ecel1;Gzmb;Gzmc;Gzme;Gzmk;Htra4;Klk10;Lvrn;Mme;Mmp10;Mmp12;Mmp13;Mmp19;Mmp2;Mmp27;Mmp3;Mmp8;Myrf;Papln;Prss46;Rhbdl3;Tpsb2;Xpnpep2					ns
control_d10 vs control_d6	GO_POSITIVE_REGULATION_OF_LYMPHOCYTE_ACTIVATION	Lymphocyte		GO	positive	235	26	0.110638	0.000256676	0.0154797	Adam8;Btn2a2;Ccl5;Cd160;Cd27;Cd28;Cd3e;Cd6;Gas6;Grap2;Havcr2;Icos;Il1b;Il7r;Lck;Pdcd1;Prkcz;Rasal3;Sirpa;Sox12;Tbx21;Thy1;Tox;Trbc1;Trbc2;Zap70					ns
control_d10 vs control_d6	GO_REGULATION_OF_LYMPHOCYTE_MEDIATED_IMMUNITY	Lymphocyte		GO	positive	113	16	0.141593	0.000258657	0.0154836	C3;Cd160;Cd226;Cd28;Cd96;Crtam;Fut7;Havcr2;Il18r1;Il1b;Il7r;Lag3;Prkcz;Sh2d1a;Sh2d1b2;Tbx21					ns
control_d10 vs control_d6	GO_CELLULAR_ION_HOMEOSTASIS			GO	positive	441	41	0.0929705	0.00026076	0.0155794	Adcy5;Adcyap1r1;Apoe;Atp13a2;Atp2b2;Atp2b4;Atp6v0d2;Bdkrb1;Cacna1c;Cacna1d;Calb2;Casr;Ccl5;Cib2;Cx3cr1;Cxcl12;Cxcl13;Cxcr3;Cxcr6;Dmpk;Fasl;Fgf2;Fth1;Gipr;Glp1r;Gng3;Gpr174;Gria1;Htr2b;Kng2;Lck;Pdgfra;Ptger2;S1pr4;Slc12a5;Slc9a2;Slc9a4;Tbxa2r;Thy1;Trpv4;Tspoap1					ns
control_d10 vs control_d6	GO_MONOAMINE_TRANSPORT			GO	positive	51	10	0.196078	0.00026347	0.0155943	Abat;Chga;Cxcl12;Sncg;Syt13;Syt17;Syt3;Syt5;Syt7;Syt8					ns
control_d10 vs control_d6	GO_REGULATION_OF_ANTIGEN_RECEPTOR_MEDIATED_SIGNALING_PATHWAY			GO	positive	51	10	0.196078	0.00026347	0.0155943	Btn2a2;Cd160;Cd22;Cd226;Lck;Prkch;Sh2d1a;Sla2;Thy1;Ubash3a					ns
control_d10 vs control_d6	GO_CELL_MOTILITY			GO	positive	1164	88	0.0756014	0.000273502	0.0160889	Acvrl1;Adam8;Alox12;Angpt4;Apc2;Apoe;Atoh8;Atp2b4;Bambi;Bcl11b;Bdkrb1;Ccl4;Ccl5;Ccn4;Cdh2;Celsr1;Chga;Cldn5;Clec14a;Crb2;Crtam;Cspg4;Cx3cr1;Cxcl12;Cxcl13;Cxcr3;Cxcr6;Cygb;Dnah8;Fam110c;Fbln1;Fgf13;Fgf18;Fgf2;Folr1;Fut7;Gas6;Hand2;Htr2b;Ifitm1;Igfbp3;Il1b;Itgal;Itgb8;Kirrel3;Lama1;Lamc3;Lck;Ldb2;Lox;Mmp12;Ndnf;Ndrg4;Neurl1a;Nr4a2;Olr1;Padi2;Pdgfra;Pla2g7;Plxnb1;Prkcz;Prkg1;Ptk7;Ptprf;Ptpru;Rhof;Rh…					ns
control_d10 vs control_d6	GO_NEGATIVE_REGULATION_OF_DEVELOPMENTAL_PROCESS			GO	positive	664	56	0.0843373	0.000281564	0.0163507	Abca1;Abcg1;Acvrl1;Adgrb2;Angpt4;Angptl7;Apoe;Atp2b4;Ccn4;Cd160;Cldn5;Crmp1;Ctsk;Cx3cr1;Dact3;Dio3;Draxin;Ephb2;Fasl;Fbln1;Fgf13;Frzb;Gas6;Gpr68;Hand2;Id2;Il1b;Inhba;Inpp5j;Lag3;Lingo1;Lrp3;Minar1;Mylip;Ngef;Nkx3-2;Nppb;Nppc;Npr2;Pdcd1;Pglyrp2;Pglyrp3;Prl;Rgma;Sema3f;Sfrp2;Tbx21;Tbxa2r;Thy1;Tmem119;Tmem98;Trp73;Trpv4;Vat1;Wnt10b;Wnt7a					ns
control_d10 vs control_d6	GO_POSITIVE_REGULATION_OF_PHOSPHORUS_METABOLIC_PROCESS			GO	positive	802	65	0.0810474	0.000284968	0.0164519	Acsl1;Acvrl1;Adam8;Adcy5;Adcyap1r1;Agap2;Angpt4;Apoe;Atp2b4;C3;Card14;Casr;Ccl4;Ccl5;Cd27;Cd3e;Cdh2;Chp2;Cntn1;Crlf1;Cspg4;Cx3cr1;Dscam;Dynap;Ephb2;Ephb6;Fgf13;Fgf18;Fgf2;Gas6;Gdf6;Gng3;Hand2;Havcr2;H2-Eb1;Htr2b;Igfbp3;Il11;Il1b;Inhba;Kndc1;Lat;Mmd;Mmp8;Mturn;Ndrg4;Neurl1a;Nos2;Pdgfra;Pid1;Ppp1r16b;Prkcz;Psap;Sbk2;Sfrp2;Sh2d3c;Shc2;Sphk1;Tmem119;Tnfsf18;Tnik;Trp73;Trpv4;Wnk3;Wnt7a					ns
control_d10 vs control_d6	GO_REGULATION_OF_T_CELL_APOPTOTIC_PROCESS	Lymphocyte	T cell	GO	positive	26	7	0.269231	0.000287013	0.0164519	Adam8;Arg2;Ccl5;Cd27;Gimap8;Il7r;Pdcd1					ns
control_d10 vs control_d6	GO_SENSORY_ORGAN_DEVELOPMENT			GO	positive	372	36	0.0967742	0.000284884	0.0164519	Acvrl1;Angptl7;Atp2b4;Bcl11b;Cacna1c;Celsr1;Col8a2;Cryab;Dio3;Dscam;Ephb2;Fasl;Fgf2;Frzb;Gjb2;Hand2;Inhba;Itga8;Lama1;Lamc3;Lin7a;Megf11;Myo3b;Nkx3-2;Pdgfra;Psap;Ptk7;Rab11fip4;Sdk1;Slc7a11;Slitrk6;Th;Thy1;Wnt10b;Wnt2b;Wnt7a					ns
control_d10 vs control_d6	GO_T_CELL_DIFFERENTIATION_IN_THYMUS	Lymphocyte	T cell	GO	positive	61	11	0.180328	0.000285208	0.0164519	Adam8;Bcl11b;Camk4;Cd28;Cd3d;Cd3e;Cd3g;Il1b;Il7r;Tox;Zap70					ns
control_d10 vs control_d6	GO_CELL_PART_MORPHOGENESIS			GO	positive	501	45	0.0898204	0.000287981	0.016477	Apoe;Bcl11b;Cdh2;Cobl;Crabp2;Crmp1;Cux2;Cxcl12;Dok6;Draxin;Dscam;Epb41l3;Ephb2;Ephb6;Fgf13;Gfra4;Hecw2;Kirrel3;Kndc1;Lama1;Lingo1;Lrrc4c;Lzts1;Ngef;Nr4a2;Ntn3;Nyap2;Pid1;Plxnb1;Prkcz;Rnf165;Sema3f;Sgk1;Slitrk6;Sptbn2;Syt17;Syt3;Thy1;Tmeff1;Tnik;Tubb3;Unc5a;Unc5c;Wnt7a;Zdhhc15					ns
control_d10 vs control_d6	GO_NEGATIVE_REGULATION_OF_CELL_ADHESION	Adhesion	Cell adhesion	GO	positive	211	24	0.113744	0.000289614	0.0165399	Abat;Acvrl1;Adam22;Alox12;Arg2;B4galnt2;Btn2a2;Cdkn2a;Crtam;Cxcl12;Dact2;Dscam;Fbln1;Havcr2;H2-Eb1;Kng2;Lag3;Mmp12;Plxnb1;Prkg1;Serpine2;Tbx21;Tnc;Trpv4					ns
control_d10 vs control_d6	GO_CELL_BODY_MEMBRANE			GO	positive	19	6	0.315789	0.000303902	0.0171666	Cd22;Cx3cr1;Kcne3;Rgs8;Thy1;Unc5a					ns
control_d10 vs control_d6	GO_CGMP_MEDIATED_SIGNALING			GO	positive	19	6	0.315789	0.000303902	0.0171666	Apoe;Htr2b;Nppb;Nppc;Npr2;Prkg1					ns
control_d10 vs control_d6	REACTOME_FORMATION_OF_THE_CORNIFIED_ENVELOPE			Reactome	positive	43	9	0.209302	0.000318346	0.0178849	Dsc2;Dsc3;Ivl;Krt13;Krt6a;Pkp3;Sprr1b;Tchh;Tgm5					ns
control_d10 vs control_d6	GO_REGULATION_OF_TRANS_SYNAPTIC_SIGNALING			GO	positive	293	30	0.102389	0.000348696	0.0192763	Abat;Apoe;Cacna1d;Calb2;Cdh2;Cnih2;Cux2;Cx3cr1;Dmpk;Dnm1;Ephb2;Gria1;Gucy1a1;Il1b;Kcnj10;Lrrc4c;Lzts1;Mme;Neto1;Neurl1a;Nrgn;Prkcz;Serpine2;Shisa6;Slc7a11;Sncg;Syn1;Syngr1;Syt7;Wnt7a					ns
control_d10 vs control_d6	GO_AMPA_GLUTAMATE_RECEPTOR_COMPLEX			GO	positive	13	5	0.384615	0.000350782	0.0192887	Cnih2;Gria1;Gria3;Gria4;Shisa6					ns
control_d10 vs control_d6	GO_POSITIVE_REGULATION_OF_CELL_ACTIVATION			GO	positive	280	29	0.103571	0.000359314	0.0196189	Adam8;Btn2a2;Ccl5;Cd160;Cd226;Cd27;Cd28;Cd3e;Cd6;Clec4d;Gas6;Grap2;Havcr2;Icos;Il1b;Il7r;Lck;Mmp8;Pdcd1;Prkcz;Rasal3;Sirpa;Sox12;Tbx21;Thy1;Tox;Trbc1;Trbc2;Zap70					ns
control_d10 vs control_d6	GO_CELL_JUNCTION_ASSEMBLY			GO	positive	294	30	0.102041	0.000369475	0.0200679	Actn3;Acvrl1;Adgrb2;Adgrl1;Cdh2;Cldn5;Col16a1;Cux2;Dscam;Epb41l3;Ephb2;Fgf13;Gjb2;Il1b;Kirrel3;Lgi2;Lrfn1;Lsr;Pcdhb19;Pcdhb20;Pkp3;Plxnb1;Prkch;Sdk1;Slitrk6;Spock2;Sptbn2;Thy1;Trpv4;Wnt7a					ns
control_d10 vs control_d6	GO_INTRINSIC_COMPONENT_OF_POSTSYNAPTIC_MEMBRANE			GO	positive	63	11	0.174603	0.0003819	0.0206345	Adam22;Cdh2;Cnih2;Cntn1;Ephb2;Gria1;Lrfn1;Lrrc4c;Neto1;Prrt1;Shisa6					ns
control_d10 vs control_d6	GO_ADULT_BEHAVIOR			GO	positive	84	13	0.154762	0.000399718	0.0214852	Abat;Adam22;Cxcl12;Id2;Kcnj10;Npy;Nr4a2;Sdk1;Sez6l;Slc7a11;Slitrk6;Sncg;Sptbn2					ns
control_d10 vs control_d6	GO_G_PROTEIN_COUPLED_RECEPTOR_ACTIVITY			GO	positive	242	26	0.107438	0.000406286	0.0216627	Adcyap1r1;Adgrb2;Adgrl1;Adgrl4;Bdkrb1;Casr;Celsr1;Cx3cr1;Cxcr3;Cxcr6;Gipr;Glp1r;Gpr162;Gpr174;Gpr179;Gpr68;Gpr87;Gpr88;Htr2b;Npy;Npy4r;Ptger2;S1pr4;Sorcs1;Sphk1;Tbxa2r					ns
control_d10 vs control_d6	GO_REGULATION_OF_BLOOD_CIRCULATION			GO	positive	191	22	0.115183	0.000428452	0.0227541	Atp2b2;Atp2b4;Cacna1c;Cacna1d;Cacna1g;Cacna1h;Casr;Chga;Cyp2j9;Dmpk;Dsc2;Fgf13;Glp1r;Hspb7;Kcnd1;Kcne3;Nppc;Npr2;Ptger2;Scn4b;Tbxa2r;Th					ns
control_d10 vs control_d6	GO_EPIDERMIS_DEVELOPMENT			GO	positive	217	24	0.110599	0.000438718	0.0231255	Bcl11b;Celsr1;Crabp2;Cst6;Ctsk;Dsc2;Dsc3;H2-Eb1;Inhba;Ivl;Krt13;Krt6a;Ldb2;Pkp3;Prkch;Psap;Slitrk6;Sox18;Sprr1b;Sult2b1;Svep1;Tchh;Tgm5;Wnt10b					ns
control_d10 vs control_d6	GO_NATURAL_KILLER_CELL_MEDIATED_IMMUNE_RESPONSE_TO_TUMOR_CELL	Lymphocyte	Natural Killer	GO	positive	8	4	0.5	0.000439911	0.0231255	Cd160;Cd226;Crtam;Havcr2					ns
control_d10 vs control_d6	GO_T_CELL_APOPTOTIC_PROCESS	Lymphocyte	T cell	GO	positive	36	8	0.222222	0.000444448	0.0232852	Adam8;Arg2;Ccl5;Cd27;Fasl;Gimap8;Il7r;Pdcd1					ns
control_d10 vs control_d6	GO_GATED_CHANNEL_ACTIVITY			GO	positive	179	21	0.117318	0.000448384	0.0234124	Asic3;Cacna1c;Cacna1d;Cacna1g;Cacna1h;Gabrq;Gria1;Gria3;Gria4;Hvcn1;Kcnd1;Kcne3;Kcnf1;Kcng4;Kcnj10;Kcnk5;Lrrc55;Piezo2;Scn4b;Trpv4;Tspoap1					ns
control_d10 vs control_d6	GO_CALCIUM_ION_REGULATED_EXOCYTOSIS			GO	positive	45	9	0.2	0.000455483	0.0235457	Cacna1g;Cacna1h;Scamp5;Syt13;Syt17;Syt3;Syt5;Syt7;Syt8					ns
control_d10 vs control_d6	GO_CORNIFICATION			GO	positive	45	9	0.2	0.000455483	0.0235457	Dsc2;Dsc3;Ivl;Krt13;Krt6a;Pkp3;Sprr1b;Tchh;Tgm5					ns
control_d10 vs control_d6	REACTOME_KERATINIZATION			Reactome	positive	45	9	0.2	0.000455483	0.0235457	Dsc2;Dsc3;Ivl;Krt13;Krt6a;Pkp3;Sprr1b;Tchh;Tgm5					ns
control_d10 vs control_d6	GO_POSITIVE_REGULATION_OF_TRANSPORT			GO	positive	647	54	0.0834621	0.000463116	0.0239005	Abat;Abca1;Abcg1;Adam8;Adcyap1r1;Apoe;Atp13a2;Bdkrb1;C3;Cacna1d;Cacna1g;Cacna1h;Casr;Ccl4;Ccl5;Cdh2;Chp2;Clec4e;Clec4n;Cntn1;Crtam;Ctss;Cxcl12;Dnm1;Eepd1;Ephb2;Gas6;Gipr;Gpr68;Gzmb;Havcr2;H2-Eb1;Htr2b;Il1b;Inhba;Kcne3;Lrrc55;Mmp8;Nppb;Prkcz;Prl;Scamp5;Scn4b;Sele;Sgk1;Sirpa;Stac2;Syt7;Sytl2;Thy1;Trp73;Wnk2;Wnk3;Zfp13					ns
control_d10 vs control_d6	GO_ALPHA_BETA_T_CELL_ACTIVATION	Lymphocyte	T cell	GO	positive	119	16	0.134454	0.000468762	0.0241118	Arg2;Bcl11b;Cd160;Cd28;Cd3e;Crtam;Fut7;Il18r1;Itk;Prkcz;Psap;Rasal3;Tbx21;Tmem98;Tox;Zap70					ns
control_d10 vs control_d6	REACTOME_DAP12_INTERACTIONS			Reactome	positive	28	7	0.25	0.000471423	0.0242085	Grap2;Klrc1;Klrc2;Klrc3;Klrd1;Lat;Lck					ns
control_d10 vs control_d6	GO_LIPID_BINDING			GO	positive	513	45	0.0877193	0.000481051	0.0245005	Abca1;Abcg1;Anxa10;Apoc1;Apoe;Atp13a2;Cd6;Cpne7;Crabp1;Crabp2;Dgka;Gas6;Gpihbp1;Gsta1;Gsta2;Igf2r;Lama1;Mcf2l;Mme;Nrgn;Paqr9;Pcyt1b;Pla2g2e;Pla2g7;Psap;Psd;S1pr4;Sdcbp2;Sidt1;Sphk1;Spon2;Sptbn2;Sult2b1;Syt13;Syt17;Syt3;Syt5;Syt7;Syt8;Sytl2;Sytl3;Thy1;Trpv4;Vill;Zfyve28					ns
control_d10 vs control_d6	GO_CELLULAR_COMPONENT_MORPHOGENESIS			GO	positive	573	49	0.0855148	0.000489919	0.0249113	Apoe;Bcl11b;Cdh2;Cobl;Crabp2;Crmp1;Cux2;Cxcl12;Dok6;Draxin;Dscam;Epb41l3;Ephb2;Ephb6;Fgf13;Gfra4;Hecw2;Kirrel3;Kndc1;Lama1;Lingo1;Lrrc4c;Lzts1;Neb;Ngef;Nr4a2;Ntn3;Nyap2;Pdgfra;Pid1;Plxnb1;Prkcz;Rnf165;Sema3f;Sgk1;Slitrk6;Sptbn2;Syt17;Syt3;Thy1;Tmeff1;Tmod2;Tnik;Tubb3;Unc5a;Unc5c;Wnt7a;Zdhhc15;Zpbp					ns
control_d10 vs control_d6	GO_POSITIVE_REGULATION_OF_LIPASE_ACTIVITY			GO	positive	55	10	0.181818	0.00049916	0.0253397	Adcyap1r1;Ccl5;Fgf2;Gpihbp1;Htr2b;Itk;Pdgfra;Prkcz;S1pr4;Sele					ns
control_d10 vs control_d6	GO_LEUKOCYTE_APOPTOTIC_PROCESS			GO	positive	86	13	0.151163	0.000504937	0.0255079	Adam8;Arg2;Ccl5;Cd27;Cd3g;Cdkn2a;Cxcl12;Fasl;Gas6;Gimap8;Il7r;Pdcd1;Slc7a11					ns
control_d10 vs control_d6	GO_PHOSPHOLIPID_BINDING			GO	positive	300	30	0.1	0.00051878	0.02608	Abca1;Abcg1;Anxa10;Apoc1;Apoe;Atp13a2;Cpne7;Dgka;Gas6;Mcf2l;Mme;Nrgn;Pcyt1b;Pla2g2e;Pla2g7;Psap;Psd;Sdcbp2;Sptbn2;Syt13;Syt17;Syt3;Syt5;Syt7;Syt8;Sytl2;Sytl3;Thy1;Vill;Zfyve28					ns
control_d10 vs control_d6	GO_REGULATION_OF_CHOLESTEROL_ESTERIFICATION			GO	positive	4	3	0.75	0.000548891	0.0272411	Abcg1;Apoc1;Apoe					ns
control_d10 vs control_d6	GO_CATION_CHANNEL_COMPLEX			GO	positive	121	16	0.132231	0.000565543	0.0279454	Cacna1c;Cacna1d;Cacna1g;Cacna1h;Cnih2;Dlg2;Gria1;Gria3;Gria4;Kcnd1;Kcne3;Kcnf1;Kcng4;Lrrc55;Scn4b;Shisa6					ns
control_d10 vs control_d6	REACTOME_NEUROTRANSMITTER_RECEPTORS_AND_POSTSYNAPTIC_SIGNAL_TRANSMISSION			Reactome	positive	121	16	0.132231	0.000565543	0.0279454	Adcy5;Arhgef9;Camk4;Dlg2;Gabrq;Gng3;Gria1;Gria3;Gria4;Kcnj10;Kif17;Lin7a;Nbea;Nrgn;Tubb3;Tubb4a					ns
control_d10 vs control_d6	GO_INTRINSIC_COMPONENT_OF_POSTSYNAPTIC_DENSITY_MEMBRANE			GO	positive	29	7	0.241379	0.000593649	0.029229	Adam22;Cnih2;Gria1;Lrfn1;Lrrc4c;Neto1;Shisa6					ns
control_d10 vs control_d6	GO_POSITIVE_REGULATION_OF_LYMPHOCYTE_MEDIATED_IMMUNITY	Lymphocyte		GO	positive	77	12	0.155844	0.000619748	0.0303221	C3;Cd160;Cd226;Cd28;Crtam;Il18r1;Il1b;Lag3;Prkcz;Sh2d1a;Sh2d1b2;Tbx21					ns
control_d10 vs control_d6	GO_ANCHORED_COMPONENT_OF_MEMBRANE			GO	positive	99	14	0.141414	0.000623801	0.0303766	Cd160;Cntn1;Eepd1;Folr1;Gas1;Gfra4;Gpihbp1;Nrn1;Nt5e;Opcml;Rgma;Syn1;Thy1;Xpnpep2					ns
control_d10 vs control_d6	GO_NEGATIVE_REGULATION_OF_IMMUNE_RESPONSE			GO	positive	99	14	0.141414	0.000623801	0.0303766	A2m;Arg2;Cd160;Cd96;Enpp3;Havcr2;H2-Eb1;Il7r;Mmp12;Nlrc3;Pdcd1;Pglyrp2;Pglyrp3;Tbx21					ns
control_d10 vs control_d6	GO_AXON_DEVELOPMENT			GO	positive	374	35	0.0935829	0.000637449	0.0308158	Apoe;Bcl11b;Cdh2;Cobl;Crabp2;Crmp1;Cxcl12;Dok6;Draxin;Dscam;Ephb2;Ephb6;Fgf13;Folr1;Gfra4;Lama1;Lingo1;Lrrc4c;Nr4a2;Nrep;Ntn3;Plxnb1;Ptprf;Rgma;Rnf165;Sema3f;Slitrk6;Sptbn2;Thy1;Tmeff1;Tnc;Tubb3;Unc5a;Unc5c;Wnt7a					ns
control_d10 vs control_d6	GO_REGULATION_OF_TRANSMEMBRANE_TRANSPORT			GO	positive	360	34	0.0944444	0.000644169	0.031028	Atp2b4;Bdkrb1;C3;Cacna1c;Cacna1d;Cacna1g;Cacna1h;Cnih2;Ctss;Dlg2;Ephb2;Fgf13;Gria1;Gria3;Gria4;Hecw2;Hvcn1;Il1b;Kcnd1;Kcne3;Kcnf1;Kcng4;Kcnj10;Kcnk5;Lrrc55;Neto1;Pid1;Scn4b;Shisa6;Slc43a2;Stac2;Thy1;Wnk2;Wnk3					ns
control_d10 vs control_d6	GO_GROWTH			GO	positive	641	53	0.0826833	0.00064863	0.0311485	Actn3;Acvrl1;Apoe;Bdkrb1;Cda;Cdkn2a;Chst11;Cobl;Crabp2;Creg1;Cryab;Cxcl12;Dact3;Dio3;Draxin;Dscam;Epb41l3;Evc;Fgf13;Fgf2;Frzb;Gas1;Gas6;Igfbp3;Inhba;Kazald1;Kif26b;Minar1;Mmp13;Ndrg4;Nppb;Nppc;Pglyrp2;Pglyrp3;Prkcz;Prl;Psap;Ptk7;Sema3f;Serpine2;Sfrp2;Sgk1;Slc12a5;Slitrk6;Sphk1;Sptbn2;Syt17;Syt3;Tmem8b;Tnc;Trp73;Wnt10b;Wnt7a					ns
control_d10 vs control_d6	GO_ACETYLGALACTOSAMINYLTRANSFERASE_ACTIVITY			GO	positive	38	8	0.210526	0.000654699	0.0312926	B3galt1;B3gnt8;B4galnt2;B4galnt4;Galnt16;Galnt6;Galnt9;Gbgt1					ns
control_d10 vs control_d6	GO_CELLULAR_DEFENSE_RESPONSE			GO	positive	38	8	0.210526	0.000654699	0.0312926	Cx3cr1;Itk;Klrc1;Klrc2;Klrc3;Klrg1;Prf1;Sh2d1a					ns
control_d10 vs control_d6	GO_INTRINSIC_COMPONENT_OF_POSTSYNAPTIC_SPECIALIZATION_MEMBRANE			GO	positive	38	8	0.210526	0.000654699	0.0312926	Adam22;Cdh2;Cnih2;Gria1;Lrfn1;Lrrc4c;Neto1;Shisa6					ns
control_d10 vs control_d6	REACTOME_ACTIVATION_OF_NMDA_RECEPTORS_AND_POSTSYNAPTIC_EVENTS			Reactome	positive	67	11	0.164179	0.000658888	0.031379	Camk4;Dlg2;Gria1;Gria3;Gria4;Kif17;Lin7a;Nbea;Nrgn;Tubb3;Tubb4a					ns
control_d10 vs control_d6	GO_MODIFIED_AMINO_ACID_BINDING			GO	positive	57	10	0.175439	0.000670562	0.0318062	Folr1;Gas6;Mme;Syt13;Syt17;Syt3;Syt5;Syt7;Syt8;Sytl2					ns
control_d10 vs control_d6	GO_GLUTAMATERGIC_SYNAPSE			GO	positive	237	25	0.105485	0.000682571	0.0321305	Acan;Adam22;Apoe;Atp2b2;Atp2b4;Camk4;Cnih2;Dlg2;Dnm1;Ephb2;Gria1;Gucy1a1;Lrrc4c;Neto1;Nrgn;Prkcz;Prrt1;Sema3f;Shisa6;Sparcl1;Sptbn2;Syt7;Tnik;Tspoap1;Wnt7a					ns
control_d10 vs control_d6	GO_MUSCLE_CONTRACTION			GO	positive	237	25	0.105485	0.000682571	0.0321305	Abat;Actn3;Arg2;Atp2b4;Cacna1c;Cacna1d;Cacna1g;Cacna1h;Chga;Cryab;Dmpk;Dsc2;Fgf13;Gucy1a1;Htr2b;Kcne3;Myl7;Neb;Prkg1;Scn4b;Sntb1;Sphk1;Stac2;Tbxa2r;Tmod2					ns
control_d10 vs control_d6	REACTOME_G_ALPHA_I_SIGNALLING_EVENTS			Reactome	positive	237	25	0.105485	0.000682571	0.0321305	Adcy5;Apoe;Bdkrb1;C3;Camk4;Casr;Ccl4;Ccl5;Cx3cr1;Cxcl12;Cxcl13;Cxcr3;Cxcr6;Gng3;Gpihbp1;Kng2;Nbea;Npy;Npy4r;Psap;Rgs16;Rgs17;Rgs3;Rgs8;S1pr4					ns
control_d10 vs control_d6	GO_PRESYNAPSE			GO	positive	333	32	0.0960961	0.000684883	0.0321905	Adgrl1;Atp2b2;Atp2b4;Cacna1d;Calb2;Casr;Cdh2;Cntn1;Dnm1;Ephb2;Gria1;Kcnj10;Kirrel3;Lin7a;Mme;Scamp5;Sncg;Sphk1;Sptbn2;Syn1;Syngr1;Synpr;Syt17;Syt3;Syt5;Syt7;Syt8;Th;Tmem163;Tnik;Tspoap1;Wnt7a					ns
control_d10 vs control_d6	GO_CAMERA_TYPE_EYE_DEVELOPMENT			GO	positive	224	24	0.107143	0.000694241	0.0324829	Acvrl1;Angptl7;Atp2b4;Bcl11b;Cacna1c;Col8a2;Cryab;Dio3;Dscam;Ephb2;Fgf2;Inhba;Lama1;Lamc3;Megf11;Pdgfra;Rab11fip4;Sdk1;Slc7a11;Slitrk6;Th;Thy1;Wnt2b;Wnt7a					ns
control_d10 vs control_d6	GO_LYMPHOCYTE_MIGRATION	Lymphocyte		GO	positive	89	13	0.146067	0.000706175	0.0327944	Adam8;Ccl4;Ccl5;Crtam;Cxcl12;Cxcl13;Cxcr3;Fut7;Gas6;Itgal;Padi2;Tbx21;Zap70					ns
control_d10 vs control_d6	GO_REGULATION_OF_PEPTIDE_SECRETION			GO	positive	292	29	0.0993151	0.000712578	0.0329931	Abat;Abcg1;Adam8;Adcy5;Apoe;Arg2;Atp13a2;Btn2a2;Cacna1c;Cacna1d;Casr;Ccl5;Ccn4;Cd22;Chga;Clec4e;Clec4n;Crtam;Gipr;Glp1r;Gpr68;Havcr2;H2-Eb1;Htr2b;Il1b;Mmp8;Nos2;Scamp5;Syt7					ns
control_d10 vs control_d6	GO_CATION_TRANSMEMBRANE_TRANSPORT			GO	positive	553	47	0.084991	0.000723656	0.0334562	Asic3;Atp13a2;Atp2b2;Atp2b4;Atp6v0d2;Bdkrb1;Cacna1c;Cacna1d;Cacna1g;Cacna1h;Cnih2;Ctss;Dlg2;Ephb2;Fasl;Fgf13;Fgf2;Gas6;Gria1;Gria3;Gria4;Hecw2;Htr2b;Hvcn1;Kcnd1;Kcne3;Kcnf1;Kcng4;Kcnj10;Kcnk5;Lck;Lrrc55;Neto1;Piezo2;Scn4b;Shisa6;Slc12a5;Slc36a2;Slc43a2;Slc9a2;Slc9a4;Stac2;Thy1;Tmem163;Trpv4;Wnk2;Wnk3					ns
control_d10 vs control_d6	GO_NEGATIVE_REGULATION_OF_INTERFERON_GAMMA_PRODUCTION			GO	positive	30	7	0.233333	0.000739749	0.0339978	Cd96;Gas6;Havcr2;H2-Eb1;Inhba;Pglyrp2;Pglyrp3					ns
control_d10 vs control_d6	GO_CYCLIC_NUCLEOTIDE_BIOSYNTHETIC_PROCESS			GO	positive	15	5	0.333333	0.000749796	0.0341654	Adcy5;Gucy1a1;Nppb;Nppc;Npr2					ns
control_d10 vs control_d6	GO_PEPTIDE_ANTIGEN_BINDING			GO	positive	15	5	0.333333	0.000749796	0.0341654	H2-Aa;H2-Ab1;H2-Eb1;Trav16d-dv11;Trav19					ns
control_d10 vs control_d6	GO_CGMP_BIOSYNTHETIC_PROCESS			GO	positive	9	4	0.444444	0.000759078	0.0342777	Gucy1a1;Nppb;Nppc;Npr2					ns
control_d10 vs control_d6	GO_LOW_DENSITY_LIPOPROTEIN_PARTICLE_REMODELING			GO	positive	9	4	0.444444	0.000759078	0.0342777	Abcg1;Apoe;Pla2g2e;Pla2g7					ns
control_d10 vs control_d6	GO_NEGATIVE_REGULATION_OF_PLATELET_AGGREGATION			GO	positive	9	4	0.444444	0.000759078	0.0342777	Abat;Alox12;Prkg1;Serpine2					ns
control_d10 vs control_d6	GO_REGULATION_OF_CELL_CELL_ADHESION_MEDIATED_BY_INTEGRIN	Adhesion	Cell adhesion	GO	positive	9	4	0.444444	0.000759078	0.0342777	Ccl5;Cd3e;Cxcl13;Skap1					ns
control_d10 vs control_d6	GO_IMMUNE_RECEPTOR_ACTIVITY			GO	positive	101	14	0.138614	0.000764628	0.0344782	Cd160;Crlf1;Cx3cr1;Cxcr3;Cxcr6;Gfra4;H2-Aa;H2-Ab1;H2-Eb1;Ifnlr1;Il11ra1;Il18r1;Il7r;Il9r					ns
control_d10 vs control_d6	GO_REGULATION_OF_GLUTAMATE_RECEPTOR_SIGNALING_PATHWAY			GO	positive	39	8	0.205128	0.0007864	0.0353234	Cnih2;Dlg2;Ephb2;Gria1;Gria3;Gria4;Neto1;Shisa6					ns
control_d10 vs control_d6	GO_ERK1_AND_ERK2_CASCADE			GO	positive	213	23	0.107981	0.000798662	0.0357019	Apoe;Btn2a2;Casr;Ccl4;Ccl5;Ephb2;Fbln1;Fgf18;Fgf2;Gas6;Hand2;Havcr2;H2-Eb1;Htr2b;Il1b;Lmo3;Mturn;Ndrg4;Pdgfra;Prkcz;Sirpa;Trpv4;Wnk2					ns
control_d10 vs control_d6	GO_REGULATION_OF_SYNAPTIC_PLASTICITY			GO	positive	125	16	0.128	0.000811201	0.0360549	Apoe;Calb2;Cx3cr1;Ephb2;Gria1;Kcnj10;Lzts1;Mme;Neto1;Neurl1a;Nrgn;Prkcz;Serpine2;Shisa6;Syngr1;Syt7					ns
control_d10 vs control_d6	GO_NEGATIVE_REGULATION_OF_CELL_DEVELOPMENT			GO	positive	227	24	0.105727	0.000838422	0.0371585	Apoe;Crmp1;Dio3;Draxin;Ephb2;Fbln1;Fgf13;Frzb;Id2;Il1b;Inpp5j;Lingo1;Minar1;Mylip;Ngef;Nppc;Npr2;Rgma;Sema3f;Thy1;Tmem98;Trp73;Trpv4;Wnt7a					ns
control_d10 vs control_d6	GO_SERINE_HYDROLASE_ACTIVITY			GO	positive	102	14	0.137255	0.000844556	0.0372708	Adam8;Cma1;Gzmb;Gzmc;Gzme;Gzmk;Htra4;Klk10;Mmp2;Mmp3;Mmp8;Prss46;Rhbdl3;Tpsb2					ns
control_d10 vs control_d6	GO_CELL_CELL_JUNCTION			GO	positive	352	33	0.09375	0.0008724	0.0383233	Adcyap1r1;Calb2;Cd3e;Cdh2;Cldn5;Clmp;Col13a1;Dsc2;Dsc3;Epb41l3;Fgf13;Gjb2;Hmcn1;Itk;Kirrel3;Lama1;Lat;Lin7a;Lsr;Nphs2;Pcdh12;Pkp3;Prkcz;Ptk7;Ptpru;Scn4b;Skap1;Themis;Tmem204;Trim29;Trpv4;Wnk3;Zap70					ns
control_d10 vs control_d6	GO_POSITIVE_REGULATION_OF_PHOSPHOLIPASE_ACTIVITY			GO	positive	49	9	0.183673	0.000875715	0.0383233	Adcyap1r1;Ccl5;Fgf2;Htr2b;Itk;Pdgfra;Prkcz;S1pr4;Sele					ns
control_d10 vs control_d6	GO_PROTEIN_LIPID_COMPLEX_SUBUNIT_ORGANIZATION			GO	positive	31	7	0.225806	0.00091288	0.0395005	Abca1;Abcg1;Apoc1;Apoe;Gpihbp1;Pla2g2e;Pla2g7					ns
control_d10 vs control_d6	GO_HUMORAL_IMMUNE_RESPONSE			GO	positive	151	18	0.119205	0.000925701	0.0399995	A2m;C3;Cd28;Chga;Cxcl13;H2-Ab1;H2-Eb1;Il1b;Krt6a;Mfap4;Pdcd1;Pglyrp2;Pglyrp3;Pou2f2;Sh2d1a;Spon2;Trbc1;Trbc2					ns
control_d10 vs control_d6	GO_ENDOPEPTIDASE_REGULATOR_ACTIVITY			GO	positive	103	14	0.135922	0.000931415	0.0401348	A2m;C3;Cd27;Col28a1;Crb2;Cst6;Cst7;Gas6;Kng2;Papln;Serpine2;Sfrp2;Spock2;Wfikkn2					ns
control_d10 vs control_d6	GO_NEUROTRANSMITTER_RECEPTOR_COMPLEX			GO	positive	23	6	0.26087	0.000944779	0.0405981	Cnih2;Dlg2;Gria1;Gria3;Gria4;Shisa6					ns
control_d10 vs control_d6	GO_TRANSPORT_VESICLE_MEMBRANE			GO	positive	139	17	0.122302	0.00095198	0.0407947	Cnih2;Folr1;Gria1;H2-Aa;H2-Ab1;H2-Eb1;Nrgn;Scamp5;Syn1;Syngr1;Synpr;Syt3;Syt5;Syt7;Syt8;Tmem163;Tmem184a					ns
control_d10 vs control_d6	GO_LEUKOCYTE_MEDIATED_CYTOTOXICITY			GO	positive	70	11	0.157143	0.00096215	0.040948	Cd160;Cd226;Crtam;Gzmb;Havcr2;Il7r;Lag3;Nos2;Prf1;Sh2d1a;Slamf7					ns
control_d10 vs control_d6	GO_CIRCULATORY_SYSTEM_DEVELOPMENT			GO	positive	793	62	0.0781841	0.000980651	0.041508	Acan;Acvrl1;Adam8;Adgrb2;Angpt4;Angptl2;Angptl7;Anpep;Apoe;Atp2b4;C3;Cacna1c;Cd160;Cdh2;Cldn5;Clec14a;Cma1;Col8a2;Crb2;Cspg4;Cx3cr1;Cxcl13;Cxcr3;Ephb2;Esm1;Fasl;Fgf18;Fgf2;Folr1;Hand2;Hif3a;Hspb7;Htr2b;Id2;Il1b;Itgb8;Lama1;Lox;Minar1;Mmp19;Mmp2;Ndnf;Ndrg4;Neb;Nppb;Pdgfra;Ppp1r16b;Prl;Ptk7;Rbm24;Sfrp2;Sh2d2a;Sox18;Sphk1;Svep1;Tbx21;Tbxa2r;Th;Thy1;Tmem204;Trp73;Wnt7a					ns
control_d10 vs control_d6	GO_NEGATIVE_REGULATION_OF_CELL_POPULATION_PROLIFERATION			GO	positive	486	42	0.0864198	0.000985237	0.0416454	Acvrl1;Apoe;Arg2;Atoh8;Bcl11b;Btn2a2;Cdkn2a;Cdkn2b;Cgref1;Crtam;Enpp3;Fbln1;Fbxo2;Frzb;Fth1;Havcr2;H2-Eb1;Ifitm1;Ifnlr1;Igfbp3;Il1b;Inhba;Minar1;Ndrg4;Neurl1a;Nlrc3;Nppc;Plxnb1;Prkg1;Prl;Ptpru;Serpine2;Sfrp2;Slc16a2;Slurp1;Speg;Sult2b1;Tff1;Tnfrsf9;Trp73;Wnk2;Wnt10b					ns
control_d10 vs control_d6	REACTOME_MUSCLE_CONTRACTION			Reactome	positive	140	17	0.121429	0.00103209	0.0430401	Actn3;Atp2b2;Atp2b4;Cacna1c;Cacna1d;Dmpk;Fgf13;Gucy1a1;Kcnd1;Kcne3;Kcnk5;Myl7;Neb;Nppc;Npr2;Scn4b;Tmod2					ns
control_d10 vs control_d6	GO_CALCIUM_ION_REGULATED_EXOCYTOSIS_OF_NEUROTRANSMITTER			GO	positive	16	5	0.3125	0.00104394	0.0433018	Syt17;Syt3;Syt5;Syt7;Syt8					ns
control_d10 vs control_d6	GO_IMMUNE_RESPONSE_TO_TUMOR_CELL			GO	positive	16	5	0.3125	0.00104394	0.0433018	Cd160;Cd226;Crtam;Havcr2;Prf1					ns
control_d10 vs control_d6	REACTOME_SYNAPTIC_ADHESION_LIKE_MOLECULES			Reactome	positive	16	5	0.3125	0.00104394	0.0433018	Gria1;Gria3;Gria4;Lrfn1;Ptprf					ns
control_d10 vs control_d6	GO_REGULATION_OF_CELL_PROJECTION_ORGANIZATION			GO	positive	503	43	0.0854871	0.0010695	0.0441853	Apoe;Cdh2;Cntn1;Cobl;Crabp2;Crmp1;Cux2;Cxcl12;Draxin;Dscam;Ephb2;Fam110c;Fgf13;Hecw2;Inpp5j;Kndc1;Lingo1;Lrrc4c;Lzts1;Minar1;Mylip;Ndnf;Ndrg4;Neurl1a;Ngef;Plxnb1;Ppp1r16b;Ptk7;Ptprf;Rgma;Sdk1;Sema3f;Sfrp2;Syt17;Syt3;Tbc1d30;Thy1;Tnik;Tox;Trim67;Trpv4;Wnt7a;Zdhhc15					ns
control_d10 vs control_d6	GO_EXOCYTOSIS			GO	positive	640	52	0.08125	0.00107601	0.0443363	A2m;Adam8;Anpep;Atp13a2;Atp8b4;C3;Cacna1d;Cacna1g;Cacna1h;Ccl5;Cda;Chga;Chit1;Clec12a;Clec4d;Creg1;Crisp1;Ctsd;Ctss;Ctsw;Exoc3l;F13a1;Fth1;Gas6;Hvcn1;Igf2r;Itgal;Kng2;Lat;Lin7a;Mme;Mmp8;Nkd2;Olr1;Padi2;Psap;Rhof;Scamp5;Sirpa;Syn1;Syngr1;Syt13;Syt17;Syt3;Syt5;Syt7;Syt8;Sytl1;Sytl2;Sytl3;Vat1;Wnt7a					ns
control_d10 vs control_d6	GO_UDP_GLYCOSYLTRANSFERASE_ACTIVITY			GO	positive	93	13	0.139785	0.00107595	0.0443363	B3galt1;B3gnt8;B4galnt2;B4galnt4;Galnt16;Galnt6;Galnt9;Gbgt1;Gcnt3;Gxylt2;Mfng;Ugt1a6b;Xylt1					ns
control_d10 vs control_d6	GO_REGULATION_OF_LIPASE_ACTIVITY			GO	positive	71	11	0.15493	0.00108579	0.0445619	Adcyap1r1;Apoc1;Ccl5;Fgf2;Gpihbp1;Htr2b;Itk;Pdgfra;Prkcz;S1pr4;Sele					ns
control_d10 vs control_d6	GO_RESPONSE_TO_XENOBIOTIC_STIMULUS			GO	positive	71	11	0.15493	0.00108579	0.0445619	Acsl1;Ahrr;Arnt2;Ces2e;Cyp2d22;Cyp2j9;Gsta1;Gsta2;Gsta3;Nqo1;Ugt1a6b					ns
control_d10 vs control_d6	GO_REGULATION_OF_CATION_TRANSMEMBRANE_TRANSPORT			GO	positive	218	23	0.105505	0.00109613	0.0448677	Atp2b4;Bdkrb1;Cacna1c;Cacna1d;Cnih2;Ctss;Dlg2;Ephb2;Fgf13;Gria1;Gria3;Gria4;Hecw2;Kcne3;Lrrc55;Neto1;Scn4b;Shisa6;Slc43a2;Stac2;Thy1;Wnk2;Wnk3					ns
control_d10 vs control_d6	GO_POSITIVE_REGULATION_OF_NERVOUS_SYSTEM_DEVELOPMENT			GO	positive	357	33	0.092437	0.00110789	0.04523	Adgrb2;Adgrl1;Apoe;Cntn1;Cobl;Crabp2;Cst7;Cux2;Cx3cr1;Cxcl12;Dscam;Ephb2;Gdf6;Id2;Il1b;Mmd;Mme;Myrf;Ndnf;Ndrg4;Neurl1a;Plxnb1;Prkch;Ptk7;Serpine2;Slitrk6;Syt17;Syt3;Tox;Trp73;Trim67;Wnt7a;Zdhhc15					ns
control_d10 vs control_d6	GO_CATION_CHANNEL_ACTIVITY			GO	positive	179	20	0.111732	0.00112313	0.0456833	Asic3;Cacna1c;Cacna1d;Cacna1g;Cacna1h;Gria1;Gria3;Gria4;Hvcn1;Kcnd1;Kcne3;Kcnf1;Kcng4;Kcnj10;Kcnk5;Lrrc55;Piezo2;Scn4b;Trpv4;Tspoap1					ns
control_d10 vs control_d6	GO_REGULATION_OF_MEMBRANE_POTENTIAL			GO	positive	259	26	0.100386	0.00112475	0.0456833	Abat;Alox12;Cacna1c;Cacna1d;Cacna1g;Cacna1h;Cnih2;Cux2;Dmpk;Dsc2;Fgf13;Gabrq;Gna14;Gpr88;Gria1;Gria3;Insyn1;Kcne3;Kcnj10;Kcnk5;Neto1;Pid1;Piezo2;Prkcz;Scn4b;Wnt7a					ns
control_d10 vs control_d6	GO_SECRETORY_GRANULE			GO	positive	565	47	0.0831858	0.00113708	0.0459986	A2m;Adam8;Anpep;Atp8b4;Bmf;C3;Cda;Chga;Chit1;Clec12a;Clec4d;Cma1;Creg1;Crisp1;Ctsd;Ctss;Ctsw;Dkkl1;Exoc3l;F13a1;Fth1;Gas6;Hvcn1;Igf2r;Il1b;Itgal;Klk10;Kng2;Mme;Mmp8;Nppc;Npy;Olr1;Padi2;Psap;Rhof;Scg5;Serpine2;Sirpa;Syngr1;Syt5;Syt7;Syt8;Tbxa2r;Tmem184a;Vat1;Zpbp					ns
control_d10 vs control_d6	GO_CENTRAL_NERVOUS_SYSTEM_DEVELOPMENT			GO	positive	673	54	0.0802377	0.00115462	0.0466473	Aatk;Abat;Acan;Adam22;Arnt2;Atp2b4;Bcl11b;C3;Cd3e;Cdh2;Celsr1;Cma1;Cntn1;Cx3cr1;Cxcl12;Dclk2;Draxin;Ephb2;Ephb6;Fgf13;Id2;Il1b;Inhba;Itga8;Kcnj10;Kirrel3;Kndc1;Lamc3;Lsr;Myrf;Ndrg4;Neurl1a;Npy;Nr4a2;Nrgn;Padi2;Prkg1;Psap;Sema3f;Serpine2;Sez6l;Sfrp2;Slc7a11;Sox12;Sphk1;Sptbn2;Th;Tmem98;Tox;Trp73;Trnp1;Unc5c;Wnt2b;Wnt7a					ns
control_d10 vs control_d6	GO_REGULATION_OF_CELL_KILLING			GO	positive	61	10	0.163934	0.00115969	0.0467911	Cd160;Cd226;Crtam;Havcr2;Il7r;Krt6a;Lag3;Nos2;Prf1;Sh2d1a					ns
control_d10 vs control_d6	GO_KERATINIZATION			GO	positive	51	9	0.176471	0.00118114	0.0475331	Dsc2;Dsc3;Ivl;Krt13;Krt6a;Pkp3;Sprr1b;Tchh;Tgm5					ns
control_d10 vs control_d6	REACTOME_TRANSMISSION_ACROSS_CHEMICAL_SYNAPSES			Reactome	positive	167	19	0.113772	0.00119163	0.0478316	Abat;Adcy5;Arhgef9;Camk4;Dlg2;Gabrq;Gng3;Gria1;Gria3;Gria4;Kcnj10;Kif17;Lin7a;Nbea;Nrgn;Syn1;Tspoap1;Tubb3;Tubb4a					ns
control_d10 vs control_d6	GO_CHEMICAL_HOMEOSTASIS			GO	positive	784	61	0.0778061	0.00120894	0.0480635	Abca1;Abcg1;Adcy5;Adcyap1r1;Alox12;Aloxe3;Apoe;Atp13a2;Atp2b2;Atp2b4;Atp6v0d2;Bdkrb1;Cacna1c;Cacna1d;Cacna1g;Calb2;Casr;Ccl5;Ccn4;Cib2;Cma1;Cx3cr1;Cxcl12;Cxcl13;Cxcr3;Cxcr6;Dmpk;Fasl;Fgf2;Fth1;Gas6;Gipr;Glp1r;Gng3;Gpihbp1;Gpr174;Gpr68;Gria1;H2-Eb1;Htr2b;Kcnj10;Kng2;Lck;Lsr;Mylip;Nppb;Pdgfra;Ptger2;S1pr4;Slc12a5;Slc7a11;Slc9a2;Slc9a4;Steap4;Tbxa2r;Th;Thy1;Trpv4;Tspoap1;Wnk2;Wnk3					ns
control_d10 vs control_d6	GO_NEGATIVE_T_CELL_SELECTION	Lymphocyte	T cell	GO	positive	10	4	0.4	0.00121288	0.0480635	Cd28;Cd3e;Themis;Zap70					ns
control_d10 vs control_d6	GO_NETRIN_ACTIVATED_SIGNALING_PATHWAY			GO	positive	10	4	0.4	0.00121288	0.0480635	Dscam;Tubb3;Unc5a;Unc5c					ns
control_d10 vs control_d6	GO_PEPTIDE_CROSS_LINKING			GO	positive	24	6	0.25	0.00120453	0.0480635	F13a1;Ivl;Ndnf;Spock2;Sprr1b;Tgm5					ns
control_d10 vs control_d6	GO_POSITIVE_REGULATION_OF_NATURAL_KILLER_CELL_MEDIATED_IMMUNITY	Lymphocyte	Natural Killer	GO	positive	24	6	0.25	0.00120453	0.0480635	Cd160;Cd226;Crtam;Lag3;Sh2d1a;Sh2d1b2					ns
control_d10 vs control_d6	GO_REGULATION_OF_NATURAL_KILLER_CELL_DIFFERENTIATION	Lymphocyte	Natural Killer	GO	positive	10	4	0.4	0.00121288	0.0480635	Gas6;Pglyrp2;Pglyrp3;Tox					ns
control_d10 vs control_d6	GO_CELL_MORPHOGENESIS_INVOLVED_IN_NEURON_DIFFERENTIATION			GO	positive	432	38	0.087963	0.00122413	0.0484475	Apoe;Bcl11b;Cdh2;Cobl;Crabp2;Crmp1;Cux2;Cxcl12;Dok6;Draxin;Dscam;Ephb2;Ephb6;Fgf13;Gfra4;Hecw2;Id2;Kndc1;Lama1;Lingo1;Lrrc4c;Lzts1;Ngef;Nr4a2;Ntn3;Plxnb1;Rnf165;Sema3f;Slitrk6;Sptbn2;Thy1;Tmeff1;Tnik;Tubb3;Unc5a;Unc5c;Wnt7a;Zdhhc15					ns
control_d10 vs control_d6	GO_RESPONSE_TO_WOUNDING			GO	positive	447	39	0.0872483	0.00123556	0.0488374	A2m;Abat;Acvrl1;Alox12;Apoe;Arhgef19;Ccn4;Celsr1;Clec1b;Cx3cr1;Dgka;Ephb2;F13a1;Fbln1;Fgf2;Folr1;Gas6;Gipr;Gna14;Kng2;Krt6a;Lck;Lox;Mmp12;Morn4;Ndnf;Nrep;Pdgfra;Prkch;Prkg1;Ptk7;Ptprf;Rgma;Serpine2;Slc7a11;Syt7;Tbxa2r;Tnc;Wnt7a					ns
control_d10 vs control_d6	GO_DEFENSE_RESPONSE			GO	both	1080	89	0.0824074	1.1183e-05	0.00122769	A2m;Adam8;Aoah;Apoe;Arg2;Bcl6b;Bdkrb1;C3;Camk4;Ccl4;Ccl5;Ccn4;Cd160;Cd226;Cd28;Cd6;Cd96;Cdo1;Chga;Clec1b;Clec4d;Clec4e;Clec4n;Cma1;Crisp1;Crtam;Cst7;Cx3cr1;Cxcl12;Cxcl13;Cxcr3;Cxcr6;Enpp3;Fasl;Fut7;Gpr68;Gzmb;Havcr2;H2-Aa;H2-Ab1;H2-Eb1;Ifitm1;Ifnlr1;Il18r1;Il1b;Inhba;Itgal;Itk;Klrc1;Klrc2;Klrc3;Klrd1;Klrg1;Kng2;Krt6a;Lag3;Lat;Lck;Mfap4;Mgll;Mmp12;Mmp3;Mmp8;Nlrc3;Nos2;Nt5e;Olr1;Pglyrp2;Pglyrp3;Pla…	1080	82	0.0759259	1.16971e-13	4.54255e-11	Ackr1;Adamts13;Adgrb1;Alox15;Alox5;Apod;Apol9a;Ccl17;Ccl12;Ccl20;Ccl22;Ccl7;Ccr4;Ccr7;Cd209b;Cited1;Cxcl11;Cxcl5;Ddx58;Ddx60;Dhx58;Edn1;Eif2ak2;F8;Ffar2;Foxp3;Gpr33;Herc6;Icam2;Ifi205;Ifi44l;Ifih1;Ifit1bl1;Ifit1;Ifit2;Ifit3;Ifna4;Ifnb1;Il12b;Il15;Il17rb;Il18;Il21;Il31ra;Il5ra;Irf7;Isg15;Isg20;Itgb6;Lgals9;Lypd8;Mmp25;Muc1;Mx2;Oas1g;Oas2;Oas3;Oasl1;Pf4;Pla2g4c;Mndal;Ear6;Rnase2a;Rnf135;Rsad2;Rtp4;…
control_d10 vs control_d6	GO_INNATE_IMMUNE_RESPONSE			GO	both	569	48	0.0843585	0.000749994	0.0341654	A2m;Adam8;Apoe;Arg2;C3;Ccl4;Ccl5;Cd160;Cd226;Cd6;Cd96;Chga;Clec4d;Clec4e;Clec4n;Crisp1;Crtam;Cx3cr1;Fasl;Gzmb;Havcr2;H2-Aa;H2-Ab1;H2-Eb1;Ifitm1;Ifnlr1;Klrc1;Klrc2;Klrc3;Klrd1;Klrg1;Lag3;Lck;Mfap4;Mmp12;Nlrc3;Nos2;Pglyrp2;Pglyrp3;Sh2d1a;Sh2d1b2;Sirpa;Slamf7;Spon2;Trbc1;Trbc2;Trim29;Zap70	569	53	0.0931459	2.19355e-12	7.32788e-10	Adamts13;Adgrb1;Apol9a;Ccl17;Ccl12;Ccl20;Ccl22;Ccl7;Cd209b;Cited1;Ddx58;Ddx60;Dhx58;Edn1;Eif2ak2;Ffar2;Herc6;Icam2;Ifi205;Ifih1;Ifit1bl1;Ifit2;Ifit3;Ifna4;Ifnb1;Il12b;Il18;Il21;Irf7;Isg15;Isg20;Lgals9;Muc1;Mx2;Oas1g;Oas2;Oas3;Oasl1;Mndal;Ear6;Rnase2a;Rnf135;Rsad2;Slpi;Sp100;Tlr3;Trafd1;Trim34a;Trim6;Usp18;Vnn1;Xaf1;Zbp1
control_d10 vs control_d6	GO_IMMUNE_EFFECTOR_PROCESS			GO	both	864	76	0.087963	5.30567e-06	0.000672802	A2m;Adam8;Anpep;Atp8b4;C3;Cd160;Cd22;Cd226;Cd247;Cd27;Cd28;Cd3g;Cd8a;Cd96;Cda;Chga;Chit1;Clec12a;Clec4d;Clec4e;Creg1;Crisp1;Crtam;Ctsd;Ctss;Enpp3;Fth1;Fut7;Gcnt3;Gzmb;Havcr2;H2-Ab1;H2-Eb1;Hvcn1;Ifitm1;Ifnlr1;Igf2r;Il18r1;Il1b;Il7r;Itgal;Itm2a;Klrc1;Klrc2;Klrc3;Klrd1;Lag3;Lat;Mfap4;Mfng;Mme;Mmp12;Mmp8;Nos2;Olr1;Padi2;Pglyrp2;Pglyrp3;Pou2f2;Prf1;Prkcz;Psap;Rhof;Sh2d1a;Sh2d1b2;Sirpa;Sla2;Slamf7;Spon…	864	58	0.0671296	6.0863e-08	1.28632e-05	Adgre4;Alox5;Cxcl5;Ddx58;Ddx60;Dhx58;Dll1;Eif2ak2;Enpp4;Ffar2;Foxj1;Foxp3;Gapt;Gca;Herc6;Ifi205;Ifi44l;Ifih1;Ifit1bl1;Ifit1;Ifit2;Ifit3;Ifna4;Ifnb1;Igkv17-121;Il12b;Il15;Il18;Il21;Il31ra;Irf7;Isg15;Isg20;Lgals9;Lrg1;Mmp25;Mx2;Oas1g;Oas2;Oas3;Oasl1;Pnp2;Rab44;Ear6;Rnase2a;Rnf135;Rsad2;Rtp4;Serpinb10;Slfn9;Slpi;Snap25;Tlr3;Trim34a;Trim6;Usp17la;Vnn1;Zbp1
control_d10 vs control_d6	KEGG_CYTOKINE_CYTOKINE_RECEPTOR_INTERACTION			KEGG	both	179	22	0.122905	0.000170152	0.0112474	Acvrl1;Ccl4;Ccl5;Cd27;Cx3cr1;Cxcl12;Cxcl13;Cxcr3;Cxcr6;Fasl;Ifnlr1;Il11;Il11ra1;Il18r1;Il1b;Il7r;Il9r;Inhba;Pdgfra;Prl;Tnfrsf9;Tnfsf18	179	22	0.122905	6.23815e-08	1.30951e-05	Ccl17;Ccl12;Ccl20;Ccl22;Ccl7;Ccr4;Ccr7;Cxcl11;Cxcl5;Ifna4;Ifnb1;Il12b;Il15;Il17rb;Il18;Il21;Il3;Il5ra;Pf4;Tnfrsf11b;Tnfsf10;Tslp
control_d10 vs control_d6	GO_INFLAMMATORY_RESPONSE			GO	both	516	48	0.0930233	7.88917e-05	0.00615831	Adam8;Aoah;Apoe;Bcl6b;Bdkrb1;C3;Camk4;Ccl4;Ccl5;Ccn4;Cd28;Cd6;Cd96;Cdo1;Cma1;Cst7;Cxcl13;Cxcr3;Cxcr6;Enpp3;Fut7;Gpr68;Havcr2;H2-Eb1;Il18r1;Il1b;Itgal;Klrg1;Kng2;Lat;Mgll;Mmp3;Mmp8;Nlrc3;Nos2;Nt5e;Olr1;Pglyrp2;Pla2g2e;Pla2g7;Pld3;Prkcz;Ptger2;Sele;Sirpa;Sphk1;Tbxa2r;Trpv4	516	37	0.0717054	3.86166e-06	0.00058524	Ackr1;Alox15;Alox5;Apod;Ccl17;Ccl12;Ccl20;Ccl22;Ccl7;Ccr4;Ccr7;Cxcl11;Cxcl5;F8;Ffar2;Foxp3;Gpr33;Ifi205;Il12b;Il15;Il17rb;Il18;Il21;Il31ra;Il5ra;Itgb6;Lgals9;Mmp25;Pf4;Pla2g4c;Siglec1;Tlr3;Tslp;Usp18;Vnn1;Wfdc1;Zbp1
control_d10 vs control_d6	GO_CYTOKINE_PRODUCTION			GO	both	576	48	0.0833333	0.000974342	0.0412972	Abca1;Adam8;Adamts3;Arg2;Bcl6b;Btn2a2;Btnl9;C3;Ccn4;Cd160;Cd226;Cd247;Cd28;Cd3e;Cd6;Cd96;Chga;Clec4e;Clec4n;Crtam;Cx3cr1;Ermap;Gas6;Havcr2;H2-Eb1;Homer3;Htr2b;Igf2bp3;Il18r1;Il1b;Inhba;Itgb8;Itk;Mmp8;Nlrc3;Nos2;Pglyrp2;Pglyrp3;Pld3;Pou2f2;Prkcz;Scamp5;Sirpa;Sphk1;Spon2;Tbx21;Trpv4;Ubash3a	576	39	0.0677083	8.21356e-06	0.0011652	Ackr1;Alox5;Apod;Ccr7;Cxcl5;Ddit3;Ddx58;Ddx60;Dhx58;Dll1;Eif2ak2;Ffar2;Foxj1;Foxp3;Herc6;Ifi205;Ifih1;Ifnb1;Il12b;Il15;Il18;Il21;Il31ra;Il5ra;Irf7;Isg15;Itgb6;Lgals9;Pf4;Pnp2;Mndal;Rnf135;Rsad2;Tlr3;Trim6;Tslp;Ube2l6;Usp17la;Zbp1
control_d10 vs control_d6	GO_REGULATION_OF_DEFENSE_RESPONSE			GO	both	481	43	0.0893971	0.000430785	0.0228389	A2m;Adam8;Aoah;Apoe;Arg2;Bcl6b;C3;Ccl5;Ccn4;Cd160;Cd226;Cd28;Cd6;Cd96;Clec4d;Clec4e;Clec4n;Cma1;Crtam;Cst7;Enpp3;Fut7;Havcr2;H2-Eb1;Ifnlr1;Il1b;Lag3;Mgll;Mmp12;Mmp3;Mmp8;Nlrc3;Nos2;Nt5e;Pglyrp2;Pla2g7;Pld3;Sele;Sh2d1a;Sh2d1b2;Sirpa;Sphk1;Trpv4	481	34	0.0706861	1.29653e-05	0.00175898	Alox15;Alox5;Apod;Ccr7;Cd209b;Cxcl5;Ddx58;Ddx60;Dhx58;Ffar2;Foxp3;Herc6;Icam2;Ifi205;Ifit1bl1;Ifnb1;Il12b;Il15;Il17rb;Il18;Il21;Irf7;Lgals9;Muc1;Mndal;Rnf135;Tlr3;Trafd1;Trim6;Tslp;Usp17la;Usp18;Wfdc1;Zbp1
control_d10 vs control_d6	GO_RECEPTOR_REGULATOR_ACTIVITY			GO	both	283	31	0.109541	8.23648e-05	0.00639727	Angpt4;C1qtnf9;Ccl4;Ccl5;Crlf1;Cxcl12;Cxcl13;Dkk2;Dkkl1;Fasl;Fgf13;Fgf18;Fgf2;Gas6;Gdf6;Il11;Il1b;Inhba;Nppb;Nppc;Npy;Prl;Sema3f;Sfrp2;Slurp1;Tff1;Tnfsf18;Wfikkn2;Wnt10b;Wnt2b;Wnt7a	283	24	0.0848057	1.37234e-05	0.00184657	Bmp10;Calcb;Ccl17;Ccl12;Ccl20;Ccl22;Ccl7;Cxcl11;Cxcl5;Edn1;Iapp;Ifna4;Ifnb1;Il12b;Il15;Il18;Il21;Il3;Pf4;Sectm1a;Tnfrsf11b;Tnfsf10;Tslp;Wnt2
control_d10 vs control_d6	REACTOME_GPCR_LIGAND_BINDING			Reactome	both	239	27	0.112971	0.00013936	0.00964286	Adcyap1r1;Bdkrb1;C3;Casr;Ccl4;Ccl5;Cx3cr1;Cxcl12;Cxcl13;Cxcr3;Cxcr6;Gipr;Glp1r;Gng3;Gpr68;Htr2b;Kng2;Npy;Npy4r;Plppr2;Psap;Ptger2;S1pr4;Tbxa2r;Wnt10b;Wnt2b;Wnt7a	239	21	0.0878661	2.78639e-05	0.00350475	Ackr1;Adgre4;Calcb;Ccl17;Ccl12;Ccl20;Ccl22;Ccl7;Ccr4;Ccr7;Cxcl11;Cxcl5;Edn1;Ffar2;Iapp;P2ry1;P2ry13;Pf4;Plppr4;Ramp3;Wnt2
control_d14 vs control_d10	GO_CELL_ACTIVATION			GO	negative					ns		1037	112	0.108004	8.80317e-24	1.36757e-19	Adgre4;Aif1;Apbb1ip;Arg1;C1qa;Camk4;Ccl19;Ccl5;Ccr9;Cd160;Cd2;Cd22;Cd300a;Cd3d;Cd4;Cd40;Cd40lg;Cd5;Cd68;Cd7;Cd8b1;Cebpb;Cfd;Cfp;Clec1b;Clec7a;Coro1a;Cotl1;Cst7;Ctsc;Ctsh;Ctss;Ctsz;Cyba;Cygb;Dcstamp;Ebi3;Edn1;Emilin1;Epx;Fcer1g;Fcgr3;Fermt3;Foxj1;Fth1;Fut7;Gapt;Gm2a;Gmfg;Gna15;Gpr18;Hk3;H2-Oa;Hp;Hsh2d;Hspb1;Hvcn1;Igfbp2;Ighv8-12;Il10;Il21r;Lag3;Lat;Lck;Lcp2;Lef1;Lgals7;Lrg1;Lyz2;Ncr1;P2rx1;Pdcd1lg…
control_d14 vs control_d10	GO_REGULATION_OF_IMMUNE_SYSTEM_PROCESS			GO	negative					ns		1075	110	0.102326	1.81412e-21	1.12729e-17	Adipoq;Aif1;Alox15;Arg1;C1qa;C1qb;C1qc;C6;Camk4;Ccl1;Ccl19;Ccl5;Ccl8;Cd160;Cd2;Cd22;Cd247;Cd300a;Cd3d;Cd4;Cd40;Cd40lg;Cd5;Cd68;Cd8b1;Cebpb;Cfd;Cfp;Clec7a;Coro1a;Cst7;Ctsc;Ctsh;Cxcr3;Dapk2;Dcstamp;Drd2;Ebi3;Edn1;Emilin1;F7;Fcer1g;Fcgr3;Ffar2;Foxj1;Fut7;Ggt1;Gpr18;Gpr55;Hcls1;Hcst;H2-Oa;H2-Ab1;Hoxb8;Igfbp2;Ighv8-12;Igkv15-103;Igkv8-27;Il10;Klrb1a;Lag3;Lat;Lck;Lcp2;Lef1;Lgals7;Lrrc17;Mfap4;Mmp12;Muc…
control_d14 vs control_d10	GO_DEFENSE_RESPONSE			GO	negative					ns		1078	110	0.102041	2.26033e-21	1.17047e-17	Abcd2;Ackr1;Ackr2;Acp5;Adipoq;Adora3;Aif1;Alox15;Arg1;Atp1a2;C1qa;C1qb;C1qc;C1qtnf3;C6;Camk4;Ccl1;Ccl6;Ccl19;Ccl9;Ccl5;Ccl8;Ccr4;Ccr9;Cd160;Cd163;Cd4;Cd40;Cd40lg;Cd68;Cdo1;Cebpb;Cebpe;Cfd;Cfp;Chst4;Clec1b;Clec7a;Coro1a;Cotl1;Cst7;Ctsc;Cxcl16;Cxcr3;Cyba;Drd2;Edn1;Epx;Evl;Fcer1g;Ffar2;Fut7;Ggt1;Ggt5;Gzmb;H2-Ab1;Hp;Ighv8-12;Il10;Il5ra;Klrg1;Kynu;Lag3;Lat;Lck;Lsp1;Ly86;Lypd1;Lyz2;Marco;Mfap4;Mgll;Mmp…
control_d14 vs control_d10	GO_LYMPHOCYTE_ACTIVATION	Lymphocyte		GO	negative					ns		529	67	0.126654	6.90488e-18	1.26197e-14	Aif1;Apbb1ip;Arg1;Camk4;Ccl19;Ccl5;Ccr9;Cd160;Cd2;Cd22;Cd300a;Cd3d;Cd4;Cd40;Cd40lg;Cd5;Cd7;Cd8b1;Cebpb;Clec7a;Coro1a;Ebi3;Fcer1g;Foxj1;Fut7;Gapt;Gpr18;H2-Oa;Hsh2d;Igfbp2;Ighv8-12;Il10;Il21r;Lag3;Lat;Lck;Lef1;Lgals7;Ncr1;Pdcd1lg2;Pglyrp2;Pla2g2d;Plcl2;Prkcq;Prr7;Ptpn6;Rac2;Sash3;Sit1;Slamf8;Slc11a1;Socs1;Sox11;Sox12;Spi1;Tarm1;Tbx21;Thy1;Tnfaip8l2;Tnfrsf18;Trbc2;Tyrobp;Vsir;Was;Wnt4;Zap70;Zfp683
control_d14 vs control_d10	GO_T_CELL_ACTIVATION	Lymphocyte	T cell	GO	negative					ns		360	54	0.15	7.99183e-18	1.37948e-14	Aif1;Apbb1ip;Arg1;Camk4;Ccl19;Ccl5;Ccr9;Cd160;Cd2;Cd300a;Cd3d;Cd4;Cd40lg;Cd5;Cd7;Cd8b1;Cebpb;Clec7a;Coro1a;Ebi3;Fcer1g;Foxj1;Fut7;Gpr18;H2-Oa;Hsh2d;Igfbp2;Il10;Lag3;Lat;Lck;Lef1;Lgals7;Pdcd1lg2;Pla2g2d;Prkcq;Prr7;Ptpn6;Rac2;Sash3;Sit1;Slc11a1;Socs1;Sox12;Tarm1;Tbx21;Thy1;Tnfaip8l2;Tnfrsf18;Vsir;Was;Wnt4;Zap70;Zfp683
control_d14 vs control_d10	GO_ADAPTIVE_IMMUNE_RESPONSE	Lymphocyte		GO	negative					ns		340	52	0.152941	1.42652e-17	2.21609e-14	Alox15;Arg1;C1qa;C1qb;C1qc;C6;Camk4;Ccl19;Cd160;Cd247;Cd3d;Cd4;Cd40;Cd40lg;Cd7;Cd8b1;Ctsc;Ctsh;Ctss;Ebi3;Fcer1g;Foxj1;Fut7;Gapt;H2-Oa;H2-Ab1;Ighv8-12;Igkv15-103;Igkv8-27;Il10;Lag3;Lat;Lef1;Pdcd1lg2;Prkcq;Prr7;Ptpn6;Sash3;Sh2d1a;Sit1;Skap1;Slc11a1;Tarm1;Tbx21;Trbc2;Trbv13-3;Trbv12-1;Trbv3;Unc93b1;Was;Zap70;Zfp683
control_d14 vs control_d10	GO_POSITIVE_REGULATION_OF_IMMUNE_SYSTEM_PROCESS			GO	negative					ns		741	78	0.105263	5.47899e-16	6.54739e-13	Aif1;Arg1;C1qa;C1qb;C1qc;C6;Ccl1;Ccl19;Ccl5;Ccl8;Cd160;Cd2;Cd22;Cd247;Cd300a;Cd3d;Cd4;Cd40;Cd40lg;Cd5;Cfd;Cfp;Clec7a;Coro1a;Ctsc;Dapk2;Dcstamp;Ebi3;Edn1;F7;Fcer1g;Fcgr3;Ffar2;Foxj1;Fut7;Hcls1;H2-Ab1;Igfbp2;Ighv8-12;Igkv15-103;Igkv8-27;Il10;Lag3;Lat;Lck;Lcp2;Lef1;Mfap4;Mmp12;Muc20;Ocstamp;Pdcd1lg2;Pla2g5;Pla2g7;Plcl2;Prkcq;Psma8;Ptn;Ptpn6;Rac2;Sash3;Sh2d1a;Skap1;Slc11a1;Socs1;Sox12;Spon2;Tbx21;Tes…
control_d14 vs control_d10	GO_INTRINSIC_COMPONENT_OF_PLASMA_MEMBRANE			GO	negative					ns		1074	98	0.0912477	9.29581e-16	1.0315e-12	Ackr2;Adam22;Adgre4;Adora3;Atp1a2;Atp1a3;C6;Calhm2;Calhm6;Ccr4;Ccr9;Cd160;Cd163;Cd2;Cd22;Cd37;Cd4;Cd40;Cd40lg;Cd5;Cd8b1;Cldn3;Clec1b;Cxcr3;Cyba;Drd2;Emb;Emilin1;F10;Fcer1g;Fcgr3;Fcrl5;Ffar2;Fxyd1;Fxyd2;Fxyd6;Fzd10;Ggt5;Gja4;Gja5;Gpc3;Gpr18;Gpr34;Gpr55;Gpr88;Has1;Hpn;Hvcn1;Igsf21;Il2rg;Izumo1r;Kcng2;Kcng4;Kcnk13;Kcnk5;Laptm5;Lrfn1;Lrfn2;Lrfn3;Lrrc4;Mag;Marco;Ncr1;Nkg7;Nphs2;Npr3;Ntrk2;P2rx1;P2ry6;…
control_d14 vs control_d10	GO_RESPONSE_TO_BIOTIC_STIMULUS			GO	negative					ns		957	90	0.0940439	2.71614e-15	2.81302e-12	Acp5;Adipoq;Aif1;Alpl;Arg1;C1qa;C1qb;C1qc;C6;Car3;Ccl1;Ccl6;Ccl19;Ccl9;Ccl5;Ccl8;Ccr4;Cd160;Cd4;Cd40;Cd68;Cebpb;Cebpe;Cfd;Cfp;Clec7a;Coro1a;Cotl1;Cxcl16;Cyba;Drd2;Edn1;Epx;Evl;Fcer1g;Ffar2;Gfi1;Ggt1;Ggt5;Gpc3;Grp;Gzmb;H2-Ab1;Hp;Hspb1;Ighv8-12;Il10;Klrg1;Kynu;Lag3;Lck;Loxl1;Lrat;Lrg1;Ly86;Lyz2;Marco;Mfap4;Mmp12;Muc20;Ncr1;Pdcd1lg2;Pglyrp2;Pla2g5;Prg2;Prtn3;Psma8;Ptpn6;Ptx3;Rab20;Ear6;Rnase2a;Saa1;…
control_d14 vs control_d10	GO_REGULATION_OF_LYMPHOCYTE_ACTIVATION	Lymphocyte		GO	negative					ns		355	49	0.138028	8.25244e-15	7.54127e-12	Aif1;Arg1;Camk4;Ccl19;Ccl5;Cd160;Cd2;Cd22;Cd300a;Cd4;Cd40;Cd40lg;Cd5;Cebpb;Clec7a;Coro1a;Ebi3;Foxj1;H2-Oa;Igfbp2;Ighv8-12;Il10;Lag3;Lat;Lck;Lef1;Lgals7;Pdcd1lg2;Pglyrp2;Pla2g2d;Prkcq;Ptpn6;Rac2;Sash3;Sit1;Slamf8;Socs1;Sox11;Sox12;Tarm1;Tbx21;Thy1;Tnfaip8l2;Tnfrsf18;Trbc2;Tyrobp;Vsir;Zap70;Zfp683
control_d14 vs control_d10	GO_DEFENSE_RESPONSE_TO_OTHER_ORGANISM			GO	negative					ns		703	73	0.103841	1.05886e-14	9.05845e-12	Acp5;Aif1;Arg1;C1qa;C1qb;C1qc;C6;Ccl1;Ccl6;Ccl19;Ccl9;Ccl5;Ccl8;Cd160;Cd4;Cd40;Cebpb;Cebpe;Cfd;Cfp;Clec7a;Coro1a;Cotl1;Cxcl16;Cyba;Drd2;Edn1;Epx;Evl;Fcer1g;Ffar2;Gzmb;H2-Ab1;Hp;Ighv8-12;Il10;Klrg1;Kynu;Lag3;Lck;Ly86;Lyz2;Marco;Mfap4;Mmp12;Muc20;Ncr1;Pglyrp2;Pla2g5;Prg2;Psma8;Ptpn6;Ptx3;Rab20;Ear6;Rnase2a;Saa1;Sh2d1a;Slamf8;Slc11a1;Socs1;Spon2;Tarm1;Tnfaip8l2;Trbc2;Tril;Trim29;Tyrobp;Ubd;Unc93b1;W…
control_d14 vs control_d10	GO_INFLAMMATORY_RESPONSE			GO	negative					ns		516	60	0.116279	2.11941e-14	1.68846e-11	Abcd2;Ackr1;Ackr2;Acp5;Adipoq;Adora3;Aif1;Alox15;C1qa;C1qtnf3;Camk4;Ccl1;Ccl6;Ccl19;Ccl9;Ccl5;Ccl8;Ccr4;Cd163;Cd40;Cd40lg;Cd68;Cdo1;Cebpb;Chst4;Clec7a;Cst7;Ctsc;Cxcr3;Cyba;Fcer1g;Ffar2;Fut7;Ggt1;Ggt5;Hp;Il10;Il5ra;Klrg1;Lat;Ly86;Lyz2;Mgll;P2rx1;Pglyrp2;Pla2g2d;Pla2g7;Pld3;Prkcq;Ptgis;Ptn;Ptx3;Saa1;Serpina1b;Slamf8;Slc11a1;Tmigd3;Tnfaip8l2;Tril;Tyrobp
control_d14 vs control_d10	GO_REGULATION_OF_CELL_ACTIVATION			GO	negative					ns		446	55	0.123318	2.34569e-14	1.82202e-11	Aif1;Arg1;Camk4;Ccl19;Ccl5;Cd160;Cd2;Cd22;Cd300a;Cd4;Cd40;Cd40lg;Cd5;Cebpb;Clec7a;Coro1a;Cst7;Ctsc;Cygb;Ebi3;Emilin1;Fcer1g;Foxj1;H2-Oa;Igfbp2;Ighv8-12;Il10;Lag3;Lat;Lck;Lef1;Lgals7;Pdcd1lg2;Pglyrp2;Pla2g2d;Prkcq;Ptpn6;Rac2;Sash3;Serpine2;Sit1;Slamf8;Socs1;Sox11;Sox12;Tarm1;Tbx21;Thy1;Tnfaip8l2;Tnfrsf18;Trbc2;Tyrobp;Vsir;Zap70;Zfp683
control_d14 vs control_d10	GO_REGULATION_OF_T_CELL_ACTIVATION	Lymphocyte	T cell	GO	negative					ns		255	40	0.156863	3.70444e-14	2.67667e-11	Aif1;Arg1;Camk4;Ccl19;Ccl5;Cd160;Cd2;Cd300a;Cd4;Cd40lg;Cd5;Cebpb;Coro1a;Ebi3;Foxj1;H2-Oa;Igfbp2;Il10;Lag3;Lat;Lck;Lef1;Lgals7;Pdcd1lg2;Pla2g2d;Prkcq;Ptpn6;Rac2;Sash3;Sit1;Socs1;Sox12;Tarm1;Tbx21;Thy1;Tnfaip8l2;Tnfrsf18;Vsir;Zap70;Zfp683
control_d14 vs control_d10	GO_INNATE_IMMUNE_RESPONSE			GO	negative					ns		571	63	0.110333	5.25878e-14	3.6309e-11	Aif1;Arg1;C1qa;C1qb;C1qc;C6;Ccl1;Ccl6;Ccl19;Ccl9;Ccl5;Ccl8;Cd160;Cd40;Cfd;Cfp;Clec7a;Coro1a;Cxcl16;Cyba;Drd2;Edn1;Evl;Fcer1g;Ffar2;Gzmb;H2-Ab1;Ighv8-12;Klrg1;Kynu;Lag3;Lck;Ly86;Marco;Mfap4;Mmp12;Muc20;Ncr1;Pglyrp2;Pla2g5;Psma8;Ptpn6;Ptx3;Rab20;Ear6;Rnase2a;Saa1;Sh2d1a;Slamf8;Slc11a1;Socs1;Spon2;Tarm1;Tnfaip8l2;Trbc2;Tril;Trim29;Tyrobp;Ubd;Unc93b1;Was;Zap70;Zfp683
control_d14 vs control_d10	GO_REGULATION_OF_IMMUNE_RESPONSE			GO	negative					ns		647	67	0.103555	1.65785e-13	1.07311e-10	Alox15;Arg1;C1qa;C1qb;C1qc;C6;Ccl19;Ccl5;Cd160;Cd22;Cd247;Cd300a;Cd3d;Cd4;Cd40;Cd40lg;Cd8b1;Cfd;Cfp;Ctsh;Drd2;Fcer1g;Fcgr3;Ffar2;Foxj1;Fut7;Hcst;H2-Ab1;Ighv8-12;Igkv15-103;Igkv8-27;Il10;Klrb1a;Lag3;Lat;Lck;Lcp2;Mfap4;Mmp12;Muc20;Ncr1;Pglyrp2;Pla2g2d;Pla2g5;Plcl2;Prkcq;Psma8;Ptpn6;Rac2;Sash3;Sh2d1a;Skap1;Slamf8;Slc11a1;Socs1;Spon2;Tbx21;Thy1;Trbc2;Tril;Tyrobp;Ubash3a;Vsir;Vtn;Was;Zap70;Zfp683
control_d14 vs control_d10	GO_LEUKOCYTE_MEDIATED_IMMUNITY			GO	negative					ns		600	63	0.105	5.01066e-13	2.93738e-10	Adgre4;Arg1;C1qa;C1qb;C1qc;C6;Cd160;Cd300a;Cd40;Cd40lg;Cd68;Cfd;Cfp;Coro1a;Cotl1;Ctsc;Ctsh;Ctss;Ctsz;Cyba;Epx;Fcer1g;Fcgr3;Foxj1;Fth1;Fut7;Gapt;Gm2a;Gmfg;Gzmb;Hk3;H2-Ab1;Hp;Hvcn1;Ighv8-12;Igkv15-103;Igkv8-27;Il10;Lag3;Lat;Lrg1;Lyz2;Ncr1;P2rx1;Prg2;Prg3;Prtn3;Ptpn6;Ptx3;Rac2;Ear6;Rnase2a;Sash3;Serpina1b;Serpinb12;Sh2d1a;Slc11a1;Spon2;Tarm1;Tbx21;Trbc2;Tyrobp;Was
control_d14 vs control_d10	GO_IMMUNE_EFFECTOR_PROCESS			GO	negative					ns		864	79	0.0914352	7.37354e-13	4.12936e-10	Adgre4;Apbb1ip;Arg1;C1qa;C1qb;C1qc;C6;Ccl19;Cd160;Cd22;Cd247;Cd300a;Cd40;Cd40lg;Cd68;Cfd;Cfp;Coro1a;Cotl1;Ctsc;Ctsh;Ctss;Ctsz;Cyba;Epx;Fcer1g;Fcgr3;Ffar2;Foxj1;Fth1;Fut7;Gapt;Gm2a;Gmfg;Gzmb;Hk3;H2-Ab1;Hp;Hvcn1;Ighv8-12;Igkv15-103;Igkv8-27;Il10;Lag3;Lat;Lef1;Lrg1;Lyz2;Mfap4;Mmp12;Ncr1;P2rx1;Pglyrp2;Pla2g5;Plcl2;Prg2;Prg3;Prtn3;Ptpn6;Ptx3;Rac2;Ear6;Rnase2a;Sash3;Serpina1b;Serpinb12;Sh2d1a;Slamf8;Sl…
control_d14 vs control_d10	GO_LEUKOCYTE_PROLIFERATION			GO	negative					ns		225	35	0.155556	1.94422e-12	9.90279e-10	Aif1;Arg1;Ccl19;Ccl5;Ccl8;Cd22;Cd300a;Cd4;Cd40;Cd40lg;Cebpb;Coro1a;Ebi3;Foxj1;Gapt;Igfbp2;Il10;Il5ra;Lef1;Lgals7;Npr3;Ocstamp;Pdcd1lg2;Pla2g2d;Plcl2;Prkcq;Ptpn6;Rac2;Sash3;Slc11a1;Sox11;Tyrobp;Vsir;Wnt4;Zap70
control_d14 vs control_d10	HALLMARK_ALLOGRAFT_REJECTION			Hallmark	negative					ns		163	29	0.177914	5.28477e-12	2.48785e-09	Ccl19;Ccl5;Cd2;Cd247;Cd3d;Cd4;Cd40;Cd40lg;Cd7;Cd8b1;Cfp;Ctss;Cxcr3;Gzmb;Hcls1;H2-Oa;Il10;Il2rg;Lck;Lcp2;Ly86;Ncr1;Ptpn6;Sit1;Socs1;Spi1;Thy1;Was;Zap70
control_d14 vs control_d10	GO_BIOLOGICAL_ADHESION	Adhesion		GO	negative					ns		1036	86	0.0830116	1.22638e-11	5.29218e-09	Actn2;Adam22;Adipoq;Aif1;Akip1;Alox15;Apbb1ip;Arg1;Arhgdib;Ccl19;Ccl5;Cd160;Cd2;Cd22;Cd300a;Cd4;Cd40lg;Cd5;Cebpb;Chst4;Cldn15;Cldn3;Cldn6;Col26a1;Col6a2;Col6a6;Coro1a;Cxcr3;Dpt;Ebi3;Emb;Emilin1;Fbln7;Fermt3;Foxj1;Fut7;Fxyd5;Has1;Hspb1;Igfbp2;Igsf21;Il10;Islr;Izumo1r;Lag3;Lck;Lef1;Lgals7;Lrfn3;Lrrc4;Mag;Mfap4;Mmp12;Ntm;Opcml;Parvg;Pdcd1lg2;Pla2g2d;Prkcq;Ptn;Ptpn6;Ptprd;Rac2;Robo3;Saa1;Sash3;Scn1b;…
control_d14 vs control_d10	GO_REGULATION_OF_CELL_CELL_ADHESION	Adhesion	Cell adhesion	GO	negative					ns		326	41	0.125767	2.85128e-11	1.21355e-08	Adipoq;Aif1;Alox15;Arg1;Ccl19;Ccl5;Cd160;Cd300a;Cd4;Cd40lg;Cd5;Cebpb;Coro1a;Ebi3;Fermt3;Foxj1;Fut7;Fxyd5;Igfbp2;Il10;Lag3;Lck;Lef1;Lgals7;Lrfn3;Pdcd1lg2;Pla2g2d;Prkcq;Ptpn6;Sash3;Serpine2;Skap1;Socs1;Sox12;Tarm1;Tbx21;Thy1;Tnfaip8l2;Vsir;Wnt4;Zap70
control_d14 vs control_d10	GO_LEUKOCYTE_CELL_CELL_ADHESION			GO	negative					ns		274	37	0.135036	3.38017e-11	1.40029e-08	Aif1;Arg1;Ccl19;Ccl5;Cd160;Cd300a;Cd4;Cd40lg;Cd5;Cebpb;Coro1a;Ebi3;Fermt3;Foxj1;Fut7;Igfbp2;Il10;Lag3;Lck;Lef1;Lgals7;Pdcd1lg2;Pla2g2d;Prkcq;Ptpn6;Rac2;Sash3;Selplg;Skap1;Socs1;Sox12;Tarm1;Tbx21;Thy1;Tnfaip8l2;Vsir;Zap70
control_d14 vs control_d10	GO_LEUKOCYTE_DIFFERENTIATION			GO	negative					ns		399	46	0.115288	3.57649e-11	1.46213e-08	Adipoq;C1qc;Camk4;Ccl19;Ccr9;Cd2;Cd3d;Cd4;Cd40lg;Cebpb;Cebpe;Dcstamp;Fcer1g;Foxj1;Fut7;Gpc3;Gpr18;Gpr55;Hcls1;H2-Oa;Il10;Lag3;Lck;Lef1;Lrrc17;Ocstamp;Pglyrp2;Pla2g2d;Plcl2;Prr7;Prtn3;Ptpn6;Sash3;Slamf8;Socs1;Sox12;Spi1;Tbx21;Tesc;Tnfrsf18;Tyrobp;Ubd;Vsir;Wnt4;Zap70;Zfp683
control_d14 vs control_d10	KEGG_ARACHIDONIC_ACID_METABOLISM			KEGG	negative					ns		37	14	0.378378	4.00804e-11	1.61727e-08	Alox15;Cbr3;Cyp2j9;Cyp4f18;Ephx2;Ggt1;Ggt5;Gpx3;Gpx7;Ltc4s;Pla2g2d;Pla2g5;Ptgis;Tbxas1
control_d14 vs control_d10	GO_REGULATION_OF_CELL_ADHESION	Adhesion	Cell adhesion	GO	negative					ns		541	55	0.101664	5.79013e-11	2.22098e-08	Adam22;Adipoq;Aif1;Alox15;Apbb1ip;Arg1;Arhgdib;Ccl19;Ccl5;Cd160;Cd300a;Cd4;Cd40lg;Cd5;Cebpb;Col26a1;Coro1a;Cxcr3;Ebi3;Emilin1;Fermt3;Foxj1;Fut7;Fxyd5;Igfbp2;Il10;Lag3;Lck;Lef1;Lgals7;Lrfn3;Mmp12;Pdcd1lg2;Pla2g2d;Prkcq;Ptn;Ptpn6;Rac2;Saa1;Sash3;Serpine2;Skap1;Socs1;Sox12;Tacstd2;Tarm1;Tbx21;Tesc;Thy1;Tnfaip8l2;Tnfrsf18;Vsir;Vtn;Wnt4;Zap70
control_d14 vs control_d10	GO_REGULATION_OF_LEUKOCYTE_PROLIFERATION			GO	negative					ns		179	29	0.162011	5.72149e-11	2.22098e-08	Aif1;Arg1;Ccl19;Ccl5;Ccl8;Cd22;Cd300a;Cd4;Cd40;Cd40lg;Cebpb;Coro1a;Ebi3;Foxj1;Igfbp2;Il10;Il5ra;Lgals7;Ocstamp;Pdcd1lg2;Pla2g2d;Prkcq;Ptpn6;Rac2;Sash3;Sox11;Tyrobp;Vsir;Zap70
control_d14 vs control_d10	GO_LEUKOCYTE_MIGRATION			GO	negative					ns		351	42	0.119658	8.09029e-11	2.99244e-08	Aif1;Ccl1;Ccl6;Ccl19;Ccl9;Ccl5;Ccl8;Cd2;Cd300a;Coro1a;Cxcl16;Cxcr3;Dapk2;Dok2;Edn1;Emilin1;Epx;F7;Fcer1g;Ffar2;Foxj1;Fut7;Gpr18;Ighv8-12;Igkv15-103;Igkv8-27;Il10;Lck;Mag;Pla2g7;Prtn3;Ptn;Ptpn6;Rac2;Saa1;Selplg;Slamf8;Slc16a3;Tbx21;Thy1;Tnfrsf18;Zap70
control_d14 vs control_d10	GO_MOLECULAR_TRANSDUCER_ACTIVITY			GO	negative					ns		664	62	0.0933735	1.15283e-10	4.06092e-08	Ackr1;Ackr2;Adgre4;Adora3;Ccr4;Ccr9;Cd160;Cd2;Cd247;Cd300a;Cd3d;Cd4;Cd40;Cd5;Cd7;Cd8b1;Cldn3;Clec1b;Clec7a;Ctsh;Cxcr3;Drd2;Ebi3;Fcer1g;Fcgr3;Fcrl5;Ffar2;Fzd10;Gpr18;Gpr34;Gpr55;Gpr88;Hcar1;H2-Oa;H2-Ab1;Il21r;Il2rg;Il5ra;Izumo1r;Klrb1a;Klrg1;Lag3;Lef1;Marco;Mrgprf;Npr3;Ntrk2;P2rx1;P2ry14;P2ry6;Paqr9;Pglyrp2;Ptpn6;Ptprd;Rtn4rl1;Rtn4rl2;S1pr4;Slamf8;Tnfrsf18;Tnfrsf19;Tnfrsf8;Tshr
control_d14 vs control_d10	GO_NEGATIVE_REGULATION_OF_IMMUNE_SYSTEM_PROCESS			GO	negative					ns		313	39	0.124601	1.16325e-10	4.06092e-08	Adipoq;Alox15;Arg1;C1qc;Cd160;Cd22;Cd300a;Cd68;Cebpb;Cst7;Drd2;Emilin1;Fcer1g;Foxj1;Gpr18;Gpr55;H2-Oa;Hoxb8;Il10;Lag3;Lgals7;Lrrc17;Mmp12;Pdcd1lg2;Pglyrp2;Pla2g2d;Plcl2;Ptpn6;Sh2d1a;Slamf8;Socs1;Sox11;Tarm1;Tbx21;Thy1;Tnfaip8l2;Tyrobp;Ubash3a;Vsir
control_d14 vs control_d10	GO_EXTRACELLULAR_MATRIX	Adhesion	Extracellular matrix	GO	negative					ns		387	44	0.113695	1.52609e-10	5.2105e-08	Adipoq;Alpl;C1qa;C1qb;C1qc;Cd248;Cfp;Col26a1;Col6a2;Col6a6;Colq;Ctsc;Ctsh;Ctss;Ctsz;Dpt;Emid1;Emilin1;F7;Gdf15;Gpc3;Loxl1;Lrrc17;Mfap2;Mfap4;Mmp12;Mmp13;Mmp19;Mxra7;Prg2;Prg3;Prtn3;Ptn;Ptx3;Rtn4rl1;Rtn4rl2;Serpina1b;Serpinb12;Serpine2;Spon1;Spon2;Tril;Vtn;Wnt4
control_d14 vs control_d10	GO_REGULATION_OF_IMMUNE_EFFECTOR_PROCESS			GO	negative					ns		303	37	0.122112	6.25357e-10	1.96261e-07	Arg1;C1qa;C1qb;C1qc;C6;Ccl19;Cd160;Cd22;Cd300a;Cd40;Cd40lg;Cfp;Fcer1g;Ffar2;Foxj1;Fut7;Ighv8-12;Igkv15-103;Igkv8-27;Il10;Lag3;Mmp12;Ncr1;Pglyrp2;Pla2g5;Ptpn6;Rac2;Sash3;Sh2d1a;Slamf8;Spon2;Tbx21;Tril;Tyrobp;Vtn;Was;Zfp683
control_d14 vs control_d10	GO_LYMPHOCYTE_MEDIATED_IMMUNITY	Lymphocyte		GO	negative					ns		211	30	0.14218	7.16832e-10	2.2272e-07	Arg1;C1qa;C1qb;C1qc;C6;Cd160;Cd40;Cd40lg;Coro1a;Ctsc;Ctsh;Fcer1g;Foxj1;Fut7;Gapt;Gzmb;H2-Ab1;Ighv8-12;Igkv15-103;Igkv8-27;Il10;Lag3;Ncr1;Ptpn6;Sash3;Sh2d1a;Slc11a1;Tbx21;Trbc2;Was
control_d14 vs control_d10	REACTOME_INNATE_IMMUNE_SYSTEM			Reactome	negative					ns		712	63	0.0884831	7.28584e-10	2.2413e-07	Adgre4;Arg1;Atp6v0d2;C1qa;C1qb;C1qc;C6;Cd247;Cd300a;Cd4;Cd68;Cfd;Cfp;Clec7a;Cotl1;Ctsc;Ctsh;Ctss;Ctsz;Cyba;Epx;Fcer1g;Fcgr3;Fth1;Gm2a;Gmfg;Hk3;Hp;Hvcn1;Ighv1-64;Ighv8-12;Igkv15-103;Igkv8-27;Lat;Lck;Lcp2;Lrg1;Ly86;Lyz2;Muc20;P2rx1;Pglyrp2;Pld3;Prg2;Prg3;Prkcq;Prtn3;Psma8;Ptpn6;Ptx3;Rac2;Ear6;Rnase2a;Saa1;Serpina1b;Serpinb12;Slc11a1;Socs1;Tarm1;Tyrobp;Unc93b1;Vtn;Was
control_d14 vs control_d10	GO_MYELOID_LEUKOCYTE_ACTIVATION	Myeloid		GO	negative					ns		487	49	0.100616	9.65069e-10	2.91113e-07	Adgre4;Aif1;Arg1;C1qa;Camk4;Ccl5;Cd2;Cd300a;Cd68;Cfd;Cfp;Cotl1;Cst7;Ctsc;Ctsh;Ctss;Ctsz;Cyba;Dcstamp;Epx;Fcer1g;Fcgr3;Fth1;Gm2a;Gmfg;Hk3;Hp;Hvcn1;Il10;Lat;Lcp2;Lrg1;Lyz2;P2rx1;Prg2;Prg3;Prtn3;Ptpn6;Ptx3;Rac2;Ear6;Rnase2a;Serpina1b;Serpinb12;Slc11a1;Spi1;Tarm1;Tyrobp;Ubd
control_d14 vs control_d10	GO_IMMUNE_SYSTEM_DEVELOPMENT			GO	negative					ns		719	63	0.0876217	1.07734e-09	3.15782e-07	Adipoq;Barx1;C1qc;Camk4;Ccl19;Ccr4;Ccr9;Cd2;Cd248;Cd3d;Cd4;Cd40;Cd40lg;Cebpb;Cebpe;Clec1b;Dcstamp;Fcer1g;Foxj1;Fut7;Gfi1;Gpc3;Gpr18;Gpr55;Hand2;Hcls1;H2-Oa;Hoxb7;Hoxb8;Il10;Lag3;Lck;Lef1;Lrrc17;Nfe2;Nkx3-2;Ocstamp;Pglyrp2;Pla2g2d;Plcl2;Prkcq;Prr7;Prtn3;Psma8;Ptn;Ptpn6;Sash3;Selplg;Serpinb12;Slamf8;Socs1;Sox12;Spi1;Tbx21;Tesc;Tnfrsf18;Tyrobp;Ubd;Vsir;Wnt4;Zap70;Zfp385a;Zfp683
control_d14 vs control_d10	GO_DIVALENT_INORGANIC_CATION_HOMEOSTASIS			GO	negative					ns		334	38	0.113772	2.75947e-09	7.58731e-07	Ackr2;Atp1a2;Atp2a3;Ccl1;Ccl6;Ccl19;Ccl9;Ccl5;Ccl8;Ccr4;Ccr9;Cd4;Cd40;Coro1a;Cxcr3;Cyba;Drd2;Edn1;Gna15;Gng3;Gpr18;Gpr55;Lck;Mcoln3;Mt3;P2rx1;P2ry6;Ptpn6;Ryr1;S1pr4;Saa1;Slc11a1;Slc24a3;Slc30a2;Thy1;Tmc8;Trpc3;Trpc4
control_d14 vs control_d10	GO_NEGATIVE_REGULATION_OF_MULTICELLULAR_ORGANISMAL_PROCESS			GO	negative					ns		847	69	0.081464	3.5745e-09	9.65738e-07	Abcd2;Acp5;Adipoq;Apoc1;Arg1;Arhgdib;Ascl2;Atp1a2;C1qc;C1qtnf3;Cd160;Creb3l1;Crmp1;Ctsc;Ctsz;Cyba;Dact3;Dio3;Drd2;Edn1;Emilin1;Epx;Evl;Fgf13;Foxj1;Fuom;Gdf15;Gfi1;Gja5;Gpr18;Gpr55;Hand2;Hoxb8;Hpn;Il10;Klk8;Lag3;Lef1;Lgals7;Lrrc17;Mag;Mt3;Nkx3-2;Nog;Nova1;Nppc;Npr3;Pdcd1lg2;Pglyrp2;Plcl2;Ptn;Ptpn6;Rtn4rl1;Rtn4rl2;Serpine2;Slamf8;Slc11a1;Slc6a4;Socs1;Sox11;Tacstd2;Tbx2;Tbx21;Thy1;Twist2;Tyrobp;Vsir…
control_d14 vs control_d10	GO_CELL_ACTIVATION_INVOLVED_IN_IMMUNE_RESPONSE			GO	negative					ns		523	50	0.0956023	3.67275e-09	9.75319e-07	Adgre4;Apbb1ip;Arg1;Ccl19;Cd300a;Cd40;Cd40lg;Cd68;Cfd;Cfp;Coro1a;Cotl1;Ctsc;Ctsh;Ctss;Ctsz;Cyba;Epx;Fcer1g;Fcgr3;Fth1;Gapt;Gm2a;Gmfg;Hk3;Hp;Hvcn1;Il10;Lat;Lef1;Lrg1;Lyz2;P2rx1;Pglyrp2;Plcl2;Prg2;Prg3;Prtn3;Ptpn6;Ptx3;Rac2;Ear6;Rnase2a;Serpina1b;Serpinb12;Slc11a1;Tarm1;Tbx21;Tyrobp;Zfp683
control_d14 vs control_d10	REACTOME_CLASS_A_1_RHODOPSIN_LIKE_RECEPTORS_			Reactome	negative					ns		179	26	0.145251	6.23149e-09	1.57409e-06	Ackr1;Ackr2;Adora3;Ccl1;Ccl19;Ccl6;Ccl9;Ccl5;Ccr4;Ccr9;Cxcl16;Cxcr3;Drd2;Edn1;Ffar2;Gpr18;Gpr55;Grp;Hcar1;P2ry14;P2ry6;Plppr3;Rln3;S1pr4;Saa1;Tshr
control_d14 vs control_d10	GO_ADAPTIVE_IMMUNE_RESPONSE_BASED_ON_SOMATIC_RECOMBINATION_OF_IMMUNE_RECEPTORS_BUILT_FROM_IMMUNOGLOBULIN_SUPERFAMILY_DOMAINS	Lymphocyte		GO	negative					ns		218	29	0.133028	6.55717e-09	1.64299e-06	Arg1;C1qa;C1qb;C1qc;C6;Ccl19;Cd4;Cd40;Cd40lg;Ctsc;Ctsh;Ebi3;Fcer1g;Foxj1;Fut7;Gapt;H2-Ab1;Ighv8-12;Igkv15-103;Igkv8-27;Il10;Lef1;Prkcq;Ptpn6;Sash3;Slc11a1;Tbx21;Trbc2;Was
control_d14 vs control_d10	GO_T_CELL_RECEPTOR_COMPLEX	Lymphocyte	T cell	GO	negative					ns		37	12	0.324324	7.88682e-09	1.92948e-06	Apbb1ip;Cd247;Cd3d;Cd4;Cd8b1;Ptpn6;Skap1;Trbc2;Trbv13-3;Trbv12-1;Trbv3;Zap70
control_d14 vs control_d10	GO_REGULATION_OF_LEUKOCYTE_DIFFERENTIATION			GO	negative					ns		220	29	0.131818	8.09236e-09	1.95089e-06	Adipoq;C1qc;Camk4;Ccl19;Cd2;Cd4;Cebpb;Dcstamp;Foxj1;Gpr55;Hcls1;H2-Oa;Lag3;Lef1;Lrrc17;Ocstamp;Pglyrp2;Ptpn6;Sash3;Slamf8;Socs1;Sox12;Tbx21;Tesc;Tnfrsf18;Tyrobp;Vsir;Zap70;Zfp683
control_d14 vs control_d10	HALLMARK_COMPLEMENT	Complement		Hallmark	negative					ns		157	24	0.152866	8.5797e-09	2.05055e-06	Actn2;Apoc1;C1qa;C1qc;Ccl5;Cd40lg;Cebpb;Ctsc;Ctsh;Ctss;F10;F7;Fcer1g;Gzmb;Gzmk;Kynu;Lck;Lcp2;Mmp12;Mmp13;Mt3;Pla2g7;Serpina1b;Was
control_d14 vs control_d10	GO_METAL_ION_TRANSPORT			GO	negative					ns		573	52	0.0907504	1.04669e-08	2.48249e-06	Actn2;Atp1a2;Atp1a3;Atp2a3;Atp6v0d2;Cacna1s;Cacnb4;Ccl19;Ccl5;Ccl8;Cd4;Coro1a;Cyba;Drd2;Fgf13;Fth1;Fxyd1;Fxyd2;Fxyd5;Fxyd6;Gja4;Gja5;Hpn;Kcng2;Kcng4;Kcnk13;Kcnk5;Lck;Mcoln3;Mt3;Orai3;P2rx1;P2ry6;Ptpn6;Rem1;Rrad;Ryr1;Scn1b;Scn4b;Serpine2;Slc11a1;Slc1a3;Slc24a3;Slc30a2;Slc38a4;Slc39a2;Slc6a13;Slc6a4;Tesc;Thy1;Trpc3;Trpc4
control_d14 vs control_d10	GO_CELL_SURFACE			GO	negative					ns		559	51	0.0912343	1.22469e-08	2.86099e-06	Ackr2;Adipoq;Ccr4;Ccr9;Cd163;Cd2;Cd22;Cd248;Cd3d;Cd4;Cd40;Cd40lg;Cd5;Cd8b1;Clec7a;Ctsz;Cxcr3;Dcstamp;Ebi3;F10;Fcer1g;Fcgrt;Fcrl5;Fzd10;Gpc3;Hcst;Hpn;Ighv8-12;Igsf21;Il2rg;Il5ra;Izumo1r;Lag3;Lrfn1;Lrfn2;Lrfn3;P2rx1;Pdcd1lg2;Ptn;Rtn4rl1;Rtn4rl2;Serpine2;Slamf8;Slc1a3;Thy1;Tnfrsf18;Trbc2;Trpc4;Tshr;Tyrobp;Wnt4
control_d14 vs control_d10	GO_CATION_TRANSPORT			GO	negative					ns		748	62	0.0828877	1.24263e-08	2.88124e-06	Actn2;Arg1;Atp1a2;Atp1a3;Atp2a3;Atp6v0d2;Cacna1s;Cacnb4;Calhm2;Calhm6;Ccl19;Ccl5;Ccl8;Cd4;Coro1a;Ctss;Cyba;Drd2;Edn1;Fcer1g;Fgf13;Fth1;Fxyd1;Fxyd2;Fxyd5;Fxyd6;Gja4;Gja5;Hpn;Hvcn1;Kcng2;Kcng4;Kcnk13;Kcnk5;Lck;Mcoln3;Mt3;Orai3;P2rx1;P2ry6;Ptpn6;Rem1;Rrad;Ryr1;Scn1b;Scn4b;Serpine2;Slc11a1;Slc1a3;Slc22a3;Slc24a3;Slc30a2;Slc38a4;Slc39a2;Slc6a13;Slc6a4;Syt3;Tesc;Thy1;Trpc3;Trpc4;Ucp2
control_d14 vs control_d10	GO_CELL_CELL_ADHESION	Adhesion	Cell adhesion	GO	negative					ns		629	55	0.0874404	1.41783e-08	3.2631e-06	Adipoq;Aif1;Alox15;Arg1;Ccl19;Ccl5;Cd160;Cd2;Cd300a;Cd4;Cd40lg;Cd5;Cebpb;Cldn15;Cldn3;Cldn6;Coro1a;Ebi3;Emb;Fermt3;Foxj1;Fut7;Fxyd5;Hspb1;Igfbp2;Igsf21;Il10;Lag3;Lck;Lef1;Lgals7;Lrfn3;Lrrc4;Mag;Pdcd1lg2;Pla2g2d;Prkcq;Ptpn6;Ptprd;Rac2;Robo3;Sash3;Selplg;Serpine2;Skap1;Socs1;Sox12;Tarm1;Tbx21;Thy1;Tnfaip8l2;Trim29;Vsir;Wnt4;Zap70
control_d14 vs control_d10	GO_POSITIVE_REGULATION_OF_IMMUNE_RESPONSE			GO	negative					ns		481	46	0.0956341	1.56969e-08	3.58604e-06	C1qa;C1qb;C1qc;C6;Ccl19;Ccl5;Cd160;Cd22;Cd247;Cd300a;Cd3d;Cd4;Cd40;Cfd;Cfp;Fcer1g;Fcgr3;Ffar2;H2-Ab1;Ighv8-12;Igkv15-103;Igkv8-27;Lag3;Lat;Lck;Lcp2;Mfap4;Mmp12;Muc20;Pla2g5;Plcl2;Prkcq;Psma8;Ptpn6;Sash3;Sh2d1a;Skap1;Slc11a1;Spon2;Tbx21;Thy1;Trbc2;Ubash3a;Vtn;Was;Zap70
control_d14 vs control_d10	GO_T_CELL_PROLIFERATION	Lymphocyte	T cell	GO	negative					ns		150	23	0.153333	1.65144e-08	3.74527e-06	Aif1;Arg1;Ccl19;Ccl5;Cd4;Cd40lg;Cebpb;Coro1a;Ebi3;Foxj1;Igfbp2;Il10;Lgals7;Pdcd1lg2;Pla2g2d;Prkcq;Ptpn6;Rac2;Sash3;Slc11a1;Vsir;Wnt4;Zap70
control_d14 vs control_d10	GO_EXTERNAL_SIDE_OF_PLASMA_MEMBRANE			GO	negative					ns		255	31	0.121569	1.73687e-08	3.91047e-06	Ackr2;Ccr4;Ccr9;Cd163;Cd2;Cd22;Cd248;Cd3d;Cd4;Cd40;Cd40lg;Cd5;Cxcr3;Ebi3;F10;Fcer1g;Fcgrt;Ighv8-12;Igsf21;Il2rg;Il5ra;Izumo1r;Lag3;P2rx1;Pdcd1lg2;Rtn4rl1;Rtn4rl2;Serpine2;Thy1;Tnfrsf18;Trbc2
control_d14 vs control_d10	GO_SECRETORY_GRANULE			GO	negative					ns		569	51	0.0896309	2.19283e-08	4.79798e-06	Actn2;Adgre4;Apool;Arg1;Cd300a;Cd68;Cfd;Cfp;Cotl1;Ctsc;Ctsh;Ctss;Ctsw;Ctsz;Cyba;Dkkl1;Drd2;Edn1;Epx;Fcer1g;Fcgr3;Fermt3;Fth1;Gm2a;Gmfg;Grp;Hk3;Hp;Hvcn1;Islr;Klk8;Klk9;Loxl1;Lrg1;Lyz2;Nppc;P2rx1;Prg2;Prg3;Prtn3;Ptpn6;Ptx3;Ear6;Rnase2a;Serpina1b;Serpinb12;Serpine2;Slc11a1;Spink2;Tarm1;Tyrobp
control_d14 vs control_d10	GO_SECRETION			GO	negative					ns		1093	80	0.073193	2.38276e-08	5.17708e-06	Actn2;Adgre4;Adipoq;Aif1;Apool;Arg1;C1qtnf3;Ccl5;Ccl8;Cd22;Cd300a;Cd40;Cd40lg;Cd68;Cdo1;Ces1d;Cfd;Cfp;Coro1a;Cotl1;Creb3l1;Ctsc;Ctsh;Ctss;Ctsw;Ctsz;Cyba;Drd2;Edn1;Epx;Fcer1g;Fcgr3;Fermt3;Ffar2;Fth1;Gja5;Gm2a;Gmfg;Grp;Hk3;Hp;Hvcn1;Il10;Islr;Kcng2;Lat;Lcp2;Lrg1;Lyz2;Npr3;Ntrk2;P2rx1;Pla2g2d;Pla2g5;Prg2;Prg3;Prtn3;Ptpn6;Ptx3;Rac2;Rcn3;Ear6;Rnase2a;Saa1;Scamp5;Serpina1b;Serpinb12;Serpine2;Slc11a1;Slc…
control_d14 vs control_d10	GO_LYMPHOCYTE_DIFFERENTIATION	Lymphocyte		GO	negative					ns		274	32	0.116788	2.69291e-08	5.81033e-06	Camk4;Ccl19;Ccr9;Cd2;Cd3d;Cd4;Cd40lg;Fcer1g;Foxj1;Fut7;Gpr18;H2-Oa;Il10;Lag3;Lck;Lef1;Pglyrp2;Pla2g2d;Plcl2;Prr7;Ptpn6;Sash3;Slamf8;Socs1;Sox12;Spi1;Tbx21;Tnfrsf18;Vsir;Wnt4;Zap70;Zfp683
control_d14 vs control_d10	GO_SIDE_OF_MEMBRANE			GO	negative					ns		395	40	0.101266	2.93599e-08	6.24802e-06	Ackr2;Alox15;Cacnb4;Ccr4;Ccr9;Cd163;Cd2;Cd22;Cd248;Cd3d;Cd4;Cd40;Cd40lg;Cd5;Cxcr3;Ebi3;F10;Fcer1g;Fcgrt;Gm2a;Gna15;Gng3;H2-Ab1;Ighv8-12;Igsf21;Il2rg;Il5ra;Izumo1r;Lag3;Lck;Nphs2;P2rx1;Pdcd1lg2;Rtn4rl1;Rtn4rl2;Serpine2;Thy1;Tnfrsf18;Trbc2;Zap70
control_d14 vs control_d10	GO_ACTIVATION_OF_IMMUNE_RESPONSE			GO	negative					ns		334	36	0.107784	2.99854e-08	6.33622e-06	C1qa;C1qb;C1qc;C6;Cd160;Cd22;Cd247;Cd300a;Cd3d;Cd4;Cfd;Cfp;Fcer1g;Fcgr3;Ffar2;H2-Ab1;Ighv8-12;Igkv15-103;Igkv8-27;Lat;Lck;Lcp2;Mfap4;Muc20;Plcl2;Prkcq;Psma8;Ptpn6;Sh2d1a;Skap1;Thy1;Trbc2;Ubash3a;Vtn;Was;Zap70
control_d14 vs control_d10	REACTOME_GPCR_LIGAND_BINDING			Reactome	negative					ns		247	30	0.121457	3.01822e-08	6.33622e-06	Ackr1;Ackr2;Adgre4;Adora3;Ccl1;Ccl19;Ccl6;Ccl9;Ccl5;Ccr4;Ccr9;Cxcl16;Cxcr3;Drd2;Edn1;Ffar2;Fzd10;Gng3;Gpr18;Gpr55;Grp;Hcar1;P2ry14;P2ry6;Plppr3;Rln3;S1pr4;Saa1;Tshr;Wnt4
control_d14 vs control_d10	GO_CELLULAR_ION_HOMEOSTASIS			GO	negative					ns		443	43	0.0970655	3.05009e-08	6.36015e-06	Ackr2;Atp1a2;Atp1a3;Atp2a3;Atp6v0d2;Ccl1;Ccl6;Ccl19;Ccl9;Ccl5;Ccl8;Ccr4;Ccr9;Cd4;Cd40;Ckb;Coro1a;Cxcr3;Cyba;Drd2;Edn1;Fth1;Gna15;Gng3;Gpr18;Gpr55;Lck;Mcoln3;Mt3;P2rx1;P2ry6;Ptpn6;Rab20;Ryr1;S1pr4;Saa1;Slamf8;Slc11a1;Slc24a3;Slc30a2;Thy1;Trpc3;Trpc4
control_d14 vs control_d10	GO_CYTOKINE_PRODUCTION	Cytokine		GO	negative					ns		575	51	0.0886957	3.08427e-08	6.38856e-06	Abcd2;Ackr1;Acp5;Adipoq;Aif1;Arg1;C1qtnf3;Ccl1;Ccl19;Cd160;Cd2;Cd247;Cd4;Cd40;Cd40lg;Cebpb;Cebpe;Clec7a;Cyba;Drd2;Ebi3;Epx;Fcer1g;Ffar2;Foxj1;Gpr18;Hspb1;Igf2bp3;Il10;Il5ra;Lcp2;Lef1;Lgals7;Pdcd1lg2;Pglyrp2;Pld3;Prg3;Prkcq;Ptpn6;Saa1;Sash3;Scamp5;Slc11a1;Socs1;Spon2;Tbx21;Tnfrsf8;Tril;Tyrobp;Ubash3a;Vsir
control_d14 vs control_d10	GO_RESPONSE_TO_WOUNDING			GO	negative					ns		444	43	0.0968468	3.25606e-08	6.65563e-06	Adora3;Aif1;Alox15;Arg1;Cd40;Cd40lg;Cldn3;Clec1b;Clec7a;Drd2;Edn1;F10;F7;Fcer1g;Fermt3;Gna15;Hspb1;Il10;Klk8;Lck;Lcp2;Mag;Mmp12;Nfe2;Nog;P2rx1;Prkcq;Prtn3;Ptn;Ptpn6;Rtn4rl1;Rtn4rl2;Saa1;Serpina1b;Serpine2;Slc11a1;Slc1a3;Tmigd3;Trpc3;Tyrobp;Vtn;Was;Wnt4
control_d14 vs control_d10	GO_RESPONSE_TO_CYTOKINE	Cytokine		GO	negative					ns		804	64	0.079602	3.3174e-08	6.73671e-06	Ackr1;Ackr2;Acp5;Adipoq;Aif1;Aldh1a2;Alox15;Arg1;Ccl1;Ccl6;Ccl19;Ccl9;Ccl5;Ccl8;Ccr4;Ccr9;Cd4;Cd40;Cd40lg;Cebpb;Coro1a;Cxcl16;Cxcr3;Cyba;Dcstamp;Ebi3;Edn1;Evl;Fcer1g;Gfi1;Ggt1;Ggt5;Gpd1;Hcls1;H2-Ab1;Il10;Il21r;Il2rg;Il5ra;Kynu;Laptm5;Lef1;Lrat;Mmp12;Msc;Mt3;Nefh;Ocstamp;Pla2g5;Prtn3;Psma8;Ptgis;Ptpn6;Rab20;Saa1;Selplg;Slc11a1;Socs1;Spi1;Tnfrsf18;Tnfrsf19;Tnfrsf8;Ubd;Was
control_d14 vs control_d10	GO_ION_HOMEOSTASIS			GO	negative					ns		543	49	0.0902394	3.38777e-08	6.83493e-06	Ackr2;Atp1a2;Atp1a3;Atp2a3;Atp6v0d2;Ccl1;Ccl6;Ccl19;Ccl9;Ccl5;Ccl8;Ccr4;Ccr9;Cd4;Cd40;Ckb;Coro1a;Cxcr3;Cyba;Drd2;Edn1;Fth1;Gja5;Gna15;Gng3;Gpr18;Gpr55;Hsh2d;Lck;Mcoln3;Mt3;P2rx1;P2ry6;Pdk4;Ptpn6;Rab20;Rcn3;Ryr1;S1pr4;Saa1;Scn1b;Slamf8;Slc11a1;Slc24a3;Slc30a2;Thy1;Tmc8;Trpc3;Trpc4
control_d14 vs control_d10	KEGG_SYSTEMIC_LUPUS_ERYTHEMATOSUS			KEGG	negative					ns		34	11	0.323529	3.44857e-08	6.9127e-06	Actn2;C1qa;C1qb;C1qc;C6;Cd40;Cd40lg;Fcgr3;H2-Oa;H2-Ab1;Il10
control_d14 vs control_d10	REACTOME_IMMUNOREGULATORY_INTERACTIONS_BETWEEN_A_LYMPHOID_AND_A_NON_LYMPHOID_CELL	Lymphocyte		Reactome	negative					ns		98	18	0.183673	3.47875e-08	6.92851e-06	Cd160;Cd22;Cd247;Cd300a;Cd3d;Cd40;Cd40lg;Cd8b1;Hcst;Ighv1-64;Ighv8-12;Igkv15-103;Igkv8-27;Klrb1a;Klrg1;Ncr1;Sh2d1a;Tyrobp
control_d14 vs control_d10	KEGG_ASTHMA			KEGG	negative					ns		16	8	0.5	4.76155e-08	9.24633e-06	Cd40;Cd40lg;Epx;Fcer1g;H2-Oa;H2-Ab1;Il10;Prg2
control_d14 vs control_d10	REACTOME_GENERATION_OF_SECOND_MESSENGER_MOLECULES			Reactome	negative					ns		28	10	0.357143	4.96973e-08	9.53145e-06	Cd247;Cd3d;Cd4;Evl;H2-Ab1;Lat;Lck;Lcp2;Was;Zap70
control_d14 vs control_d10	GO_HUMORAL_IMMUNE_RESPONSE			GO	negative					ns		148	22	0.148649	5.99536e-08	1.12214e-05	C1qa;C1qb;C1qc;C6;Cfd;Cfp;Ebi3;Foxj1;H2-Ab1;Ighv8-12;Igkv15-103;Igkv8-27;Lyz2;Mfap4;Pglyrp2;Prtn3;Ptpn6;Sh2d1a;Slc11a1;Spon2;Trbc2;Vtn
control_d14 vs control_d10	GO_CELL_CHEMOTAXIS			GO	negative					ns		227	28	0.123348	6.26133e-08	1.16491e-05	Ackr2;Aif1;Ccl1;Ccl6;Ccl19;Ccl9;Ccl5;Ccl8;Ccr4;Ccr9;Coro1a;Cxcl16;Cxcr3;Dapk2;Edn1;F7;Fcer1g;Ffar2;Gpr18;Hspb1;Il10;Lef1;Pla2g7;Prkcq;Ptn;Rac2;Saa1;Slamf8
control_d14 vs control_d10	GO_CELL_MOTILITY			GO	negative					ns		1161	82	0.0706288	7.44916e-08	1.36144e-05	Ackr2;Adipoq;Adora3;Aif1;Arhgdib;Ccl1;Ccl6;Ccl19;Ccl9;Ccl5;Ccl8;Ccr4;Ccr9;Cd2;Cd248;Cd300a;Cd40;Cldn3;Clec7a;Coro1a;Ctsh;Cxcl16;Cxcr3;Cygb;Dapk2;Dok2;Drd2;Edn1;Emilin1;Epx;Evl;F10;F7;Fcer1g;Fermt3;Ffar2;Fgf13;Foxj1;Fut7;Gbx2;Glipr2;Gpc3;Gpr18;Hand2;Has1;Hspb1;Ighv8-12;Igkv15-103;Igkv8-27;Igsf10;Il10;Lck;Lef1;Mag;Mmp12;Nkd1;Nog;Ntrk2;P2ry6;Pla2g7;Prkcq;Prtn3;Ptn;Ptpn6;Rac2;Saa1;Selplg;Serpine2;Six…
control_d14 vs control_d10	GO_NEGATIVE_REGULATION_OF_CELL_ACTIVATION			GO	negative					ns		150	22	0.146667	7.66468e-08	1.39264e-05	Arg1;Cd300a;Cebpb;Cst7;Cygb;Emilin1;Foxj1;Il10;Lag3;Lgals7;Pdcd1lg2;Pglyrp2;Pla2g2d;Ptpn6;Serpine2;Socs1;Sox11;Tarm1;Tbx21;Tnfaip8l2;Tyrobp;Vsir
control_d14 vs control_d10	GO_ION_TRANSPORT			GO	negative					ns		1047	76	0.0725883	7.82852e-08	1.41414e-05	Abcd2;Actn2;Apoc1;Arg1;Atp1a2;Atp1a3;Atp2a3;Atp6v0d2;Car3;Cacna1s;Cacnb4;Calhm2;Calhm6;Ccl19;Ccl5;Ccl8;Cd4;Cebpb;Ces1d;Cldn15;Coro1a;Ctss;Cyba;Drd2;Edn1;Emb;Fcer1g;Fgf13;Fth1;Fxyd1;Fxyd2;Fxyd5;Fxyd6;Gja4;Gja5;Hpn;Hvcn1;Kcng2;Kcng4;Kcnk13;Kcnk5;Lck;Mcoln3;Mt3;Ntrk2;Orai3;P2rx1;P2ry6;Pla2g2d;Pla2g5;Ptpn6;Rem1;Rrad;Ryr1;Scn1b;Scn4b;Serpine2;Slc11a1;Slc15a3;Slc16a3;Slc1a3;Slc22a3;Slc24a3;Slc26a10;Slc…
control_d14 vs control_d10	GO_SECRETORY_VESICLE			GO	negative					ns		681	56	0.082232	8.61262e-08	1.5379e-05	Actn2;Adgre4;Apool;Arg1;Cd300a;Cd68;Cfd;Cfp;Cotl1;Ctsc;Ctsh;Ctss;Ctsw;Ctsz;Cyba;Dkkl1;Drd2;Edn1;Epx;Fcer1g;Fcgr3;Fermt3;Fth1;Gm2a;Gmfg;Grp;Hk3;Hp;Hvcn1;Islr;Klk8;Klk9;Loxl1;Lrg1;Lyz2;Mt3;Nppc;P2rx1;Prg2;Prg3;Prtn3;Ptpn6;Ptx3;Ear6;Rnase2a;Scamp5;Serpina1b;Serpinb12;Serpine2;Slc11a1;Spink2;Syn1;Syt3;Sytl1;Tarm1;Tyrobp
control_d14 vs control_d10	GO_PHAGOCYTOSIS			GO	negative					ns		220	27	0.122727	1.19528e-07	2.11008e-05	Adipoq;Aif1;Alox15;Cd247;Cd300a;Cebpe;Clec7a;Coro1a;Cyba;Fcer1g;Fcgr3;Ighv8-12;Igkv15-103;Igkv8-27;Il2rg;Marco;P2ry6;Pla2g5;Prtn3;Ptx3;Rab20;Rac2;Slc11a1;Spon2;Trbc2;Tyrobp;Was
control_d14 vs control_d10	REACTOME_NEUTROPHIL_DEGRANULATION	Myeloid	Neutrophil	Reactome	negative					ns		354	36	0.101695	1.31362e-07	2.30588e-05	Adgre4;Arg1;Cd300a;Cd68;Cfd;Cfp;Cotl1;Ctsc;Ctsh;Ctss;Ctsz;Cyba;Epx;Fcer1g;Fcgr3;Fth1;Gm2a;Gmfg;Hk3;Hp;Hvcn1;Lrg1;Lyz2;P2rx1;Prg2;Prg3;Prtn3;Ptpn6;Ptx3;Ear6;Rnase2a;Serpina1b;Serpinb12;Slc11a1;Tarm1;Tyrobp
control_d14 vs control_d10	GO_REGULATION_OF_HEMOPOIESIS			GO	negative					ns		339	35	0.103245	1.35923e-07	2.37254e-05	Adipoq;C1qc;Camk4;Ccl19;Cd2;Cd4;Cebpb;Dcstamp;Foxj1;Gpr55;Hcls1;H2-Oa;Hoxb8;Lag3;Lef1;Lrrc17;Nfe2;Ocstamp;Pglyrp2;Prkcq;Psma8;Ptn;Ptpn6;Sash3;Slamf8;Socs1;Sox12;Spi1;Tbx21;Tesc;Tnfrsf18;Tyrobp;Vsir;Zap70;Zfp683
control_d14 vs control_d10	REACTOME_INITIAL_TRIGGERING_OF_COMPLEMENT	Complement		Reactome	negative					ns		24	9	0.375	1.44624e-07	2.49638e-05	C1qa;C1qb;C1qc;Cfd;Cfp;Ighv1-64;Ighv8-12;Igkv15-103;Igkv8-27
control_d14 vs control_d10	GO_T_CELL_DIFFERENTIATION	Lymphocyte	T cell	GO	negative					ns		196	25	0.127551	1.66166e-07	2.85236e-05	Camk4;Ccl19;Ccr9;Cd2;Cd3d;Cd4;Fcer1g;Foxj1;Fut7;Gpr18;H2-Oa;Lag3;Lck;Lef1;Pla2g2d;Prr7;Sash3;Socs1;Sox12;Tbx21;Tnfrsf18;Vsir;Wnt4;Zap70;Zfp683
control_d14 vs control_d10	GO_POSITIVE_REGULATION_OF_CELL_ACTIVATION			GO	negative					ns		282	31	0.109929	1.77232e-07	3.00906e-05	Aif1;Ccl19;Ccl5;Cd160;Cd2;Cd4;Cd40;Cd40lg;Cd5;Clec7a;Coro1a;Ctsc;Ebi3;Fcer1g;Igfbp2;Ighv8-12;Il10;Lck;Lef1;Pdcd1lg2;Prkcq;Ptpn6;Sash3;Socs1;Sox12;Tbx21;Thy1;Trbc2;Tyrobp;Vsir;Zap70
control_d14 vs control_d10	GO_CATION_TRANSMEMBRANE_TRANSPORT			GO	negative					ns		559	48	0.0858676	2.11593e-07	3.49691e-05	Actn2;Atp1a2;Atp1a3;Atp2a3;Atp6v0d2;Cacna1s;Cacnb4;Calhm2;Calhm6;Ccl19;Coro1a;Ctss;Cyba;Drd2;Fgf13;Fxyd1;Fxyd2;Fxyd5;Fxyd6;Hpn;Hvcn1;Kcng2;Kcng4;Kcnk13;Kcnk5;Lck;Mcoln3;Orai3;P2rx1;P2ry6;Ptpn6;Rem1;Rrad;Ryr1;Scn1b;Scn4b;Slc11a1;Slc1a3;Slc24a3;Slc30a2;Slc39a2;Slc6a13;Slc6a4;Tesc;Thy1;Trpc3;Trpc4;Ucp2
control_d14 vs control_d10	GO_ICOSANOID_METABOLIC_PROCESS			GO	negative					ns		77	15	0.194805	2.15167e-07	3.53716e-05	Alox15;Ces2e;Cyp2j9;Cyp4f18;Edn1;Ephx2;Ggt1;Ggt5;Ltc4s;Mgll;Pla2g5;Pon1;Prg3;Ptgis;Tbxas1
control_d14 vs control_d10	GO_REGULATION_OF_SYSTEM_PROCESS			GO	negative					ns		378	37	0.0978836	2.31292e-07	3.74284e-05	Adipoq;Adora3;Aif1;Atp1a2;Atp1a3;Atp2a3;C1qtnf3;Cacna1s;Cacnb4;Cst7;Ctsc;Cyba;Cyp2j9;Des;Drd2;Edn1;Fgf13;Fxyd1;Fxyd2;Fxyd6;Gja5;Hand2;Il10;Kcng2;Klk8;Mag;Mgll;Myl4;Nppc;P2rx1;Ryr1;Scn1b;Scn4b;Tbx2;Tmem108;Tmigd3;Trpc3
control_d14 vs control_d10	GO_MYELOID_LEUKOCYTE_MEDIATED_IMMUNITY	Myeloid		GO	negative					ns		411	39	0.0948905	2.44968e-07	3.94361e-05	Adgre4;Arg1;Cd300a;Cd68;Cfd;Cfp;Cotl1;Ctsc;Ctsh;Ctss;Ctsz;Cyba;Epx;Fcer1g;Fcgr3;Fth1;Gm2a;Gmfg;Hk3;Hp;Hvcn1;Lat;Lrg1;Lyz2;P2rx1;Prg2;Prg3;Prtn3;Ptpn6;Ptx3;Rac2;Ear6;Rnase2a;Serpina1b;Serpinb12;Slc11a1;Spon2;Tarm1;Tyrobp
control_d14 vs control_d10	GO_REGULATION_OF_RESPONSE_TO_EXTERNAL_STIMULUS			GO	negative					ns		721	57	0.0790569	2.46691e-07	3.95087e-05	Abcd2;Acp5;Adipoq;Aif1;Alox15;Arg1;C1qtnf3;Ccl1;Ccl19;Ccl5;Ccr4;Cd160;Cebpb;Cldn3;Clec7a;Cst7;Ctsc;Cyba;Dapk2;Drd2;Edn1;F7;Fcer1g;Ffar2;Fut7;Ggt1;Gpr18;Hspb1;Il10;Klk8;Lag3;Ly86;Mgll;Mmp12;Mt3;Muc20;Ncr1;Pglyrp2;Pla2g2d;Pla2g5;Pla2g7;Pld3;Prkcq;Psma8;Ptgis;Ptn;Ptpn6;Rac2;Rtn4rl1;Saa1;Serpine2;Sh2d1a;Slamf8;Socs1;Tnfaip8l2;Vtn;Wnt4
control_d14 vs control_d10	GO_METAL_ION_HOMEOSTASIS			GO	negative					ns		428	40	0.0934579	2.56232e-07	4.08263e-05	Ackr2;Atp1a2;Atp1a3;Atp2a3;Ccl1;Ccl6;Ccl19;Ccl9;Ccl5;Ccl8;Ccr4;Ccr9;Cd4;Cd40;Coro1a;Cxcr3;Cyba;Drd2;Edn1;Fth1;Gna15;Gng3;Gpr18;Gpr55;Lck;Mcoln3;Mt3;P2rx1;P2ry6;Ptpn6;Ryr1;S1pr4;Saa1;Slc11a1;Slc24a3;Slc30a2;Thy1;Tmc8;Trpc3;Trpc4
control_d14 vs control_d10	GO_NEGATIVE_REGULATION_OF_LYMPHOCYTE_ACTIVATION	Lymphocyte		GO	negative					ns		112	18	0.160714	2.89035e-07	4.55854e-05	Arg1;Cd300a;Cebpb;Foxj1;Il10;Lag3;Lgals7;Pdcd1lg2;Pglyrp2;Pla2g2d;Ptpn6;Socs1;Sox11;Tarm1;Tbx21;Tnfaip8l2;Tyrobp;Vsir
control_d14 vs control_d10	GO_COLLAGEN_TRIMER	Adhesion	Extracellular matrix	GO	negative					ns		59	13	0.220339	3.08293e-07	4.83771e-05	Adipoq;C1qa;C1qb;C1qc;C1qtnf2;C1qtnf3;Col26a1;Col6a2;Col6a6;Colq;Emid1;Emilin1;Marco
control_d14 vs control_d10	GO_POSITIVE_REGULATION_OF_CELL_ADHESION	Adhesion	Cell adhesion	GO	negative					ns		320	33	0.103125	3.18957e-07	4.95812e-05	Aif1;Alox15;Apbb1ip;Ccl19;Ccl5;Cd160;Cd4;Cd40lg;Cd5;Col26a1;Coro1a;Ebi3;Emilin1;Fut7;Igfbp2;Il10;Lck;Lef1;Pdcd1lg2;Prkcq;Ptn;Ptpn6;Saa1;Sash3;Skap1;Socs1;Sox12;Thy1;Tnfrsf18;Vsir;Vtn;Wnt4;Zap70
control_d14 vs control_d10	GO_VESICLE_LUMEN			GO	negative					ns		231	27	0.116883	3.24469e-07	4.96613e-05	Actn2;Apool;Arg1;Cfd;Cfp;Cotl1;Ctsc;Ctsh;Ctsw;Ctsz;Epx;Fermt3;Gm2a;Gmfg;Grp;Hk3;Hp;Islr;Lrg1;Lyz2;Prg3;Prtn3;Ptpn6;Ptx3;Ear6;Rnase2a;Serpina1b
control_d14 vs control_d10	GO_EXOCYTOSIS			GO	negative					ns		645	52	0.0806202	4.69657e-07	6.92874e-05	Actn2;Adgre4;Apool;Arg1;Ccl5;Ccl8;Cd300a;Cd68;Cfd;Cfp;Coro1a;Cotl1;Ctsc;Ctsh;Ctss;Ctsw;Ctsz;Cyba;Drd2;Epx;Fcer1g;Fcgr3;Fermt3;Fth1;Gm2a;Gmfg;Hk3;Hp;Hvcn1;Islr;Lat;Lrg1;Lyz2;P2rx1;Prg2;Prg3;Prtn3;Ptpn6;Ptx3;Rac2;Ear6;Rnase2a;Scamp5;Serpina1b;Serpinb12;Slc11a1;Syn1;Syt3;Sytl1;Tarm1;Trarg1;Tyrobp
control_d14 vs control_d10	GO_REGULATION_OF_BLOOD_CIRCULATION			GO	negative					ns		193	24	0.124352	4.70539e-07	6.92874e-05	Adora3;Atp1a2;Atp1a3;Atp2a3;Cacna1s;Cacnb4;Cyp2j9;Des;Drd2;Edn1;Fgf13;Fxyd1;Fxyd2;Fxyd6;Gja5;Kcng2;Myl4;Nppc;P2rx1;Ryr1;Scn1b;Scn4b;Tbx2;Tmigd3
control_d14 vs control_d10	GO_PLASMA_MEMBRANE_PROTEIN_COMPLEX			GO	negative					ns		373	36	0.0965147	4.74724e-07	6.9574e-05	Apbb1ip;Atp1a2;Atp1a3;Atp6v0d2;C6;Cacna1s;Cacnb4;Cd247;Cd3d;Cd4;Cd40;Cd8b1;Cyba;Emilin1;Fcer1g;Fxyd1;Fxyd2;Gja4;Gja5;Gna15;Gng3;H2-Oa;H2-Ab1;Kcng2;Kcng4;Ptpn6;Ryr1;Scn1b;Scn4b;Skap1;Trbc2;Trbv13-3;Trbv12-1;Trbv3;Vtn;Zap70
control_d14 vs control_d10	GO_POSITIVE_REGULATION_OF_LYMPHOCYTE_ACTIVATION	Lymphocyte		GO	negative					ns		237	27	0.113924	5.43151e-07	7.77683e-05	Aif1;Ccl19;Ccl5;Cd160;Cd4;Cd40;Cd40lg;Cd5;Clec7a;Coro1a;Ebi3;Igfbp2;Ighv8-12;Lck;Lef1;Pdcd1lg2;Prkcq;Ptpn6;Sash3;Socs1;Sox12;Tbx21;Thy1;Trbc2;Tyrobp;Vsir;Zap70
control_d14 vs control_d10	GO_REGULATION_OF_CYTOSOLIC_CALCIUM_ION_CONCENTRATION			GO	negative					ns		238	27	0.113445	5.90718e-07	8.3048e-05	Ackr2;Atp1a2;Ccl1;Ccl19;Ccr4;Ccr9;Cd4;Coro1a;Cxcr3;Cyba;Drd2;Edn1;Gna15;Gng3;Gpr18;Gpr55;Lck;Mcoln3;P2rx1;P2ry6;Ptpn6;Ryr1;S1pr4;Saa1;Thy1;Trpc3;Trpc4
control_d14 vs control_d10	GO_LEUKOCYTE_CHEMOTAXIS			GO	negative					ns		169	22	0.130178	6.40976e-07	8.89069e-05	Aif1;Ccl1;Ccl6;Ccl19;Ccl9;Ccl5;Ccl8;Coro1a;Cxcl16;Cxcr3;Dapk2;Edn1;F7;Fcer1g;Ffar2;Gpr18;Il10;Pla2g7;Ptn;Rac2;Saa1;Slamf8
control_d14 vs control_d10	REACTOME_COMPLEMENT_CASCADE	Complement		Reactome	negative					ns		44	11	0.25	6.49184e-07	8.96451e-05	C1qa;C1qb;C1qc;C6;Cfd;Cfp;Ighv1-64;Ighv8-12;Igkv15-103;Igkv8-27;Vtn
control_d14 vs control_d10	GO_ALPHA_BETA_T_CELL_ACTIVATION	Lymphocyte	T cell	GO	negative					ns		119	18	0.151261	7.30972e-07	9.9176e-05	Ccl19;Cd160;Cd300a;Ebi3;Fut7;Gpr18;Lef1;Lgals7;Pla2g2d;Prkcq;Prr7;Sash3;Socs1;Tarm1;Tbx21;Vsir;Zap70;Zfp683
control_d14 vs control_d10	GO_POSITIVE_REGULATION_OF_LEUKOCYTE_CELL_CELL_ADHESION			GO	negative					ns		184	23	0.125	7.41904e-07	0.000100222	Aif1;Ccl19;Ccl5;Cd160;Cd4;Cd40lg;Cd5;Coro1a;Ebi3;Fut7;Igfbp2;Lck;Lef1;Pdcd1lg2;Prkcq;Ptpn6;Sash3;Skap1;Socs1;Sox12;Thy1;Vsir;Zap70
control_d14 vs control_d10	GO_INORGANIC_ION_TRANSMEMBRANE_TRANSPORT			GO	negative					ns		532	45	0.0845865	7.77638e-07	0.000104594	Actn2;Atp1a2;Atp1a3;Atp2a3;Atp6v0d2;Cacna1s;Cacnb4;Ccl19;Coro1a;Cyba;Drd2;Fgf13;Fxyd1;Fxyd2;Fxyd5;Fxyd6;Hpn;Hvcn1;Kcng2;Kcng4;Kcnk13;Kcnk5;Lck;Mcoln3;Orai3;P2ry6;Ptpn6;Rem1;Rrad;Ryr1;Scn1b;Scn4b;Slc11a1;Slc1a3;Slc24a3;Slc26a10;Slc30a2;Slc39a2;Slc6a13;Slc6a4;Tesc;Thy1;Trpc3;Trpc4;Ucp2
control_d14 vs control_d10	GO_COLLAGEN_CONTAINING_EXTRACELLULAR_MATRIX	Adhesion	Extracellular matrix	GO	negative					ns		302	31	0.102649	8.03245e-07	0.000107111	Adipoq;C1qa;C1qb;C1qc;Cfp;Col26a1;Col6a2;Col6a6;Colq;Ctsc;Ctsh;Ctss;Ctsz;Dpt;Emilin1;F7;Gdf15;Gpc3;Loxl1;Mfap2;Mfap4;Mxra7;Prg2;Prg3;Prtn3;Ptn;Serpina1b;Serpinb12;Serpine2;Spon1;Vtn
control_d14 vs control_d10	GO_POSITIVE_REGULATION_OF_CELL_CELL_ADHESION	Adhesion	Cell adhesion	GO	negative					ns		215	25	0.116279	9.73732e-07	0.00012874	Aif1;Alox15;Ccl19;Ccl5;Cd160;Cd4;Cd40lg;Cd5;Coro1a;Ebi3;Fut7;Igfbp2;Il10;Lck;Lef1;Pdcd1lg2;Prkcq;Ptpn6;Sash3;Skap1;Socs1;Sox12;Thy1;Vsir;Zap70
control_d14 vs control_d10	GO_NEGATIVE_REGULATION_OF_LEUKOCYTE_PROLIFERATION			GO	negative					ns		65	13	0.2	1.00995e-06	0.000132962	Arg1;Ccl8;Cd300a;Cebpb;Foxj1;Il10;Lgals7;Pdcd1lg2;Pla2g2d;Ptpn6;Sox11;Tyrobp;Vsir
control_d14 vs control_d10	GO_RESPONSE_TO_INTERFERON_GAMMA	Cytokine	Interferon signaling	GO	negative					ns		135	19	0.140741	1.12236e-06	0.000145298	Aif1;Arg1;Ccl1;Ccl6;Ccl19;Ccl9;Ccl5;Ccl8;Cd40;Cxcl16;Edn1;Evl;H2-Ab1;Kynu;Rab20;Slc11a1;Socs1;Ubd;Was
control_d14 vs control_d10	GO_NEGATIVE_REGULATION_OF_ANTIGEN_RECEPTOR_MEDIATED_SIGNALING_PATHWAY			GO	negative					ns		23	8	0.347826	1.4251e-06	0.000180727	Cd160;Cd22;Cd300a;Plcl2;Ptpn6;Sh2d1a;Thy1;Ubash3a
control_d14 vs control_d10	GO_HEART_PROCESS			GO	negative					ns		191	23	0.120419	1.4342e-06	0.00018114	Adora3;Atp1a2;Atp1a3;Atp2a3;Cacna1s;Cacnb4;Cyp2j9;Des;Drd2;Edn1;Fgf13;Fxyd1;Fxyd2;Fxyd6;Gja5;Kcng2;Myl4;Nppc;Ryr1;Scn1b;Scn4b;Tbx2;Tmigd3
control_d14 vs control_d10	REACTOME_CARDIAC_CONDUCTION			Reactome	negative					ns		89	15	0.168539	1.51314e-06	0.000188053	Atp1a2;Atp1a3;Atp2a3;Cacna1s;Cacnb4;Fgf13;Fxyd1;Fxyd2;Fxyd6;Kcnk13;Kcnk5;Nppc;Ryr1;Scn1b;Scn4b
control_d14 vs control_d10	GO_ION_TRANSMEMBRANE_TRANSPORT			GO	negative					ns		726	55	0.0757576	1.53743e-06	0.000190311	Abcd2;Actn2;Atp1a2;Atp1a3;Atp2a3;Atp6v0d2;Cacna1s;Cacnb4;Calhm2;Calhm6;Ccl19;Coro1a;Ctss;Cyba;Drd2;Emb;Fgf13;Fxyd1;Fxyd2;Fxyd5;Fxyd6;Gja5;Hpn;Hvcn1;Kcng2;Kcng4;Kcnk13;Kcnk5;Lck;Mcoln3;Orai3;P2rx1;P2ry6;Ptpn6;Rem1;Rrad;Ryr1;Scn1b;Scn4b;Slc11a1;Slc16a3;Slc1a3;Slc24a3;Slc26a10;Slc30a2;Slc38a4;Slc39a2;Slc6a13;Slc6a4;Tesc;Thy1;Tmc8;Trpc3;Trpc4;Ucp2
control_d14 vs control_d10	GO_COLLAGEN_METABOLIC_PROCESS	Adhesion	Extracellular matrix	GO	negative					ns		78	14	0.179487	1.54475e-06	0.000190458	Arg1;Creb3l1;Ctss;Cygb;Emilin1;Mfap4;Mmp12;Mmp13;Mmp19;Nppc;Prtn3;Rcn3;Vsir;Wnt4
control_d14 vs control_d10	GO_T_CELL_RECEPTOR_SIGNALING_PATHWAY	Lymphocyte	T cell	GO	negative					ns		138	19	0.137681	1.57591e-06	0.00019277	Cd160;Cd247;Cd300a;Cd3d;Cd4;H2-Ab1;Lat;Lck;Lcp2;Prkcq;Psma8;Ptpn6;Sh2d1a;Skap1;Thy1;Trbc2;Ubash3a;Was;Zap70
control_d14 vs control_d10	GO_CHEMICAL_HOMEOSTASIS			GO	negative					ns		783	58	0.0740741	1.61339e-06	0.000196581	Ackr2;Adipoq;Asgr2;Atp1a2;Atp1a3;Atp2a3;Atp6v0d2;C1qtnf3;Ccl1;Ccl6;Ccl19;Ccl9;Ccl5;Ccl8;Ccr4;Ccr9;Cd4;Cd40;Ces1d;Ckb;Coro1a;Ctsh;Cxcr3;Cyba;Drd2;Edn1;Ephx2;Ffar2;Fth1;Gja5;Gna15;Gng3;Gpr18;Gpr55;Hk3;Hsh2d;Lck;Mcoln3;Mt3;P2rx1;P2ry6;Pdk4;Ptpn6;Rab20;Rbp1;Rcn3;Ryr1;S1pr4;Saa1;Scn1b;Slamf8;Slc11a1;Slc24a3;Slc30a2;Thy1;Tmc8;Trpc3;Trpc4
control_d14 vs control_d10	REACTOME_ARACHIDONIC_ACID_METABOLISM			Reactome	negative					ns		39	10	0.25641	1.63642e-06	0.000198607	Alox15;Cyp2j9;Cyp4f18;Ephx2;Ggt1;Ggt5;Ltc4s;Pon1;Ptgis;Tbxas1
control_d14 vs control_d10	REACTOME_CREATION_OF_C4_AND_C2_ACTIVATORS	Complement		Reactome	negative					ns		17	7	0.411765	1.76024e-06	0.000210349	C1qa;C1qb;C1qc;Ighv1-64;Ighv8-12;Igkv15-103;Igkv8-27
control_d14 vs control_d10	REACTOME_MUSCLE_CONTRACTION			Reactome	negative					ns		140	19	0.135714	1.96472e-06	0.000228628	Actn2;Atp1a2;Atp1a3;Atp2a3;Cacna1s;Cacnb4;Des;Fgf13;Fxyd1;Fxyd2;Fxyd6;Kcnk13;Kcnk5;Myh11;Myl4;Nppc;Ryr1;Scn1b;Scn4b
control_d14 vs control_d10	GO_B_CELL_MEDIATED_IMMUNITY	Lymphocyte	B cell	GO	negative					ns		115	17	0.147826	2.05379e-06	0.000237217	C1qa;C1qb;C1qc;C6;Cd40;Cd40lg;Fcer1g;Foxj1;Gapt;H2-Ab1;Ighv8-12;Igkv15-103;Igkv8-27;Il10;Ptpn6;Tbx21;Trbc2
control_d14 vs control_d10	GO_RESPONSE_TO_BACTERIUM			GO	negative					ns		415	37	0.0891566	2.23963e-06	0.000257052	Acp5;Adipoq;Alpl;Arg1;Car3;Ccl5;Ccr4;Cd160;Cd4;Cd40;Cd68;Cebpb;Cebpe;Cfp;Cyba;Edn1;Epx;Fcer1g;Gfi1;Ggt1;Ggt5;Gpc3;Hp;Ighv8-12;Il10;Loxl1;Lrat;Lrg1;Ly86;Lyz2;Pdcd1lg2;Pglyrp2;Prg2;Slamf8;Slc11a1;Spon2;Trbc2
control_d14 vs control_d10	GO_NEGATIVE_REGULATION_OF_LEUKOCYTE_CELL_CELL_ADHESION			GO	negative					ns		93	15	0.16129	2.68352e-06	0.000300691	Arg1;Cd300a;Cebpb;Foxj1;Il10;Lag3;Lgals7;Pdcd1lg2;Pla2g2d;Ptpn6;Socs1;Tarm1;Tbx21;Tnfaip8l2;Vsir
control_d14 vs control_d10	REACTOME_PD_1_SIGNALING	Lymphocyte	T cell	Reactome	negative					ns		18	7	0.388889	2.78425e-06	0.00031006	Cd247;Cd3d;Cd4;H2-Ab1;Lck;Pdcd1lg2;Ptpn6
control_d14 vs control_d10	GO_NEGATIVE_REGULATION_OF_CELL_CELL_ADHESION	Adhesion	Cell adhesion	GO	negative					ns		131	18	0.137405	3.04292e-06	0.000334076	Adipoq;Arg1;Cd300a;Cebpb;Foxj1;Fxyd5;Il10;Lag3;Lgals7;Pdcd1lg2;Pla2g2d;Ptpn6;Serpine2;Socs1;Tarm1;Tbx21;Tnfaip8l2;Vsir
control_d14 vs control_d10	GO_GRANULOCYTE_MIGRATION	Myeloid		GO	negative					ns		106	16	0.150943	3.08941e-06	0.0003368	Ccl1;Ccl6;Ccl19;Ccl9;Ccl5;Ccl8;Cd300a;Dapk2;Edn1;Epx;Fcer1g;Fut7;Prtn3;Rac2;Saa1;Slamf8
control_d14 vs control_d10	GO_IMMUNE_RESPONSE_REGULATING_SIGNALING_PATHWAY			GO	negative					ns		307	30	0.0977199	3.33319e-06	0.000357111	Cd160;Cd22;Cd247;Cd300a;Cd3d;Cd4;Cd40;Ctsh;Fcer1g;Fcgr3;Ffar2;H2-Ab1;Ighv8-12;Igkv15-103;Igkv8-27;Lat;Lck;Lcp2;Muc20;Plcl2;Prkcq;Psma8;Ptpn6;Sh2d1a;Skap1;Thy1;Trbc2;Ubash3a;Was;Zap70
control_d14 vs control_d10	GO_MULTICELLULAR_ORGANISMAL_SIGNALING			GO	negative					ns		132	18	0.136364	3.39853e-06	0.000362806	Atp1a2;Atp1a3;Atp2a3;Cacna1s;Cacnb4;Dmrt3;Fxyd1;Fxyd2;Fxyd6;Gja5;Gpr88;Mag;Nppc;Ntrk2;P2rx1;Ryr1;Scn1b;Scn4b
control_d14 vs control_d10	GO_TERTIARY_GRANULE_LUMEN			GO	negative					ns		42	10	0.238095	3.4097e-06	0.000362806	Cfp;Ctsh;Ctss;Fth1;Hp;Lrg1;Lyz2;Prg3;Ptpn6;Ptx3
control_d14 vs control_d10	GO_MYELOID_LEUKOCYTE_DIFFERENTIATION	Myeloid		GO	negative					ns		159	20	0.125786	3.52512e-06	0.000372535	Adipoq;C1qc;Camk4;Ccl19;Cd4;Cebpb;Cebpe;Dcstamp;Fcer1g;Gpc3;Gpr55;Hcls1;Lef1;Lrrc17;Ocstamp;Prtn3;Spi1;Tesc;Tyrobp;Ubd
control_d14 vs control_d10	GO_TERTIARY_GRANULE			GO	negative					ns		120	17	0.141667	3.73437e-06	0.000393312	Adgre4;Cd300a;Cfp;Ctsh;Ctss;Cyba;Fcer1g;Fth1;Hp;Lrg1;Lyz2;Prg3;Ptpn6;Ptx3;Serpinb12;Slc11a1;Tarm1
control_d14 vs control_d10	GO_DEFENSE_RESPONSE_TO_BACTERIUM			GO	negative					ns		147	19	0.129252	4.10845e-06	0.000428354	Acp5;Cd160;Cd4;Cebpb;Cebpe;Cfp;Cyba;Epx;Fcer1g;Hp;Ighv8-12;Il10;Lyz2;Pglyrp2;Prg2;Slamf8;Slc11a1;Spon2;Trbc2
control_d14 vs control_d10	GO_TAXIS			GO	negative					ns		461	39	0.0845987	4.26774e-06	0.000441996	Ackr2;Aif1;Ccl1;Ccl6;Ccl19;Ccl9;Ccl5;Ccl8;Ccr4;Ccr9;Cmtm8;Coro1a;Crmp1;Cxcl16;Cxcr3;Dapk2;Dok2;Edn1;Emb;Evl;F7;Fcer1g;Ffar2;Gbx2;Gpr18;Hspb1;Il10;Lef1;Nog;Pla2g7;Prkcq;Ptn;Rac2;Ear6;Rnase2a;Robo3;Saa1;Scn1b;Slamf8
control_d14 vs control_d10	GO_REGULATION_OF_CELL_POPULATION_PROLIFERATION			GO	negative					ns		1122	74	0.0659537	4.43504e-06	0.000454774	Adipoq;Adora3;Aif1;Aldh1a2;Arg1;Ascl2;Ccl19;Ccl6;Ccl9;Ccl5;Ccl8;Cd22;Cd248;Cd300a;Cd4;Cd40;Cd40lg;Cebpb;Chp2;Cldn3;Clec7a;Coro1a;Ctsh;Ctsz;Cyba;Dpt;Drd2;Ebi3;Edn1;Foxj1;Fth1;Gpc3;Hand2;Hcls1;Hpn;Igfbp2;Il10;Il5ra;Lck;Lef1;Lgals7;Lrg1;Matk;Mmp12;Nog;Nppc;Npr3;Ntrk2;Nudt16;Ocstamp;P2ry6;Pdcd1lg2;Pla2g2d;Prkcq;Prtn3;Ptn;Ptpn6;Rac2;Rbpms2;Sash3;Serpine2;Six2;Slc6a4;Sox11;Spint1;Tacstd2;Tbx2;Tesc;Tmig…
control_d14 vs control_d10	KEGG_NATURAL_KILLER_CELL_MEDIATED_CYTOTOXICITY	Lymphocyte	Natural killer	KEGG	negative					ns		85	14	0.164706	4.46482e-06	0.000456323	Cd247;Chp2;Fcer1g;Gzmb;Hcst;Lat;Lck;Lcp2;Ncr1;Ptpn6;Rac2;Sh2d1a;Tyrobp;Zap70
control_d14 vs control_d10	GO_ANTIGEN_RECEPTOR_MEDIATED_SIGNALING_PATHWAY			GO	negative					ns		191	22	0.115183	5.05379e-06	0.000501665	Cd160;Cd22;Cd247;Cd300a;Cd3d;Cd4;H2-Ab1;Ighv8-12;Lat;Lck;Lcp2;Plcl2;Prkcq;Psma8;Ptpn6;Sh2d1a;Skap1;Thy1;Trbc2;Ubash3a;Was;Zap70
control_d14 vs control_d10	GO_REGULATION_OF_ADAPTIVE_IMMUNE_RESPONSE	Lymphocyte		GO	negative					ns		123	17	0.138211	5.25826e-06	0.000518648	Alox15;Arg1;Ccl19;Cd160;Cd4;Cd40;Fcer1g;Foxj1;Fut7;Il10;Prkcq;Ptpn6;Sash3;Skap1;Slc11a1;Tbx21;Was
control_d14 vs control_d10	GO_COMPLEMENT_ACTIVATION	Complement		GO	negative					ns		64	12	0.1875	5.36064e-06	0.000527073	C1qa;C1qb;C1qc;C6;Cfd;Cfp;Ighv8-12;Igkv15-103;Igkv8-27;Mfap4;Trbc2;Vtn
control_d14 vs control_d10	REACTOME_HEMOSTASIS			Reactome	negative					ns		431	37	0.0858469	5.38966e-06	0.000528255	Actn2;Apbb1ip;Apool;Atp2a3;Cd2;Cfd;Clec1b;Ctsw;Dok2;F10;F7;Fcer1g;Fermt3;Gna15;Gng3;Ighv1-64;Ighv8-12;Igkv15-103;Igkv8-27;Islr;Lat;Lck;Lcp2;Mag;Mgll;Nfe2;P2rx1;Prkcq;Prtn3;Ptpn6;Rac2;Selplg;Serpina1b;Serpine2;Slc16a3;Trpc3;Tuba8
control_d14 vs control_d10	GO_HUMORAL_IMMUNE_RESPONSE_MEDIATED_BY_CIRCULATING_IMMUNOGLOBULIN	Lymphocyte	B cell	GO	negative					ns		54	11	0.203704	5.69497e-06	0.000554679	C1qa;C1qb;C1qc;C6;Foxj1;H2-Ab1;Ighv8-12;Igkv15-103;Igkv8-27;Ptpn6;Trbc2
control_d14 vs control_d10	GO_NEUTROPHIL_MIGRATION	Myeloid	Neutrophil	GO	negative					ns		87	14	0.16092	5.91782e-06	0.000571014	Ccl1;Ccl6;Ccl19;Ccl9;Ccl5;Ccl8;Dapk2;Edn1;Fcer1g;Fut7;Prtn3;Rac2;Saa1;Slamf8
control_d14 vs control_d10	GO_REGULATION_OF_ION_TRANSPORT			GO	negative					ns		450	38	0.0844444	5.91178e-06	0.000571014	Actn2;Arg1;Atp1a2;Cacna1s;Cacnb4;Ccl5;Cd4;Cebpb;Ces1d;Coro1a;Ctss;Cyba;Drd2;Edn1;Fgf13;Fxyd1;Fxyd2;Fxyd5;Fxyd6;Gja5;Hvcn1;Kcng2;Kcng4;Kcnk13;Kcnk5;P2rx1;P2ry6;Ptpn6;Rem1;Rrad;Scn1b;Scn4b;Serpine2;Slc6a4;Syt3;Tesc;Thy1;Trpc3
control_d14 vs control_d10	KEGG_AUTOIMMUNE_THYROID_DISEASE			KEGG	negative					ns		20	7	0.35	6.33726e-06	0.000608936	Cd40;Cd40lg;Gzmb;H2-Oa;H2-Ab1;Il10;Tshr
control_d14 vs control_d10	REACTOME_ADAPTIVE_IMMUNE_SYSTEM	Lymphocyte		Reactome	negative					ns		541	43	0.0794824	6.78426e-06	0.000648576	Asb11;Asb4;Cd160;Cd22;Cd247;Cd300a;Cd3d;Cd4;Cd40;Cd40lg;Cd8b1;Ctsc;Ctse;Ctsh;Ctss;Cyba;Evl;Hcst;H2-Oa;H2-Ab1;Ighv1-64;Ighv8-12;Igkv15-103;Igkv8-27;Klrb1a;Klrg1;Lag3;Lat;Lck;Lcp2;Ncr1;Pdcd1lg2;Prkcq;Prr5;Psma8;Ptpn6;Rnf130;Sh2d1a;Socs1;Tuba8;Tyrobp;Was;Zap70
control_d14 vs control_d10	GO_HOMEOSTATIC_PROCESS			GO	negative					ns		1300	82	0.0630769	7.1191e-06	0.000674361	Ackr2;Acp5;Adipoq;Asgr2;Atp1a2;Atp1a3;Atp2a3;Atp6v0d2;C1qtnf3;Ccl1;Ccl6;Ccl19;Ccl9;Ccl5;Ccl8;Ccr4;Ccr9;Cd4;Cd40;Cebpb;Ces1d;Ckb;Cldn3;Coro1a;Ctsh;Cxcr3;Cyba;Dcstamp;Drd2;Edn1;Ephx2;Fcer1g;Ffar2;Fggy;Fth1;Gapt;Gja5;Gna15;Gng3;Gpr18;Gpr55;Hcls1;Hk3;Hsh2d;Hspb1;Hvcn1;Ksr2;Lat;Lck;Lyz2;Mcoln3;Mfap2;Mt3;Nova1;Npr3;P2rx1;P2ry6;Pdk4;Plcl2;Prkcq;Ptpn6;Rab20;Rac2;Rbp1;Rcn3;Ryr1;S1pr4;Saa1;Sash3;Scn1b;Sit1…
control_d14 vs control_d10	GO_REGULATION_OF_ALPHA_BETA_T_CELL_ACTIVATION	Lymphocyte	T cell	GO	negative					ns		77	13	0.168831	7.37305e-06	0.00068793	Ccl19;Cd160;Cd300a;Ebi3;Lgals7;Prkcq;Sash3;Socs1;Tarm1;Tbx21;Vsir;Zap70;Zfp683
control_d14 vs control_d10	GO_EOSINOPHIL_MIGRATION	Myeloid		GO	negative					ns		14	6	0.428571	7.61584e-06	0.000706341	Ccl1;Ccl5;Ccl8;Cd300a;Dapk2;Epx
control_d14 vs control_d10	KEGG_PRIMARY_IMMUNODEFICIENCY			KEGG	negative					ns		28	8	0.285714	7.60688e-06	0.000706341	Cd3d;Cd4;Cd40;Cd40lg;Cd8b1;Il2rg;Lck;Zap70
control_d14 vs control_d10	REACTOME_PEPTIDE_LIGAND_BINDING_RECEPTORS			Reactome	negative					ns		102	15	0.147059	8.68163e-06	0.000795688	Ackr1;Ackr2;Ccl1;Ccl19;Ccl6;Ccl9;Ccl5;Ccr4;Ccr9;Cxcl16;Cxcr3;Edn1;Grp;Rln3;Saa1
control_d14 vs control_d10	GO_CELLULAR_HOMEOSTASIS			GO	negative					ns		638	48	0.0752351	8.75609e-06	0.000797806	Ackr2;Atp1a2;Atp1a3;Atp2a3;Atp6v0d2;C1qtnf3;Ccl1;Ccl6;Ccl19;Ccl9;Ccl5;Ccl8;Ccr4;Ccr9;Cd4;Cd40;Ckb;Coro1a;Cxcr3;Cyba;Drd2;Edn1;Fggy;Fth1;Gna15;Gng3;Gpr18;Gpr55;Hk3;Hvcn1;Lck;Mcoln3;Mt3;P2rx1;P2ry6;Ptpn6;Rab20;Rac2;Ryr1;S1pr4;Saa1;Slamf8;Slc11a1;Slc24a3;Slc30a2;Thy1;Trpc3;Trpc4
control_d14 vs control_d10	GO_REGULATION_OF_LYMPHOCYTE_DIFFERENTIATION	Lymphocyte		GO	negative					ns		141	18	0.12766	8.73239e-06	0.000797806	Camk4;Ccl19;Cd2;Foxj1;H2-Oa;Lag3;Lef1;Pglyrp2;Ptpn6;Sash3;Slamf8;Socs1;Sox12;Tbx21;Tnfrsf18;Vsir;Zap70;Zfp683
control_d14 vs control_d10	GO_RESPONSE_TO_CHEMOKINE	Cytokine	Chemokine signaling	GO	negative					ns		67	12	0.179104	8.80245e-06	0.000799684	Ackr1;Ackr2;Ccl1;Ccl6;Ccl19;Ccl9;Ccl5;Ccl8;Ccr4;Ccr9;Cxcr3;Edn1
control_d14 vs control_d10	GO_REGULATION_OF_HUMORAL_IMMUNE_RESPONSE	Lymphocyte	B cell	GO	negative					ns		57	11	0.192982	9.87714e-06	0.000884388	C1qa;C1qb;C1qc;C6;Cfp;Foxj1;Ighv8-12;Igkv15-103;Igkv8-27;Ptpn6;Vtn
control_d14 vs control_d10	GO_SERINE_HYDROLASE_ACTIVITY			GO	negative					ns		103	15	0.145631	9.80428e-06	0.000884388	Cfd;Ctsc;Ctsh;F10;F7;Gzmb;Gzmc;Gzmk;Hp;Hpn;Htra4;Klk8;Klk9;Prss16;Prtn3
control_d14 vs control_d10	GO_ENDOPLASMIC_RETICULUM_LUMEN			GO	negative					ns		200	22	0.11	1.06494e-05	0.000945364	Arsi;Cd4;Ces1d;Ces2e;Cfp;Chrdl1;Col26a1;Col6a2;Ctsc;Ctsz;Ebi3;Edn1;Eva1a;F10;F7;Gpc3;Gpx7;Rcn3;Serpina1b;Spon1;Vtn;Wnt4
control_d14 vs control_d10	GO_DIVALENT_INORGANIC_CATION_TRANSPORT			GO	negative					ns		311	29	0.0932476	1.19977e-05	0.0010471	Atp1a2;Atp2a3;Cacna1s;Cacnb4;Ccl19;Ccl5;Ccl8;Cd4;Coro1a;Cyba;Drd2;Gja4;Lck;Mcoln3;Mt3;Orai3;P2rx1;P2ry6;Ptpn6;Rem1;Rrad;Ryr1;Slc11a1;Slc24a3;Slc30a2;Slc39a2;Thy1;Trpc3;Trpc4
control_d14 vs control_d10	GO_SIGNALING_RECEPTOR_BINDING			GO	negative					ns		1014	67	0.066075	1.2283e-05	0.00106339	Actn2;Adam22;Adipoq;Ccl1;Ccl6;Ccl19;Ccl9;Ccl5;Ccl8;Cd160;Cd2;Cd22;Cd4;Cd40lg;Cd8b1;Cebpb;Clec7a;Cmtm8;Cxcl16;Dkkl1;Dok2;Drd2;Ebi3;Edn1;Emilin1;F7;Fermt3;Fgf13;Gdf15;Gmfg;Gna15;Grp;Hcst;Igfbp2;Ighv8-12;Il10;Izumo1r;Jakmip1;Lag3;Lck;Lef1;Lrg1;Lypd1;Mag;Marco;Mfap4;Mrap;Nppc;Plcl2;Prtn3;Ptn;Ptprd;Rasl11b;Rln3;Saa1;Selplg;Serpine2;Socs1;Sytl1;Tarm1;Thy1;Trbc2;Tyrobp;Unc93b1;Vtn;Wnt4;Zap70
control_d14 vs control_d10	GO_MYELOID_LEUKOCYTE_MIGRATION	Myeloid		GO	negative					ns		159	19	0.119497	1.30168e-05	0.00111207	Aif1;Ccl1;Ccl6;Ccl19;Ccl9;Ccl5;Ccl8;Cd300a;Dapk2;Edn1;Emilin1;Epx;Fcer1g;Fut7;Pla2g7;Prtn3;Rac2;Saa1;Slamf8
control_d14 vs control_d10	GO_REGULATION_OF_CELLULAR_COMPONENT_MOVEMENT			GO	negative					ns		742	53	0.0714286	1.29869e-05	0.00111207	Adipoq;Adora3;Aif1;Arhgdib;Atp1a2;Ccl1;Ccl19;Ccl5;Ccl8;Cd300a;Cd40;Cldn3;Clec7a;Coro1a;Ctsh;Cxcl16;Cxcr3;Cygb;Dapk2;Drd2;Edn1;Emilin1;Evl;F10;F7;Fermt3;Fgf13;Fut7;Gja5;Glipr2;Gpr18;Has1;Hspb1;Igsf10;Lef1;Nefh;Nkd1;Nog;P2ry6;Pla2g7;Ptn;Rac2;Serpine2;Slamf8;Tacstd2;Thy1;Tmigd3;Tnfrsf18;Twist2;Vsir;Vtn;Was;Wnt4
control_d14 vs control_d10	KEGG_CELL_ADHESION_MOLECULES_CAMS	Adhesion	Cell adhesion	KEGG	negative					ns		95	14	0.147368	1.68126e-05	0.00141181	Cd2;Cd22;Cd4;Cd40;Cd40lg;Cd8b1;Cldn15;Cldn3;Cldn6;H2-Oa;H2-Ab1;Mag;Pdcd1lg2;Selplg
control_d14 vs control_d10	GO_ICOSANOID_BIOSYNTHETIC_PROCESS			GO	negative					ns		40	9	0.225	1.73457e-05	0.00144099	Alox15;Edn1;Ggt1;Ggt5;Ltc4s;Pla2g5;Prg3;Ptgis;Tbxas1
control_d14 vs control_d10	GO_LEUKOTRIENE_METABOLIC_PROCESS			GO	negative					ns		23	7	0.304348	1.81048e-05	0.00148814	Alox15;Cyp4f18;Ggt1;Ggt5;Ltc4s;Pla2g5;Prg3
control_d14 vs control_d10	GO_NEGATIVE_REGULATION_OF_RECEPTOR_BINDING			GO	negative					ns		10	5	0.5	1.84467e-05	0.00149645	Adipoq;Atp2a3;Il10;Lef1;Nog
control_d14 vs control_d10	GO_RESPONSE_TO_TUMOR_NECROSIS_FACTOR			GO	negative					ns		207	22	0.10628	1.83693e-05	0.00149645	Adipoq;Ccl1;Ccl6;Ccl19;Ccl9;Ccl5;Ccl8;Cd40;Cd40lg;Cxcl16;Cyba;Dcstamp;Edn1;Ggt1;Ggt5;Gpd1;Ocstamp;Psma8;Tnfrsf18;Tnfrsf19;Tnfrsf8;Ubd
control_d14 vs control_d10	GO_CIRCULATORY_SYSTEM_PROCESS			GO	negative					ns		369	32	0.0867209	1.89404e-05	0.00152157	Adipoq;Adora3;Atp1a2;Atp1a3;Atp2a3;Cacna1s;Cacnb4;Ces1d;Ctsz;Cyba;Cyp2j9;Des;Drd2;Edn1;Fgf13;Fxyd1;Fxyd2;Fxyd6;Gja5;Hoxb2;Kcng2;Myl4;Ncald;Nppc;Npr3;P2rx1;Ryr1;Scn1b;Scn4b;Slc6a4;Tbx2;Tmigd3
control_d14 vs control_d10	GO_G_PROTEIN_COUPLED_RECEPTOR_SIGNALING_PATHWAY			GO	negative					ns		564	43	0.0762411	1.88358e-05	0.00152157	Ackr1;Ackr2;Actn2;Adgre4;Adora3;Ccl1;Ccl6;Ccl19;Ccl9;Ccl5;Ccl8;Ccr4;Ccr9;Cxcl16;Cxcr3;Drd2;Edn1;Ffar2;Fzd10;Gna15;Gng3;Gpr18;Gpr34;Gpr55;Gpr88;Grp;Hcar1;Marco;Mgll;Mrap;Mrgprf;Npr3;P2ry14;P2ry6;Pde6h;Pde8b;Plcl2;Ptpn6;Rac2;Rln3;S1pr4;Saa1;Tshr
control_d14 vs control_d10	REACTOME_CD22_MEDIATED_BCR_REGULATION	Lymphocyte	B cell	Reactome	negative					ns		16	6	0.375	1.90012e-05	0.00152157	Cd22;Ighv1-64;Ighv8-12;Igkv15-103;Igkv8-27;Ptpn6
control_d14 vs control_d10	REACTOME_SIGNALING_BY_GPCR			Reactome	negative					ns		492	39	0.0792683	1.93595e-05	0.00154627	Ackr1;Ackr2;Adgre4;Adora3;Camk4;Ccl1;Ccl19;Ccl6;Ccl9;Ccl5;Ccr4;Ccr9;Cxcl16;Cxcr3;Drd2;Edn1;Ffar2;Fzd10;Gna15;Gng3;Gpc3;Gpr18;Gpr55;Grp;Hcar1;Lrat;Mgll;P2ry14;P2ry6;Pde8b;Plppr3;Prkcq;Rbp1;Rln3;S1pr4;Saa1;Trpc3;Tshr;Wnt4
control_d14 vs control_d10	GO_REGULATION_OF_PHAGOCYTOSIS			GO	negative					ns		61	11	0.180328	1.94444e-05	0.00154907	Adipoq;Alox15;Cd300a;Clec7a;Cyba;Fcer1g;Il2rg;Pla2g5;Prtn3;Ptx3;Slc11a1
control_d14 vs control_d10	KEGG_T_CELL_RECEPTOR_SIGNALING_PATHWAY	Lymphocyte	T cell	KEGG	negative					ns		84	13	0.154762	1.95831e-05	0.00155613	Cd247;Cd3d;Cd4;Cd40lg;Cd8b1;Chp2;Il10;Lat;Lck;Lcp2;Prkcq;Ptpn6;Zap70
control_d14 vs control_d10	GO_POSITIVE_REGULATION_OF_LEUKOCYTE_PROLIFERATION			GO	negative					ns		109	15	0.137615	1.9675e-05	0.00155945	Aif1;Ccl19;Ccl5;Cd4;Cd40;Cd40lg;Coro1a;Ebi3;Igfbp2;Il5ra;Ocstamp;Pdcd1lg2;Prkcq;Sash3;Zap70
control_d14 vs control_d10	GO_NEGATIVE_REGULATION_OF_CELL_ADHESION	Adhesion	Cell adhesion	GO	negative					ns		209	22	0.105263	2.13539e-05	0.0016712	Adam22;Adipoq;Arg1;Arhgdib;Cd300a;Cebpb;Foxj1;Fxyd5;Il10;Lag3;Lgals7;Mmp12;Pdcd1lg2;Pla2g2d;Ptpn6;Serpine2;Socs1;Tacstd2;Tarm1;Tbx21;Tnfaip8l2;Vsir
control_d14 vs control_d10	GO_REGULATION_OF_LEUKOCYTE_MIGRATION			GO	negative					ns		165	19	0.115152	2.21073e-05	0.00170864	Aif1;Ccl1;Ccl19;Ccl5;Ccl8;Cd300a;Cxcr3;Dapk2;Edn1;Emilin1;F7;Fut7;Gpr18;Pla2g7;Ptn;Rac2;Slamf8;Thy1;Tnfrsf18
control_d14 vs control_d10	GO_REGULATION_OF_BODY_FLUID_LEVELS			GO	negative					ns		322	29	0.0900621	2.30878e-05	0.00177999	Cd40;Cd40lg;Cdo1;Clec1b;Cyba;Drd2;Edn1;F10;F7;Fcer1g;Fermt3;Gja5;Gna15;Hspb1;Lck;Lcp2;Nfe2;Npr3;P2rx1;Prkcq;Prtn3;Ptpn6;Saa1;Serpina1b;Serpine2;Trpc3;Vtn;Was;Zfp385a
control_d14 vs control_d10	GO_METAL_ION_TRANSMEMBRANE_TRANSPORTER_ACTIVITY			GO	negative					ns		257	25	0.0972763	2.33802e-05	0.00178922	Atp1a2;Atp1a3;Atp2a3;Cacna1s;Cacnb4;Fxyd2;Kcng2;Kcng4;Kcnk13;Kcnk5;Mcoln3;Orai3;Ryr1;Scn1b;Scn4b;Slc11a1;Slc1a3;Slc22a3;Slc24a3;Slc30a2;Slc39a2;Slc6a13;Slc6a4;Trpc3;Trpc4
control_d14 vs control_d10	GO_REGULATION_OF_INFLAMMATORY_RESPONSE			GO	negative					ns		257	25	0.0972763	2.33802e-05	0.00178922	Abcd2;Acp5;Adipoq;Alox15;C1qtnf3;Ccl1;Ccl5;Cebpb;Clec7a;Cst7;Ctsc;Fcer1g;Ffar2;Fut7;Ggt1;Il10;Mgll;Pglyrp2;Pla2g2d;Pla2g7;Pld3;Ptgis;Saa1;Slamf8;Tnfaip8l2
control_d14 vs control_d10	GO_CARBOHYDRATE_BINDING			GO	negative					ns		166	19	0.114458	2.40803e-05	0.00183376	Asgr2;Cd22;Cd248;Clec1b;Clec2l;Clec7a;Fuom;Galnt16;Galnt17;Galnt2;Hk3;Klrb1a;Klrg1;Lgals7;Mag;Prg2;Prg3;Ptx3;Vtn
control_d14 vs control_d10	GO_COAGULATION			GO	negative					ns		226	23	0.10177	2.40765e-05	0.00183376	Cd40;Cd40lg;Clec1b;Edn1;F10;F7;Fcer1g;Fermt3;Gna15;Hspb1;Lck;Lcp2;Nfe2;P2rx1;Prkcq;Prtn3;Ptpn6;Saa1;Serpina1b;Serpine2;Trpc3;Vtn;Was
control_d14 vs control_d10	GO_REGULATION_OF_DEFENSE_RESPONSE			GO	negative					ns		481	38	0.0790021	2.66282e-05	0.0019984	Abcd2;Acp5;Adipoq;Alox15;Arg1;C1qtnf3;Ccl1;Ccl5;Cd160;Cebpb;Clec7a;Cst7;Ctsc;Cyba;Drd2;Fcer1g;Ffar2;Fut7;Ggt1;Il10;Lag3;Mgll;Mmp12;Muc20;Ncr1;Pglyrp2;Pla2g2d;Pla2g5;Pla2g7;Pld3;Psma8;Ptgis;Ptpn6;Saa1;Sh2d1a;Slamf8;Socs1;Tnfaip8l2
control_d14 vs control_d10	GO_ORGANIC_ACID_BIOSYNTHETIC_PROCESS			GO	negative					ns		245	24	0.0979592	3.02402e-05	0.00224239	Abcd2;Adipoq;Aldh1a2;Alox15;Apoc1;Cdo1;Ces1d;Edn1;Ephx2;Ggt1;Ggt5;Has1;Kynu;Ltc4s;Mgll;Nat8l;Pdk4;Pla2g5;Prg3;Ptgis;Rbp1;Slc1a3;Tbxas1;Upb1
control_d14 vs control_d10	GO_LYMPHOCYTE_CHEMOTAXIS	Lymphocyte		GO	negative					ns		43	9	0.209302	3.2243e-05	0.00235168	Ccl1;Ccl6;Ccl19;Ccl9;Ccl5;Ccl8;Cxcl16;Cxcr3;Saa1
control_d14 vs control_d10	GO_MONOCYTE_CHEMOTAXIS	Myeloid		GO	negative					ns		43	9	0.209302	3.2243e-05	0.00235168	Aif1;Ccl1;Ccl6;Ccl19;Ccl9;Ccl5;Ccl8;Pla2g7;Slamf8
control_d14 vs control_d10	GO_REGULATION_OF_TRANSPORT			GO	negative					ns		1209	75	0.0620347	3.1997e-05	0.00235168	Actn2;Adipoq;Aif1;Alox15;Apoc1;Arg1;Atp1a2;C1qtnf3;Cacna1s;Cacnb4;Ccl19;Ccl5;Cd22;Cd300a;Cd4;Cd40;Cd40lg;Cebpb;Ces1d;Chchd10;Chp2;Clec7a;Coro1a;Cryaa;Ctss;Cyba;Drd2;Edn1;Fcer1g;Ffar2;Fgf13;Fxyd1;Fxyd2;Fxyd5;Fxyd6;Gja5;Gpc3;Grp;Gzmb;Hcls1;Hvcn1;Il10;Il2rg;Kcng2;Kcng4;Kcnk13;Kcnk5;Lrat;Nefh;P2rx1;P2ry6;Pkdcc;Pla2g5;Pon1;Prtn3;Ptpn6;Ptx3;Rac2;Rem1;Rrad;Saa1;Scamp5;Scn1b;Scn4b;Serpine2;Slc11a1;Slc6a4…
control_d14 vs control_d10	GO_TUMOR_NECROSIS_FACTOR_SUPERFAMILY_CYTOKINE_PRODUCTION	Cytokine		GO	negative					ns		127	16	0.125984	3.22147e-05	0.00235168	Acp5;Adipoq;Ccl19;Cd2;Clec7a;Cyba;Fcer1g;Gpr18;Hspb1;Il10;Ptpn6;Sash3;Spon2;Tnfrsf8;Tyrobp;Vsir
control_d14 vs control_d10	REACTOME_BINDING_AND_UPTAKE_OF_LIGANDS_BY_SCAVENGER_RECEPTORS			Reactome	negative					ns		43	9	0.209302	3.2243e-05	0.00235168	Cd163;Fth1;Hp;Ighv1-64;Ighv8-12;Igkv15-103;Igkv8-27;Marco;Saa1
control_d14 vs control_d10	GO_LYMPHOCYTE_MIGRATION	Lymphocyte		GO	negative					ns		88	13	0.147727	3.25999e-05	0.00236593	Aif1;Ccl1;Ccl6;Ccl19;Ccl9;Ccl5;Ccl8;Cxcl16;Cxcr3;Fut7;Saa1;Tbx21;Zap70
control_d14 vs control_d10	GO_REGULATION_OF_GRANULOCYTE_DIFFERENTIATION	Myeloid		GO	negative					ns		11	5	0.454545	3.27399e-05	0.00236593	Adipoq;C1qc;Hcls1;Lef1;Tesc
control_d14 vs control_d10	GO_GRANULOCYTE_DIFFERENTIATION	Myeloid		GO	negative					ns		25	7	0.28	3.31773e-05	0.00238064	Adipoq;C1qc;Cebpe;Hcls1;Lef1;Spi1;Tesc
control_d14 vs control_d10	GO_MYELOID_CELL_DIFFERENTIATION	Myeloid		GO	negative					ns		295	27	0.0915254	3.3117e-05	0.00238064	Adipoq;C1qc;Camk4;Ccl19;Cd4;Cebpb;Cebpe;Clec1b;Dcstamp;Fcer1g;Gpc3;Gpr55;Hcls1;Hoxb7;Hoxb8;Lef1;Lrrc17;Nfe2;Ocstamp;Prkcq;Prtn3;Ptpn6;Spi1;Tesc;Tyrobp;Ubd;Zfp385a
control_d14 vs control_d10	GO_FATTY_ACID_DERIVATIVE_METABOLIC_PROCESS			GO	negative					ns		114	15	0.131579	3.37765e-05	0.0024125	Alox15;Ces2e;Cyp2j9;Cyp4f18;Edn1;Ephx2;Ggt1;Ggt5;Ltc4s;Mgll;Pla2g5;Pon1;Prg3;Ptgis;Tbxas1
control_d14 vs control_d10	GO_PLATELET_ACTIVATION			GO	negative					ns		114	15	0.131579	3.37765e-05	0.0024125	Cd40;Cd40lg;Clec1b;Fcer1g;Fermt3;Gna15;Hspb1;Lck;Lcp2;P2rx1;Prkcq;Ptpn6;Saa1;Serpine2;Trpc3
control_d14 vs control_d10	GO_ANCHORED_COMPONENT_OF_MEMBRANE			GO	negative					ns		101	14	0.138614	3.40752e-05	0.00242269	Alpl;Cd160;Cd2;Gpc3;Igsf21;Izumo1r;Lypd1;Lypd6;Ntm;Opcml;Rtn4rl1;Rtn4rl2;Syn1;Thy1
control_d14 vs control_d10	GO_ANCHORED_COMPONENT_OF_PLASMA_MEMBRANE			GO	negative					ns		34	8	0.235294	3.61713e-05	0.00251118	Cd160;Cd2;Gpc3;Igsf21;Izumo1r;Rtn4rl1;Rtn4rl2;Thy1
control_d14 vs control_d10	GO_IMMUNOLOGICAL_SYNAPSE			GO	negative					ns		34	8	0.235294	3.61713e-05	0.00251118	Cd37;Coro1a;Gzmb;Lat;Lck;Prkcq;Skap1;Zap70
control_d14 vs control_d10	GO_NEGATIVE_REGULATION_OF_MOLECULAR_FUNCTION			GO	negative					ns		751	52	0.069241	3.62088e-05	0.00251118	Actn2;Adipoq;Adora3;Apoc1;Atp1a2;Atp2a3;Ccl6;Ccl9;Cd300a;Cers1;Crmp1;Cst6;Cst7;Ctsz;Dkkl1;Drd2;Foxj1;Fzd10;Gfi1;Gmfg;Gpc3;Hand2;Hp;Hspb1;Il10;Lef1;Lypd1;Lypd6;Mt3;Nog;Npr3;Pde6h;Pdk4;Ppp1r1a;Ptgis;Ptn;Ptpn6;Ptx3;Rem1;Rrad;Serpina1b;Serpinb12;Serpine2;Socs1;Sox11;Spink2;Spint1;Tesc;Thy1;Tmc8;Tmigd3;Vtn
control_d14 vs control_d10	GO_ZYMOGEN_ACTIVATION			GO	negative					ns		34	8	0.235294	3.61713e-05	0.00251118	Cideb;Ctsh;Ctsz;Ggt1;Hp;Hpn;Serpine2;Vsir
control_d14 vs control_d10	GO_POSITIVE_REGULATION_OF_CELL_POPULATION_PROLIFERATION			GO	negative					ns		618	45	0.0728155	3.73699e-05	0.00258018	Aif1;Aldh1a2;Arg1;Ccl19;Ccl5;Cd248;Cd4;Cd40;Cd40lg;Chp2;Clec7a;Coro1a;Ctsh;Ctsz;Cyba;Drd2;Ebi3;Edn1;Hcls1;Hpn;Igfbp2;Il10;Il5ra;Lef1;Lrg1;Matk;Mmp12;Nog;Ntrk2;Nudt16;Ocstamp;P2ry6;Pdcd1lg2;Prkcq;Prtn3;Ptn;Ptpn6;Rac2;Rbpms2;Sash3;Six2;Sox11;Tbx2;Tshr;Zap70
control_d14 vs control_d10	GO_REGULATION_OF_T_CELL_DIFFERENTIATION	Lymphocyte	T cell	GO	negative					ns		115	15	0.130435	3.74802e-05	0.00258206	Camk4;Ccl19;Cd2;Foxj1;H2-Oa;Lag3;Lef1;Sash3;Socs1;Sox12;Tbx21;Tnfrsf18;Vsir;Zap70;Zfp683
control_d14 vs control_d10	GO_CD4_POSITIVE_ALPHA_BETA_T_CELL_ACTIVATION	Lymphocyte	T cell	GO	negative					ns		77	12	0.155844	3.78832e-05	0.00259258	Ccl19;Cd160;Fut7;Lef1;Lgals7;Pla2g2d;Prkcq;Sash3;Socs1;Tarm1;Tbx21;Vsir
control_d14 vs control_d10	GO_POSITIVE_REGULATION_OF_T_CELL_PROLIFERATION	Lymphocyte	T cell	GO	negative					ns		77	12	0.155844	3.78832e-05	0.00259258	Aif1;Ccl19;Ccl5;Cd4;Cd40lg;Coro1a;Ebi3;Igfbp2;Pdcd1lg2;Prkcq;Sash3;Zap70
control_d14 vs control_d10	GO_IMMUNE_RECEPTOR_ACTIVITY			GO	negative					ns		102	14	0.137255	3.81151e-05	0.00259701	Ackr2;Ccr4;Ccr9;Cd160;Cd4;Ctsh;Cxcr3;Ebi3;Fcer1g;H2-Oa;H2-Ab1;Il21r;Il2rg;Il5ra
control_d14 vs control_d10	GO_REGULATION_OF_SODIUM_ION_TRANSMEMBRANE_TRANSPORTER_ACTIVITY			GO	negative					ns		44	9	0.204545	3.91555e-05	0.00265625	Atp1a2;Fgf13;Fxyd1;Fxyd2;Fxyd5;Fxyd6;Scn1b;Scn4b;Tesc
control_d14 vs control_d10	REACTOME_PLATELET_ACTIVATION_SIGNALING_AND_AGGREGATION			Reactome	negative					ns		187	20	0.106952	3.98664e-05	0.00269858	Actn2;Apbb1ip;Apool;Cfd;Clec1b;Ctsw;Fcer1g;Fermt3;Gna15;Gng3;Islr;Lat;Lck;Lcp2;Mgll;Prkcq;Ptpn6;Rac2;Serpina1b;Trpc3
control_d14 vs control_d10	GO_REGULATION_OF_MYELOID_LEUKOCYTE_DIFFERENTIATION	Myeloid		GO	negative					ns		90	13	0.144444	4.15667e-05	0.00280147	Adipoq;C1qc;Camk4;Cd4;Cebpb;Dcstamp;Gpr55;Hcls1;Lef1;Lrrc17;Ocstamp;Tesc;Tyrobp
control_d14 vs control_d10	GO_REGULATION_OF_CELL_DIFFERENTIATION			GO	negative					ns		1285	78	0.0607004	4.60823e-05	0.00307248	Adipoq;Asb4;Ascl2;C1qc;Camk4;Ccl19;Cd2;Cd4;Cebpb;Clec7a;Crmp1;Ctsz;Dact3;Dcstamp;Dio3;Dkkl1;Drd2;Edn1;Fgf13;Foxj1;Fuom;Gdf15;Gfi1;Glipr2;Gpr55;Hand2;Hcls1;H2-Oa;Hoxb8;Hpn;Igsf10;Klk8;Lag3;Lef1;Lrrc17;Mag;Mt3;Nfe2;Nkx3-2;Nog;Nppc;Ntrk2;Ocstamp;Pglyrp2;Pkdcc;Pla2g5;Prkcq;Psma8;Ptn;Ptpn6;Ptprd;Rbpms2;Rtn4rl1;Rtn4rl2;Sash3;Scn1b;Serpine2;Six2;Slamf8;Slc6a4;Socs1;Sox11;Sox12;Spi1;Spint1;Syt3;Tacstd2;T…
control_d14 vs control_d10	GO_CELL_KILLING			GO	negative					ns		91	13	0.142857	4.68056e-05	0.00310737	Arg1;Cd160;Clec7a;Coro1a;Ctsc;Ctsh;Gzmb;Lag3;Lyz2;Ncr1;Ptpn6;Sh2d1a;Tyrobp
control_d14 vs control_d10	GO_TRANSMEMBRANE_TRANSPORT			GO	negative					ns		979	63	0.0643514	4.9927e-05	0.00325889	Abcd2;Actn2;Adipoq;Atp1a2;Atp1a3;Atp2a3;Atp6v0d2;Cacna1s;Cacnb4;Calhm2;Calhm6;Ccl19;Coro1a;Ctss;Cyba;Drd2;Edn1;Emb;Fgf13;Fxyd1;Fxyd2;Fxyd5;Fxyd6;Gja4;Gja5;Gpc3;Hpn;Hvcn1;Kcng2;Kcng4;Kcnk13;Kcnk5;Lck;Mcoln3;Orai3;P2rx1;P2ry6;Psma8;Ptpn6;Rem1;Rrad;Ryr1;Scn1b;Scn4b;Slc11a1;Slc15a3;Slc16a3;Slc1a3;Slc22a3;Slc24a3;Slc26a10;Slc30a2;Slc38a4;Slc39a2;Slc6a13;Slc6a4;Tesc;Thy1;Tmc8;Trarg1;Trpc3;Trpc4;Ucp2
control_d14 vs control_d10	GO_POSITIVE_REGULATION_OF_HETEROTYPIC_CELL_CELL_ADHESION	Adhesion	Cell adhesion	GO	negative					ns		12	5	0.416667	5.43363e-05	0.00351714	Alox15;Il10;Lck;Skap1;Thy1
control_d14 vs control_d10	GO_REGULATORY_T_CELL_DIFFERENTIATION	Lymphocyte	T cell	GO	negative					ns		27	7	0.259259	5.72855e-05	0.0036774	Fut7;Lag3;Pla2g2d;Socs1;Sox12;Tnfrsf18;Vsir
control_d14 vs control_d10	GO_REGULATION_OF_HETEROTYPIC_CELL_CELL_ADHESION	Adhesion	Cell adhesion	GO	negative					ns		19	6	0.315789	5.8272e-05	0.00371006	Adipoq;Alox15;Il10;Lck;Skap1;Thy1
control_d14 vs control_d10	GO_REGULATION_OF_ION_TRANSMEMBRANE_TRANSPORT			GO	negative					ns		305	27	0.0885246	5.90198e-05	0.00374234	Actn2;Atp1a2;Cacna1s;Cacnb4;Coro1a;Ctss;Cyba;Drd2;Fgf13;Fxyd1;Fxyd2;Fxyd5;Fxyd6;Gja5;Hvcn1;Kcng2;Kcng4;Kcnk13;Kcnk5;P2ry6;Ptpn6;Rem1;Rrad;Scn1b;Scn4b;Tesc;Thy1
control_d14 vs control_d10	GO_POSITIVE_REGULATION_OF_MULTICELLULAR_ORGANISMAL_PROCESS			GO	negative					ns		1233	75	0.0608273	6.10447e-05	0.003855	Adipoq;Aif1;Asb4;Atp1a2;C1qtnf3;C6;Ccl1;Ccl19;Cd160;Cd2;Cd4;Cd40;Cd40lg;Cebpb;Clec7a;Cst7;Ctsh;Cyba;Dcstamp;Dio3;Dmrt2;Drd2;Ebi3;Edn1;Epx;F7;Fcer1g;Ffar2;Foxj1;Gja5;Glipr2;Hand2;Hcls1;Hoxb7;Hpn;Hspb1;Il10;Ksr2;Lef1;Lrg1;Mag;Mfap2;Nog;Nppc;Ntrk2;Ocstamp;Pkdcc;Prg3;Prkcq;Ptgis;Ptn;Ptprd;Saa1;Sash3;Scamp5;Scn1b;Serpine2;Slc11a1;Socs1;Sox11;Sox12;Spint1;Spon2;Syt3;Tbx2;Tbx21;Tesc;Tnfrsf8;Trpc3;Tshr;T…
[truncated: 475 more rows]

## Sheet: Table S3.3
Table S3.3 Differentially expressed genes between anti CTLA4 treated mice and untreated mice.
[truncated: 3,149 more rows]

[truncated: 1 more sheets: Table S3.4]
