# Supplementary material for: Deep dive into the immune response against murine mesothelioma permits design of novel anti-mesothelioma therapeutics
Source: Front Immunol. 2023 Jan 4;13:1026185. doi: 10.3389/fimmu.2022.1026185 (PMC9846605; doi:10.3389/fimmu.2022.1026185)
Supplement: Supplementary Table 4 — Infiltration of immune and stromal cell populations in Tumor microenvironment. Table S4.1 List of biomarkers used in mMCP Counter. Table S4.2 mMCP Counter normalized scores for mouse tumor samples. Table S4.3 List of biomarkers used in MCP Counter. Table S4.4 MCP Counter normalized scores for Human tumor samples. [file Table_4.xlsx]

## Sheet: Table S4.1
Table S4.1 List of biomarkers used in mMCP Counter.
Gene	Cell population
Cd3d	T cells
Cd3e	T cells
Cd6	T cells
Cd8b1	CD8 T cells
Klra1	NK cells
Klra10	NK cells
Klra9	NK cells
Cd19	B derived
Cd79a	B derived
Chst3	B derived
Pax5	B derived
Pou2af1	B derived
Fcrl5	Memory B cells
Fcgr1	Monocytes / macrophages
Arhgef37	Monocytes
Mrgpra2b	Granulocytes
Cma2	Mast cells
Mcpt9	Mast cells
Mrgpra4	Mast cells
Mrgprb1	Mast cells
Mrgprb2	Mast cells
Mrgprx2	Mast cells
Tph1	Mast cells
Inpp5j	Eosinophils
Ceacam10	Neutrophils
Hist1h2ac	Basophils
Cdh5	Vessels
Emcn	Vessels
Fgd5	Vessels
Ldb2	Vessels
Coch	Lymphatics
Fxyd6	Lymphatics
Mmrn1	Lymphatics
Aqp7	Endothelial cells
C1qtnf9	Endothelial cells
Exoc3l2	Endothelial cells
Fam167b	Endothelial cells
Gpihbp1	Endothelial cells
Syt15	Endothelial cells
Abcc9	Fibroblasts
Agtr1a	Fibroblasts
Ccl19	Fibroblasts
Cpxm1	Fibroblasts
Kcne4	Fibroblasts
Pde3a	Fibroblasts
Rarres2	Fibroblasts

## Sheet: Table S4.2
Table S4.2 mMCP Counter normalized scores for mouse tumor samples.
Cell population	control_d6_1	control_d6_2	control_d6_3	control_d10_1	control_d10_2	control_d10_3	control_d10_4	control_d10_5	control_d14_1	control_d14_2	control_d14_3	CTLA4_d14_1	CTLA4_d14_2	CTLA4_d14_3
T cells	-1.92162	-2.08946	-1.84077	0.295147	0.82212	0.0082133	1.11783	1.01975	-0.680772	-1.73421	-0.391869	0.424336	0.720686	0.319129
CD8 T cells	-2.26209	-2.42354	-2.35157	0.658275	0.749844	0.477339	1.10279	0.854963	-0.496179	-1.23424	-0.227877	0.558058	0.46168	0.276261
NK cells	0.514253	-0.341858	1.05519	1.3277	1.80089	1.44933	-1.11409	0.781303	-1.11409	-1.11409	-0.0189124	-1.11409	0.0179007	-1.11409
B derived	0.658907	1.14262	1.10983	0.63038	0.933969	-0.66766	2.26469	0.697092	-0.471365	-1.2766	0.832289	1.05434	0.695465	0.511767
Memory B cells	0.264461	0.775028	0.3772	0.516898	0.349596	-0.408464	1.63927	0.0753762	-0.939132	-0.962608	-0.123806	0.458286	0.288173	-0.219307
Monocytes / macrophages	0.465481	0.334453	1.03873	-0.717004	0.0810635	-0.6275	0.363245	-0.235958	-1.01703	-1.45619	-0.360485	0.173258	-0.0111546	-0.160064
Monocytes	-0.404033	-0.443684	0.922087	-0.0329219	0.0172849	0.532193	0.416246	-0.244435	-2.18467	-2.81451	1.0046	1.6361	1.35353	0.715066
Granulocytes	-0.217683	0.243439	1.25467	0.115438	0.00786732	-1.63007	-0.606732	-0.457478	2.1622	1.71489	0.633822	0.625076	0.29875	0.897416
Mast cells	0.0308296	-0.023156	-1.01713	-0.0923932	-0.150366	-0.0444994	0.0495597	-0.147093	0.378947	-0.218852	-0.312304	-0.0300593	0.573871	0.238863
Eosinophils	-2.22442	-2.29547	-1.75616	-0.808251	-0.294163	-0.688474	0.951487	0.443043	-0.430672	-1.14164	1.38222	0.852303	0.938761	0.844615
Neutrophils	-1.18738	2.43343	0.842884	1.2188	-0.639387	-1.28377	0.382833	-0.119212	-0.0543591	0.377921	-0.378871	1.29177	0.145142	0.643617
Basophils	-0.646671	-0.108576	-0.455925	-0.811341	0.555083	0.113189	-0.563705	0.575534	-2.08881	1.05004	-0.490843	1.6329	-0.140845	0.88666
Vessels	-1.16164	-1.54442	-1.43697	0.0186372	-0.638842	-0.520716	0.558716	-0.536835	0.0146232	-0.167426	-0.00990967	0.522841	0.671612	0.497421
Lymphatics	0.434972	-0.0392557	0.0842577	-0.471155	0.0559535	1.17185	0.278078	0.0666753	-0.888619	-0.943969	-0.999793	-0.0587724	0.413164	0.00736267
Endothelial cells	-1.28088	-0.827318	-1.14462	0.0677258	-0.376272	-0.487888	0.77582	-0.494314	-0.235334	-0.379064	0.00397953	0.101869	0.253818	0.501766
Fibroblasts	-0.480908	-0.277535	-0.652823	0.198661	-0.353601	-0.221767	0.994043	-0.313445	-0.527389	-0.815215	-0.174486	1.15776	2.01811	1.18755

## Sheet: Table S4.3
Table S4.3 List of biomarkers used in MCP Counter.
Gene	Cell population
CD19	B cells
CD79A	B cells
CR2	B cells
FCRL2	B cells
MS4A1	B cells
PAX5	B cells
CD8B	CD8 T cells
CD8A	Cytotoxic lymphocytes
FGFBP2	Cytotoxic lymphocytes
GNLY	Cytotoxic lymphocytes
KLRD1	Cytotoxic lymphocytes
ACVRL1	Endothelial cells
BCL6B	Endothelial cells
BMX	Endothelial cells
CDH5	Endothelial cells
CLEC14A	Endothelial cells
CXorf36	Endothelial cells
EMCN	Endothelial cells
ESAM	Endothelial cells
FAM124B	Endothelial cells
MMRN1	Endothelial cells
MMRN2	Endothelial cells
MYCT1	Endothelial cells
PALMD	Endothelial cells
ROBO4	Endothelial cells
SHE	Endothelial cells
TIE1	Endothelial cells
VWF	Endothelial cells
DCN	Fibroblasts
PAMR1	Fibroblasts
ADAP2	Monocytic lineage
CSF1R	Monocytic lineage
FPR3	Monocytic lineage
RASSF4	Monocytic lineage
CD1A	Myeloid dendritic cells
CD1B	Myeloid dendritic cells
CD1E	Myeloid dendritic cells
CLEC10A	Myeloid dendritic cells
CA4	Neutrophils
CEACAM3	Neutrophils
CXCR1	Neutrophils
CXCR2	Neutrophils
FCGR3B	Neutrophils
STEAP4	Neutrophils
CD160	NK cells
KIR2DL3	NK cells
KIR2DL4	NK cells
KIR3DL1	NK cells
NCR1	NK cells
PTGDR	NK cells
SH2D1B	NK cells
CD28	T cells
CD3D	T cells
CD3G	T cells
CD5	T cells
CD6	T cells
CTLA4	T cells
ICOS	T cells
SIRPG	T cells
THEMIS	T cells
TRAT1	T cells

## Sheet: Table S4.4
Table S4.4 MCP Counter normalized scores for Human tumor samples.
	Series	TCGA	TCGA	TCGA	TCGA	TCGA	TCGA	TCGA	TCGA	TCGA	TCGA	TCGA	TCGA	TCGA	TCGA	TCGA	TCGA	TCGA	TCGA	TCGA	TCGA	TCGA	TCGA	TCGA	TCGA	TCGA	TCGA	TCGA	TCGA	TCGA	TCGA	TCGA	TCGA	TCGA	TCGA	TCGA	TCGA	TCGA	TCGA	TCGA	TCGA	TCGA	TCGA	TCGA	TCGA	TCGA	TCGA	TCGA	TCGA
Cell population (MCP)	Corresponding cell population (mMCP)	TCGA_3H_AB3K	TCGA_3H_AB3L	TCGA_3H_AB3M	TCGA_3H_AB3O	TCGA_3H_AB3S	TCGA_3H_AB3T	TCGA_3H_AB3U	TCGA_3H_AB3X	TCGA_3U_A98D	TCGA_3U_A98E	TCGA_3U_A98F	TCGA_3U_A98H	TCGA_3U_A98I	TCGA_3U_A98J	TCGA_LK_A4NW	TCGA_LK_A4NY	TCGA_LK_A4NZ	TCGA_LK_A4O0	TCGA_LK_A4O2	TCGA_LK_A4O4	TCGA_LK_A4O5	TCGA_LK_A4O6	TCGA_LK_A4O7	TCGA_MQ_A4KX	TCGA_MQ_A4LC	TCGA_MQ_A4LI	TCGA_MQ_A4LJ	TCGA_MQ_A4LM	TCGA_MQ_A4LP	TCGA_MQ_A4LV	TCGA_MQ_A6BL	TCGA_MQ_A6BN	TCGA_MQ_A6BQ	TCGA_MQ_A6BR	TCGA_MQ_A6BS	TCGA_NQ_A57I	TCGA_NQ_A638	TCGA_SC_A6LM	TCGA_SC_A6LN	TCGA_SC_A6LP	TCGA_SC_A6LQ	TCGA_SC_A6LR	TCGA_SC_AA5Z	TCGA_SH_A7BC	TCGA_SH_A7BD	TCGA_SH_A7BH	TCGA_SH_A9CT	TCGA_SH_A9CU
B cells	B derived	0.636597	1.2225	-0.641985	0.84624	-0.7851	0.00616139	0.0909061	0.125496	-1.06507	0.788647	-0.736044	0.65719	-0.739137	1.0251	0.459558	-0.481459	0.93565	1.22832	-0.75275	1.26133	-0.414127	1.2141	-0.714514	2.16867	-0.148081	-0.117384	0.737761	0.0775161	-1.00601	-0.72808	0.870484	-0.787979	-0.781023	-0.414896	0.901816	-0.633402	-0.646804	-0.752153	2.21458	-0.644462	-0.116971	-0.849232	1.04175	-0.478937	-0.544855	-0.567047	-0.23498	-0.460822
CD8 T cells	CD8 T cells	-0.815181	-1.09703	-0.612416	3.77325	-0.18201	1.22872	-0.474562	0.918223	-0.48033	0.0415767	-1.35742	0.204406	-0.968274	0.555692	-0.959121	-0.499465	0.547486	0.389205	-1.03588	1.20996	0.618474	-0.136379	-0.0912852	0.318092	0.00283521	-0.432459	-0.113253	1.59265	-1.18707	1.87384	2.72546	-0.737613	-0.544324	-0.288701	-0.99441	-1.67626	0.0699849	0.152876	-0.280123	0.261305	-0.271525	-1.46213	-0.018777	0.441209	-0.729412	0.732439	-0.487374	-1.24794
Cytotoxic lymphocytes		-0.957572	0.769791	-1.09732	2.78274	-0.927484	1.11619	-0.099701	0.317422	-0.575376	0.438269	-1.54792	-0.0413743	-0.46864	1.08108	0.439332	-0.863117	0.0835205	-0.286757	-0.991408	1.58348	1.04148	0.47084	-0.753425	1.05527	0.823522	0.451093	0.626007	0.357476	-1.73279	0.798962	1.36315	0.0685266	0.607577	-0.29739	-1.69846	-0.894392	0.150557	0.39108	-0.924902	-0.58278	0.709066	0.224153	0.987215	0.829518	1.0175	1.56591	-1.12263	-1.18515
Fibroblasts	Fibroblasts	-1.29522	-1.44121	0.0892463	0.305748	-0.212956	-0.927821	0.0653687	0.314227	0.451631	-1.3114	1.6316	-0.104969	1.11662	0.45994	0.285904	-0.187153	1.01568	-1.51181	-0.891572	-0.139117	-1.48616	0.56218	-1.15904	1.09494	-0.466485	0.448068	-0.13274	-0.411118	1.94391	-1.63094	-1.30229	-1.58771	-0.634594	-0.253658	-0.402639	-0.736876	1.26726	0.217812	0.0207614	0.228398	0.653781	0.0388935	0.508935	0.235138	-2.22733	-0.802353	-0.216136	0.634268
Endothelial cells	Endothelial cells	-1.13191	-0.755242	-1.30688	1.01807	0.199092	1.10634	-1.06097	-0.934011	0.42502	-1.39052	-0.0350502	0.363443	1.39217	-0.811302	1.77826	-0.798509	1.23792	0.52155	-0.384745	2.04101	-1.1273	1.4245	-1.66506	-0.470511	-0.991091	-0.276678	0.460204	1.03149	0.355787	-0.231915	0.493868	-1.2354	-0.789386	-0.361601	-0.578746	0.935477	-0.359792	-0.929652	0.105781	0.237307	0.682568	-0.281032	0.991373	-0.0134484	-1.18159	0.0324503	0.715162	-1.01048
Monocytic lineage	Monocytes	0.782113	-0.322064	0.613459	2.49985	-0.881181	1.07888	-0.836951	0.803016	-0.645147	-0.120682	-0.441649	1.21735	1.13994	0.0920567	-0.637187	-1.89849	-0.260876	0.788887	1.46661	-0.0693619	0.153534	-1.32738	-1.37516	0.844252	-0.411586	-1.06915	-0.894343	1.71573	0.34377	0.37149	1.49097	-0.184965	0.737471	-0.0274827	-1.37635	-1.08448	-0.0790785	1.20641	-0.872941	1.12436	1.14219	-0.885673	0.610884	1.17743	-0.376991	0.243914	-0.0276263	-1.03428
Myeloid dendritic cells	Myeloid dendritic cells	0.967723	-0.990491	-1.58493	1.35986	-0.254707	0.31021	-0.296631	-0.536822	-2.32578	-0.174878	1.02013	0.178307	-0.574583	0.199247	-0.805443	-0.296153	0.477928	-0.572505	0.599739	1.01802	0.808791	-0.368179	-1.63804	0.364609	-0.524042	-0.0490307	0.699126	0.419949	-0.403626	-0.833769	1.35801	-0.567771	0.863992	0.580707	-1.21528	-0.957506	1.06825	0.411603	0.651278	-0.813222	0.246766	0.100162	0.135069	0.347137	-1.0862	0.989962	-0.62798	-1.36069
Neutrophils	Neutrophils	-0.223979	0.422124	-0.608667	0.484313	-0.159471	-0.742727	0.368512	-0.578171	1.05198	0.172776	-1.18818	1.1519	1.0387	1.79198	0.806836	-0.523162	0.930543	-1.20192	-0.250073	4.18871	-0.731305	0.657283	-0.0632994	-0.0195359	0.267203	1.09193	-0.275234	-0.769553	0.174953	-1.53834	-1.15806	-1.03292	-1.02274	-0.363708	-0.0563117	1.14198	0.28835	-0.722131	-0.66205	-0.649358	-0.230852	1.24089	-0.160674	0.119306	-0.149451	-0.55372	1.55491	0.163228
NK cells	NK cells	-0.671627	1.04112	-0.993693	2.03624	-0.712961	-0.19263	0.855272	0.205516	-0.335236	0.658218	-0.921564	-0.0948775	0.0207803	3.33475	0.966783	-0.562315	0.914053	-0.197722	-0.893918	0.506965	0.126359	0.0559864	-1.26146	0.947253	0.83008	0.767792	1.48173	-1.23096	-1.31013	0.24177	0.203094	-0.815722	0.493042	-0.936404	-0.885162	-0.75415	1.0262	-0.536498	-1.10489	-0.777658	1.72028	-0.0918669	-0.162358	0.907802	0.602823	0.875526	0.0805899	-0.212938
T cells	T cells	-0.5501	-0.451011	-0.695167	3.49056	-1.20708	1.5698	-0.538691	0.398207	-0.53906	0.100646	-0.967871	0.706842	-0.301331	0.22642	-0.622485	-1.24252	0.268283	0.35267	-0.616322	0.423832	0.658956	0.568128	-1.01555	0.985211	-0.223224	-0.863913	-0.412004	1.06764	-1.28205	0.991143	2.11253	-0.733785	0.142195	-0.163691	-0.531553	-1.45087	-0.0986696	0.411128	0.0913775	0.120895	0.0897473	-1.17961	0.13355	0.388313	-0.852725	0.432229	-0.678175	-1.50617
[truncated: 247 more columns]
