# Supplementary material for: Deep dive into the immune response against murine mesothelioma permits design of novel anti-mesothelioma therapeutics
Source: Front Immunol. 2023 Jan 4;13:1026185. doi: 10.3389/fimmu.2022.1026185 (PMC9846605; doi:10.3389/fimmu.2022.1026185)
Supplement: Supplementary Table 5 — Annotations of Human tumor samples. [file Table_5.xlsx]

## Sheet: Table S5
Table S5 Annotations of Human tumor samples.
Sample Names	Series	Cluster HeatMap	Histology	Molecular subtype	E.score	S.score	TIS.1	TIS.2	TIS.3	TIS.4	TIS.5	TIS.6	Main TIS
TCGA.YS.AA4M	TCGA	C1	Epithelioid	iCluster 4	0.412	0.588	3.02109e-06	0.999937	7.5603e-05	2.32919e-05	4.24289e-05	0.00349438	TIS.2
TCGA.ZN.A9VW	TCGA	C1	Diffuse malignant-NOS	iCluster 4	0.2935	0.7065	0.01402	0.300262	0.00330133	0.0358509	5.59728e-05	0.0819052	TIS.2
M688PT	Bueno	C1	Sarcomatoid	Biphasic-S	0.3851	0.6149	0.00255714	0.959484	0.0078258	0.000150772	3.04952e-05	0.0629362	TIS.2
M623PT	Bueno	C1	Biphasic	Biphasic-S	0.2737	0.5413	0.000168491	0.937699	0.00966986	0.000207116	4.79754e-05	0.109194	TIS.2
606PT	Bueno	C1	Sarcomatoid	Biphasic-S	0.3509	0.6085	1.54158e-06	0.961148	0.00198061	8.32053e-05	4.65742e-05	0.00967868	TIS.2
TCGA.MQ.A4LV	TCGA	C1	Diffuse malignant-NOS	iCluster 4	0.286	0.714	0.936467	0.048168	0.00438718	0.000253775	2.74911e-05	0.00662658	TIS.1
M91PT	Bueno	C1	Epithelioid	Biphasic-S	0.3769	0.5723	6.40555e-06	0.996047	0.00341302	6.91105e-05	5.09545e-05	0.0492517	TIS.2
660PT	Bueno	C1	Biphasic	Biphasic-S	0.2735	0.4608	2.65011e-05	0.927667	0.0498996	8.97938e-05	4.18681e-05	0.00597655	TIS.2
M676PT	Bueno	C1	NA	Biphasic-S	0.2384	0.3945	2.30304e-07	0.999713	3.68689e-07	0.0523354	4.3306e-05	0.00111215	TIS.2
M99PT	Bueno	C1	Biphasic	Sarcomatoid	NA	NA	1.37759e-06	0.997585	0.000234813	0.0173461	4.19621e-05	0.00549722	TIS.2
TCGA.3H.AB3T	TCGA	C1	Diffuse malignant-NOS	iCluster 4	0.1214	0.8763	1.70963e-07	0.999992	1.201e-05	0.000246635	4.65742e-05	0.000436805	TIS.2
M75PT	Bueno	C1	Biphasic	Sarcomatoid	0.0432	0.8405	1.38936e-05	0.988885	0.00808594	0.0142576	3.96619e-05	0.00306865	TIS.2
M66PT	Bueno	C1	Sarcomatoid	Sarcomatoid	0.0735	0.8496	4.32817e-06	0.997382	0.000149084	0.00196143	4.18681e-05	0.00197597	TIS.2
651PT	Bueno	C1	Sarcomatoid	Sarcomatoid	0.0745	0.8202	2.14248e-05	0.908311	0.000175088	0.103983	3.90101e-05	0.011048	TIS.2
TCGA.MQ.A6BL	TCGA	C1	Biphasic	iCluster 4	0.284	0.716	1.54252e-06	0.999407	0.000132584	2.59504e-05	9.9318e-05	0.000464267	TIS.2
M31PT	Bueno	C1	Epithelioid	Biphasic-S	0.3429	0.6492	1.18077e-06	0.984571	0.00129812	0.00422291	4.51534e-05	0.00289407	TIS.2
M59PT	Bueno	C1	Sarcomatoid	Sarcomatoid	0.1671	0.7413	2.46764e-05	0.36255	0.507369	0.00488295	7.43482e-05	0.0016913	TIS.3
667PT	Bueno	C1	Sarcomatoid	Sarcomatoid	0.1108	0.8035	3.03542e-06	0.995274	0.00211393	0.000355929	3.46498e-05	0.00360398	TIS.2
M44PT	Bueno	C1	Sarcomatoid	Sarcomatoid	0.3522	0.6478	3.65604e-06	0.995652	0.00216628	0.000273516	4.18681e-05	0.00585295	TIS.2
M703PT	Bueno	C1	Sarcomatoid	Sarcomatoid	0	0.581	5.6141e-06	0.997585	0.00808969	0.00286235	4.10805e-05	0.000935074	TIS.2
M97PT	Bueno	C1	Biphasic	Biphasic-E	0.6836	0.3112	8.18659e-06	0.00659445	0.979556	5.4957e-05	8.34848e-05	0.00728304	TIS.3
M630PT	Bueno	C1	Epithelioid	Biphasic-E	0.6694	0.3306	1.8526e-05	0.588257	0.000340957	0.00188781	7.96555e-05	0.0112659	TIS.2
M29PT	Bueno	C1	Epithelioid	Biphasic-E	0.4577	0.501	2.68965e-06	0.898805	0.0246459	0.00335016	4.10805e-05	0.00392893	TIS.2
TCGA.3H.AB3O	TCGA	C1	NA	NA	NA	NA	1.01895e-05	0.960161	0.0216933	2.05021e-05	4.18681e-05	0.00149618	TIS.2
M45PT	Bueno	C1	Epithelioid	Biphasic-E	0.6415	0.3278	2.78135e-07	0.624088	0.0511209	0.00130136	4.10875e-05	0.000849916	TIS.2
TCGA.TS.A7P7	TCGA	C1	NA	NA	NA	NA	0.0332949	0.982576	5.42974e-05	0.0111294	3.0989e-05	0.000729678	TIS.2
M38PT	Bueno	C1	Sarcomatoid	Sarcomatoid	0.1285	0.6763	0.693367	1.6769e-05	0.0234487	0.978745	0.000113346	0.00262292	TIS.4
M682PT	Bueno	C1	Sarcomatoid	Sarcomatoid	0.1481	0.6544	0.86748	0.000131465	0.138269	0.0601868	4.66842e-05	0.00126283	TIS.1
TCGA.3U.A98F	TCGA	C1	Sarcomatoid	iCluster 3	0.5092	0.4419	0.125981	0.000411498	0.000741561	0.658869	4.92738e-05	0.00312584	TIS.4
M65PT	Bueno	C1	Sarcomatoid	Sarcomatoid	0.1208	0.6387	0.0246199	3.56092e-05	1.39257e-05	0.979623	6.66381e-05	0.000761374	TIS.4
M77PT	Bueno	C1	Sarcomatoid	Sarcomatoid	0.1079	0.7215	9.51761e-05	0.895788	7.92633e-06	0.995861	4.28044e-05	0.00154413	TIS.4
M704PT	Bueno	C1	Sarcomatoid	Sarcomatoid	0.1851	0.6121	0.986007	4.74927e-05	0.00593847	0.000184943	1.79295e-05	6.60358e-05	TIS.1
M88PT	Bueno	C1	Epithelioid	Sarcomatoid	0.1519	0.6037	2.76296e-05	0.00550732	0.750766	0.00897794	6.2128e-05	0.0837833	TIS.3
TCGA.NQ.A57I	TCGA	C1	NA	NA	NA	NA	0.484297	0.523273	2.8079e-05	0.00220799	7.19061e-05	0.000301825	TIS.2
M20PT	Bueno	C1	Sarcomatoid	Sarcomatoid	0.0561	0.7853	3.20964e-06	0.0743177	0.00200413	0.968068	0.000113469	0.00634023	TIS.4
TCGA.SC.A6LP	TCGA	C1	Biphasic	iCluster 4	0.2018	0.7969	0.83444	0.00131567	0.028523	0.137337	2.36193e-05	0.00315756	TIS.1
M58PT	Bueno	C1	Sarcomatoid	Sarcomatoid	0.0962	0.762	1.23768e-05	0.996174	1.44913e-06	0.152853	2.5084e-05	0.00139787	TIS.2
M96PT	Bueno	C1	Sarcomatoid	Sarcomatoid	0.0431	0.8231	2.13869e-05	0.933826	9.7762e-05	0.205695	4.904e-05	0.00607063	TIS.2
TCGA.LK.A4O0	TCGA	C1	Sarcomatoid	iCluster 4	0.099	0.901	0.713538	0.0171472	0.0439801	0.00357995	2.70105e-05	0.0101016	TIS.1
TCGA.TS.A8AV	TCGA	C1	Sarcomatoid	iCluster 4	0	0.5943	0.000388674	0.93873	0.005933	6.92632e-06	2.87773e-05	0.133125	TIS.2
TCGA.MQ.A4LM	TCGA	C1	Diffuse malignant-NOS	iCluster 4	0	0.9647	1.51348e-05	0.999955	8.71385e-06	0.000118948	4.15139e-05	0.00281008	TIS.2
M6PT	Bueno	C1	Sarcomatoid	Sarcomatoid	0	0.7766	0.000219544	0.374591	0.00199183	0.136575	5.00458e-05	0.0957659	TIS.2
M55PT	Bueno	C1	Sarcomatoid	Sarcomatoid	0.0223	0.8476	0.000118308	0.0430343	7.03454e-05	0.991497	4.60544e-05	0.00913923	TIS.4
M680PT	Bueno	C1	Sarcomatoid	Sarcomatoid	0.0549	0.8283	0.0534934	0.000223209	0.627738	0.0672522	7.39662e-05	0.378153	TIS.3
TCGA.XT.AASU	TCGA	C1	NA	NA	NA	NA	0.983584	2.08951e-05	0.00902063	1.93244e-06	2.96105e-05	0.000370784	TIS.1
M16PT	Bueno	C1	Sarcomatoid	Biphasic-S	0.2432	0.5389	0.0105159	0.845527	0.00513958	0.000724305	3.17304e-05	0.145796	TIS.2
M39PT	Bueno	C1	Epithelioid	Biphasic-S	0.5594	0.3826	0.00703566	0.0140509	0.157481	0.0118771	3.51554e-05	0.238923	TIS.6
M605PT	Bueno	C1	Biphasic	Biphasic-S	0.6144	0.377	0.00198957	0.974433	8.86932e-05	0.00947911	3.80525e-05	0.00942428	TIS.2
TCGA.UT.A88D	TCGA	C1	Epithelioid	iCluster 4	0.6135	0.3865	0.0215133	0.0018535	0.930247	2.15331e-06	2.20296e-05	0.0100057	TIS.3
M671PT	Bueno	C1	Biphasic	Biphasic-S	0.4466	0.4703	0.000620735	0.0855835	0.0677067	2.6266e-06	4.90534e-05	0.0560025	TIS.2
TCGA.TS.A7P8	TCGA	C1	Biphasic	iCluster 4	NA	NA	0.167666	0.0467292	0.297673	5.82155e-06	5.89086e-05	0.0326739	TIS.3
M33PT	Bueno	C1	NA	Biphasic-E	0.569	0.2971	0.00189729	0.00211616	0.99525	3.01432e-06	3.33532e-05	0.0985213	TIS.3
639PT	Bueno	C1	Epithelioid	Biphasic-E	0.7502	0.2155	0.000313099	0.0120043	0.954726	2.82074e-06	3.80226e-05	0.0142199	TIS.3
M22PT	Bueno	C1	NA	Biphasic-S	0.3873	0.5849	0.419381	9.72052e-05	0.103899	0.000262568	2.15586e-05	0.224643	TIS.1
624PT	Bueno	C1	Sarcomatoid	Biphasic-S	0.3978	0.5511	0.479213	0.000480258	0.300482	1.92646e-05	2.29297e-05	0.323739	TIS.1
M638PT	Bueno	C1	Biphasic	Biphasic-S	0.4852	0.4407	0.239612	3.05948e-05	0.165805	0.000371711	2.56664e-05	0.498768	TIS.6
TCGA.TS.A7P3	TCGA	C1	Biphasic	iCluster 3	0.4241	0.3893	0.941924	1.61376e-05	0.0172941	0.00195418	3.32495e-05	0.0485488	TIS.1
TCGA.UT.A97Y	TCGA	C1	Epithelioid	iCluster 4	0.4791	0.5209	0.977609	0.000333631	0.020829	9.86406e-05	2.01433e-05	0.000875768	TIS.1
M63PT	Bueno	C1	NA	Sarcomatoid	0.0312	0.8182	0.0263529	0.000479398	0.669471	0.000227475	2.98749e-05	0.250154	TIS.3
M62PT	Bueno	C1	Sarcomatoid	Sarcomatoid	0.2138	0.6696	0.0902375	0.00065411	0.563137	1.60303e-05	2.19278e-05	0.184404	TIS.3
610PT	Bueno	C1	NA	Sarcomatoid	0.0825	0.7361	0.0327794	0.00332732	0.430008	0.000142605	3.27849e-05	0.158847	TIS.3
TCGA.TS.A7OY	TCGA	C1	Biphasic	iCluster 4	0.4756	0.5244	0.325654	0.0163727	0.35491	3.72565e-05	3.28318e-05	0.159626	TIS.3
TCGA.3U.A98I	TCGA	C1	Epithelioid	iCluster 4	0.4873	0.5127	0.104076	0.0263832	0.00472584	0.087477	3.42648e-05	0.192106	TIS.6
M668PT	Bueno	C1	Epithelioid	Biphasic-S	0.5168	0.4295	0.000146015	0.167923	0.642627	0.00016588	2.42256e-05	0.0164866	TIS.3
M666PT	Bueno	C1	NA	Sarcomatoid	0.2295	0.5964	5.13964e-05	0.00168382	0.0607465	0.0832665	7.76489e-05	0.082543	TIS.4
M674PT	Bueno	C1	Sarcomatoid	Sarcomatoid	0.1018	0.7191	0.000304935	0.000960017	0.144424	0.278689	5.37793e-05	0.113181	TIS.4
M637PT	Bueno	C1	NA	Sarcomatoid	0.0984	0.6078	0.000120761	0.00041069	0.0442593	0.644707	0.000112534	0.0995995	TIS.4
M8PT	Bueno	C1	NA	Sarcomatoid	0.1786	0.6498	0.136769	8.97498e-05	0.402846	0.000198106	2.09341e-05	0.202344	TIS.3
M691PT	Bueno	C1	Sarcomatoid	Sarcomatoid	0.2412	0.5571	0.000677239	8.25809e-05	0.97602	6.765e-05	3.01933e-05	0.0211192	TIS.3
M24PT	Bueno	C2	NA	Biphasic-S	NA	NA	3.87127e-05	0.0102778	0.989304	0.00377478	5.27507e-05	0.00475839	TIS.3
TCGA.LK.A4O4	TCGA	C2	NA	NA	NA	NA	1.83344e-05	0.00171008	0.983977	0.000591198	4.88726e-05	0.00212551	TIS.3
M693PT	Bueno	C2	Epithelioid	Epithelioid	NA	NA	0.000352435	0.000821081	0.995869	1.49463e-05	3.91032e-05	0.00369119	TIS.3
TCGA.LK.A4NZ	TCGA	C2	Epithelioid	iCluster 1	0.5907	0	1.59739e-05	0.993204	0.00015096	2.40517e-05	3.96869e-05	0.00116553	TIS.2
M84PT	Bueno	C2	Biphasic	Biphasic-S	0.4668	0.0804	0.000391646	0.341582	0.048109	0.0004034	4.79754e-05	0.038248	TIS.2
M70PT	Bueno	C2	Epithelioid	Epithelioid	0.6369	0.0093	2.32969e-05	0.0777758	0.0271099	0.00606097	3.85962e-05	0.00155483	TIS.2
M100PT	Bueno	C2	Epithelioid	Epithelioid	0.7401	0.0498	0.000440151	0.0898037	0.0405006	0.00756332	9.66862e-05	0.00181936	TIS.2
M665PT	Bueno	C2	Epithelioid	Epithelioid	0.7427	0.2044	1.58652e-05	0.968228	0.000222254	0.0395001	4.25406e-05	0.00617815	TIS.2
M713PT	Bueno	C2	Epithelioid	Epithelioid	NA	NA	1.39765e-07	0.999475	2.37585e-05	0.0113677	4.18681e-05	0.00166995	TIS.2
M715PT	Bueno	C2	Epithelioid	Epithelioid	0.6018	0.186	7.30884e-06	0.61591	0.603179	0.000334406	4.53305e-05	0.00171654	TIS.2
M67PT	Bueno	C2	NA	Biphasic-E	0.5462	0.3843	0.0013229	0.000140324	0.00642311	0.685482	3.42255e-05	0.774535	TIS.6
648PT	Bueno	C2	Epithelioid	Biphasic-E	0.5113	0.334	0.333263	0.000664539	0.274249	0.000531913	3.34796e-05	0.0955076	TIS.1
607PT	Bueno	C2	Epithelioid	Epithelioid	0.6776	0.0523	0.0743269	0.0268898	0.709957	0.0184515	4.18681e-05	0.0033643	TIS.3
TCGA.TS.A8AS	TCGA	C2	Epithelioid	iCluster 1	0.8449	0.1162	1.74709e-05	0.995493	0.000420815	0.00127878	8.38132e-05	0.00112047	TIS.2
603PT	Bueno	C2	Epithelioid	Epithelioid	0.7065	0.2088	0.00255125	0.00827387	0.967967	2.24041e-05	2.45452e-05	0.0297268	TIS.3
M54PT	Bueno	C2	Epithelioid	Biphasic-E	0.7897	0.1927	3.82796e-06	5.28689e-05	0.11753	0.837456	7.5777e-05	0.00593228	TIS.4
M679PT	Bueno	C2	Epithelioid	Biphasic-E	0.649	0.3168	0.00112205	0.0103719	0.618854	0.000173852	4.79754e-05	0.096116	TIS.3
M23PT	Bueno	C2	Epithelioid	Epithelioid	0.7949	0.1654	9.84321e-06	0.091409	0.965838	0.000167343	3.85962e-05	0.00235183	TIS.3
M35PT	Bueno	C2	Epithelioid	Epithelioid	0.7673	0.2327	0.0868212	0.00668267	0.416345	0.0041624	6.04088e-05	0.0539422	TIS.3
662PT	Bueno	C2	Epithelioid	Biphasic-E	0.7318	0.2323	0.000404379	0.000400885	0.941864	0.00300314	3.3678e-05	0.0674952	TIS.3
TCGA.ZN.A9VS	TCGA	C2	Epithelioid	iCluster 1	0.9468	0.0438	0.00321249	0.00470394	0.0187606	0.931276	0.000169671	0.00232426	TIS.4
TCGA.ZN.A9VU	TCGA	C2	Epithelioid	iCluster 1	0.9417	0.0583	5.32922e-06	0.950929	6.29417e-05	0.0284035	5.69506e-05	0.0008228	TIS.2
M616PT	Bueno	C2	Epithelioid	Epithelioid	0.88	0.0898	1.27059e-05	0.000505128	0.000219412	0.995377	4.74036e-05	0.000739193	TIS.4
M646PT	Bueno	C2	Epithelioid	Epithelioid	0.8111	0.1693	0.000363456	8.19659e-05	0.933246	0.00347258	3.78653e-05	0.0371074	TIS.3
M92PT	Bueno	C2	Epithelioid	Epithelioid	0.8118	0.1669	0.00946125	0.0020859	0.65443	0.0981445	3.78829e-05	0.0600915	TIS.3
M81PT	Bueno	C2	Epithelioid	Epithelioid	0.8159	0.0784	2.15201e-05	0.195338	0.000188517	0.260985	3.49422e-05	0.00238507	TIS.4
TCGA.LK.A4NW	TCGA	C2	Epithelioid	iCluster 1	0.8203	0.1797	0.000721195	0.995282	0.000488737	6.17047e-05	3.85682e-05	0.00105323	TIS.2
TCGA.SC.A6LQ	TCGA	C2	Epithelioid	iCluster 4	0.7647	0.2353	0.0283847	0.363982	0.0432236	0.13443	3.7127e-05	0.0690081	TIS.2
M619PT	Bueno	C2	Epithelioid	Epithelioid	0.8074	0.1403	0.00518229	0.0123938	0.718268	0.00181304	2.45452e-05	0.0722778	TIS.3
M716PT	Bueno	C2	Epithelioid	Epithelioid	0.712	0.2408	0.75875	0.0216877	0.00706617	7.64261e-05	2.74911e-05	0.0483864	TIS.1
TCGA.TS.A7PB	TCGA	C2	Epithelioid	iCluster 1	0.8213	0.1787	6.00523e-05	0.999752	1.3491e-05	5.7368e-05	3.16594e-05	0.00121541	TIS.2
M708PT	Bueno	C2	Epithelioid	Epithelioid	0.8512	0.1028	1.58467e-06	0.159743	1.56741e-05	0.672021	3.05191e-05	0.00275258	TIS.4
M73PT	Bueno	C2	Epithelioid	Epithelioid	0.7813	0.218	3.56113e-05	0.412063	7.58438e-05	0.206572	4.23043e-05	0.001811	TIS.2
TCGA.3U.A98H	TCGA	C2	Epithelioid	iCluster 1	0.7284	0.2716	0.00328039	0.0204833	0.104036	4.92124e-05	4.15139e-05	0.0642165	TIS.3
M672PT	Bueno	C2	Epithelioid	Epithelioid	0.7846	0.1672	2.83453e-05	0.715568	0.000177842	0.0225277	4.54411e-05	0.00333236	TIS.2
TCGA.ZN.A9VO	TCGA	C2	Epithelioid	iCluster 1	0.7705	0.2295	2.30714e-07	0.999811	2.67913e-06	0.000994794	9.51028e-05	2.95129e-05	TIS.2
M698PT	Bueno	C2	Epithelioid	Epithelioid	0.7556	0.2237	1.63971e-06	0.958809	4.97865e-05	0.0782688	4.12884e-05	0.000804651	TIS.2
TCGA.MQ.A6BQ	TCGA	C2	Epithelioid	iCluster 1	0.9262	0.0738	2.9252e-06	0.753192	0.000124138	0.333764	3.8232e-05	0.00129562	TIS.2
M52PT	Bueno	C2	Epithelioid	Epithelioid	0.879	0.043	9.7368e-07	0.372235	0.0530216	0.00345626	4.10805e-05	0.00271662	TIS.2
TCGA.TS.A7OU	TCGA	C2	Epithelioid	iCluster 1	0.8885	0.104	2.02248e-05	0.788012	1.35664e-05	0.300676	0.000142242	0.0027195	TIS.2
TCGA.3H.AB3K	TCGA	C2	NA	NA	NA	NA	0.0149853	0.000767355	0.0641688	0.00262038	2.66754e-05	0.115028	TIS.6
625PT	Bueno	C2	Epithelioid	Biphasic-E	0.625	0.3403	0.00650727	0.00011413	0.0261377	0.961751	0.000241973	0.0212793	TIS.4
TCGA.SH.A7BD	TCGA	C2	Epithelioid	iCluster 1	0.8692	0.1308	1.25446e-05	0.997785	6.60431e-06	0.00137276	4.86573e-05	0.000129908	TIS.2
TCGA.MQ.A6BN	TCGA	C2	NA	NA	NA	NA	7.97625e-06	0.998838	1.89329e-07	9.47552e-05	5.12186e-05	0.000795484	TIS.2
M681PT	Bueno	C2	Epithelioid	Epithelioid	0.8484	0.125	0.984915	0.00071667	0.00177253	0.00183602	5.58979e-05	8.44883e-05	TIS.1
TCGA.YS.A95C	TCGA	C2	Epithelioid	iCluster 1	0.9566	0.0239	0.00416618	0.00483955	0.273726	0.184025	0.000102354	0.000895472	TIS.3
M68PT	Bueno	C2	Epithelioid	Epithelioid	0.8799	0.1101	4.337e-05	0.0016902	0.815428	0.785195	0.000149173	0.000181871	TIS.3
TCGA.MQ.A6BS	TCGA	C2	Epithelioid	iCluster 1	0.8957	0.0439	0.251807	0.000537544	0.629752	2.04212e-05	2.69475e-05	0.00173093	TIS.3
M718PT	Bueno	C2	Epithelioid	Epithelioid	0.7441	0.1004	0.571563	0.00397732	0.648754	0.00201568	2.82941e-05	0.021846	TIS.3
TCGA.3H.AB3U	TCGA	C2	Epithelioid	iCluster 1	0.9471	0.0432	0.00684169	0.510342	0.0130541	0.000163859	5.75888e-05	0.00389548	TIS.2
TCGA.UT.A88C	TCGA	C2	Epithelioid	iCluster 1	0.8746	0.1241	3.97661e-06	0.999645	9.41846e-05	0.000103583	7.07984e-05	0.000301921	TIS.2
M80PT	Bueno	C2	Epithelioid	Epithelioid	0.8304	0.1696	0.00107473	0.000124789	0.0630933	0.978135	0.000137096	0.29236	TIS.4
M48PT	Bueno	C2	Epithelioid	Epithelioid	0.8698	0.1046	0.00853723	0.00417469	0.0100099	0.357374	7.29282e-05	0.0311718	TIS.4
M94PT	Bueno	C2	Epithelioid	Epithelioid	0.7974	0.1655	7.10345e-06	0.869232	0.334272	0.000871372	4.78473e-05	0.00185073	TIS.2
M712PT	Bueno	C2	Epithelioid	Epithelioid	0.8819	0.0969	1.69235e-06	0.995757	0.000137344	0.0052237	9.69083e-05	0.0009512	TIS.2
M608PT	Bueno	C2	Epithelioid	Epithelioid	0.8757	0.0935	0.000195165	0.00115674	0.932196	0.00545576	6.64244e-05	0.0182556	TIS.3
TCGA.MQ.A4KX	TCGA	C2	Diffuse malignant-NOS	iCluster 1	0.8812	0	5.38251e-06	0.999879	0.000171427	6.55322e-05	6.74133e-05	0.00140136	TIS.2
661PT	Bueno	C2	Epithelioid	Epithelioid	0.912	0.0486	3.19691e-05	0.719672	0.000107698	0.0573897	0.000106768	0.000922982	TIS.2
M72PT	Bueno	C2	Epithelioid	Epithelioid	0.8377	0.1323	7.91709e-07	0.759137	0.013648	0.00942179	9.9104e-05	0.00105036	TIS.2
M18PT	Bueno	C2	Epithelioid	Epithelioid	0.8521	0.1479	1.53128e-06	0.482218	0.000511716	0.0245425	3.85962e-05	0.000537947	TIS.2
M621PT	Bueno	C2	Epithelioid	Epithelioid	0.8819	0.0662	4.35872e-06	0.548408	0.000451727	0.02867	4.95741e-05	0.000254144	TIS.2
M4PT	Bueno	C2	Epithelioid	Epithelioid	0.9	0.0612	9.08513e-06	0.766215	0.000649726	0.0421901	3.85962e-05	0.000732787	TIS.2
634PT	Bueno	C2	Epithelioid	Epithelioid	0.9003	0.0345	4.79799e-07	0.831343	0.00035725	0.0215515	3.27079e-05	0.00177371	TIS.2
M14PT	Bueno	C2	Epithelioid	Epithelioid	0.8906	0.0695	4.35364e-07	0.807542	8.8786e-05	0.0539013	8.32414e-05	0.000498391	TIS.2
M717PT	Bueno	C2	Epithelioid	Epithelioid	0.9127	0.0581	4.20383e-06	0.820074	2.72395e-05	0.20805	8.32414e-05	0.00136066	TIS.2
M42PT	Bueno	C2	Epithelioid	Epithelioid	0.9211	0.0198	1.29142e-06	0.877616	0.000278324	0.0374086	8.28623e-05	0.000515391	TIS.2
M695PT	Bueno	C2	Epithelioid	Epithelioid	0.917	0	0.00154492	0.100901	0.18041	0.00155933	5.75888e-05	0.00147047	TIS.3
TCGA.MQ.A4LC	TCGA	C2	Epithelioid	iCluster 1	0.9754	0.015	6.31633e-06	0.980979	1.6679e-05	0.000307838	4.12884e-05	0.000231737	TIS.2
TCGA.3U.A98E	TCGA	C2	Epithelioid	iCluster 1	0.9488	0.02	1.62039e-06	0.991942	6.05448e-05	0.00105992	8.05384e-05	0.000115412	TIS.2
M702PT	Bueno	C2	Epithelioid	Epithelioid	0.9211	0	1.76084e-05	0.670297	0.000134873	0.0929295	5.00524e-05	0.000891287	TIS.2
M683PT	Bueno	C2	Epithelioid	Epithelioid	0.9218	0.0504	6.98631e-07	0.944647	0.000122656	0.00906436	8.32414e-05	0.00169685	TIS.2
M705PT	Bueno	C2	Epithelioid	Epithelioid	0.9279	0.0282	9.11396e-06	0.0108447	0.268151	0.179066	6.99295e-05	0.00061304	TIS.3
M19PT	Bueno	C3.1	NA	Biphasic-E	0.5505	0.4007	1.10588e-05	2.82695e-06	0.614293	0.990408	0.000235534	0.016966	TIS.4
TCGA.UD.AAC1	TCGA	C3.1	Epithelioid	iCluster 2	0.6652	0.3348	0.257708	8.93454e-06	0.550289	0.112629	8.67111e-05	0.00258784	TIS.3
TCGA.MQ.A6BR	TCGA	C3.1	Epithelioid	iCluster 2	0.6428	0.3572	0.132493	4.65657e-06	0.24167	0.000640069	2.74911e-05	0.0256076	TIS.3
M1PT	Bueno	C3.1	Biphasic	Biphasic-E	0.6896	0.2927	0.000187969	5.96546e-06	0.603577	0.903662	9.02526e-05	0.135857	TIS.4
TCGA.NQ.A638	TCGA	C3.1	Epithelioid	iCluster 3	0.8038	0.1962	0.137228	0.0878979	0.271898	0.000840491	5.42492e-05	0.00228012	TIS.3
M694PT	Bueno	C3.1	Epithelioid	Epithelioid	0.8114	0.1387	0.00274005	0.000105724	0.891521	0.00835035	0.000178099	0.0522602	TIS.3
M36PT	Bueno	C3.1	Biphasic	Biphasic-E	0.7894	0.1965	1.19711e-05	7.87835e-06	0.848258	0.860486	0.000350439	0.00866168	TIS.4
M71PT	Bueno	C3.1	Epithelioid	Epithelioid	0.827	0.1706	5.53992e-07	0.000547647	0.282611	0.97618	0.000376921	0.00159914	TIS.4
612PT	Bueno	C3.1	Epithelioid	Biphasic-E	0.7081	0.2646	1.5696e-05	0.976941	0.000377487	0.0241464	3.94091e-05	0.00109697	TIS.2
M714PT	Bueno	C3.1	Biphasic	Biphasic-E	0.787	0.2044	2.14623e-05	0.959817	0.0568154	0.021429	9.89557e-05	0.000676784	TIS.2
M696PT	Bueno	C3.1	Epithelioid	Epithelioid	0.8059	0.132	5.335e-06	0.717271	0.246045	0.00852593	4.83499e-05	0.00106074	TIS.2
TCGA.ZN.A9VP	TCGA	C3.1	Epithelioid	iCluster 2	0.7541	0.2459	0.100594	0.00950644	0.678949	0.00275617	0.000112312	0.0455696	TIS.3
TCGA.TS.A7P0	TCGA	C3.1	Epithelioid	iCluster 2	0.6937	0.1578	0.680623	0.0218339	0.672238	3.12207e-05	3.27109e-05	0.0306401	TIS.1
M640PT	Bueno	C3.1	Epithelioid	Biphasic-E	0.7168	0.2412	0.00446352	0.0166258	0.0940458	0.00492126	3.47329e-05	0.0579763	TIS.3
M50PT	Bueno	C3.1	Biphasic	Biphasic-E	0.7424	0.2416	0.892688	7.41427e-05	0.110158	0.00148686	6.77269e-05	0.000917129	TIS.1
M27PT	Bueno	C3.1	Epithelioid	Biphasic-E	0.7955	0.181	7.02425e-05	9.23886e-06	0.351428	0.863723	8.68557e-05	0.00610715	TIS.4
M15PT	Bueno	C3.1	Epithelioid	Biphasic-E	0.7707	0.2228	4.33092e-05	0.000243983	0.398888	0.975532	9.11097e-05	0.131038	TIS.4
M37PT	Bueno	C3.1	Epithelioid	Biphasic-E	0.7632	0.2368	0.00100433	0.000111621	0.00986046	0.983062	0.000198141	0.0687507	TIS.4
M710PT	Bueno	C3.1	Biphasic	Biphasic-E	0.7732	0.2268	0.000406063	1.31248e-05	0.146598	0.980547	0.000159927	0.140378	TIS.4
M631PT	Bueno	C3.1	Epithelioid	Biphasic-E	0.7967	0.0799	0.000427731	0.000185688	0.284057	0.888913	0.000113227	0.0107157	TIS.4
TCGA.SC.A6LR	TCGA	C3.1	Epithelioid	iCluster 2	0.9353	0.0503	0.00796754	1.45971e-05	0.833804	0.628855	8.22371e-05	0.00348549	TIS.3
602PT	Bueno	C3.1	Epithelioid	Biphasic-E	0.7415	0.1734	0.000121631	0.00192007	0.994855	0.0135026	8.90724e-05	0.0268759	TIS.3
M83PT	Bueno	C3.1	Epithelioid	Epithelioid	0.7718	0.0117	0.00060184	0.00575961	0.224741	0.029357	4.86078e-05	0.00288894	TIS.3
TCGA.MQ.A4LJ	TCGA	C3.1	Epithelioid	iCluster 2	0.847	0.153	0.125242	9.91767e-06	0.92742	1.24817e-05	4.036e-05	0.0170124	TIS.3
658PT	Bueno	C3.1	Epithelioid	Epithelioid	0.8465	0.0979	0.0537639	0.0316981	0.941934	0.00124382	4.09108e-05	0.0792022	TIS.3
TCGA.MQ.A4LI	TCGA	C3.1	NA	NA	NA	NA	0.10834	6.51062e-06	0.786024	0.000313324	3.02746e-05	0.0229015	TIS.3
M93PT	Bueno	C3.1	Epithelioid	Biphasic-E	0.823	0.138	0.0232812	0.000294533	0.988214	0.000938052	2.4859e-05	0.00992683	TIS.3
TCGA.3U.A98J	TCGA	C3.1	Epithelioid	iCluster 2	0.7459	0.0295	0.053321	0.000792025	0.945076	6.80043e-06	2.09593e-05	0.0767742	TIS.3
628PT	Bueno	C3.1	Epithelioid	Biphasic-E	0.7926	0.1853	0.0055916	0.000118223	0.940571	0.00167939	5.9334e-05	0.0558878	TIS.3
TCGA.SC.AA5Z	TCGA	C3.1	Epithelioid	iCluster 2	0.6957	0.3043	0.203337	7.91708e-06	0.610117	3.04289e-05	4.04118e-05	0.228477	TIS.3
M604PT	Bueno	C3.1	Epithelioid	Biphasic-E	0.7413	0.2557	0.0294294	0.00208819	0.43476	3.1607e-05	2.62013e-05	0.113174	TIS.3
M47PT	Bueno	C3.1	Biphasic	Biphasic-E	0.6536	0.3464	0.000165439	0.704484	0.532671	0.00040477	4.16049e-05	0.0423676	TIS.2
M697PT	Bueno	C3.1	Biphasic	Biphasic-E	0.6903	0.2607	3.88324e-05	9.71056e-06	0.358574	0.845723	8.55592e-05	0.0248984	TIS.4
M49PT	Bueno	C3.1	Epithelioid	Biphasic-E	0.5924	0.1371	0.778999	0.00592408	0.071363	0.00398024	5.07768e-05	0.00998485	TIS.1
M95PT	Bueno	C3.1	Epithelioid	Biphasic-E	0.6795	0.2649	0.00010841	0.0117834	0.0214324	0.0737915	5.74938e-05	0.200777	TIS.6
M3PT	Bueno	C3.1	Epithelioid	Biphasic-E	0.6929	0.2443	0.0280919	0.000191892	0.040229	0.850837	3.31614e-05	0.0641529	TIS.4
TCGA.LK.A4NY	TCGA	C3.1	Biphasic	iCluster 2	0.7936	0.1867	0.726299	5.85666e-06	0.833629	0.0261236	3.51544e-05	0.000530882	TIS.3
TCGA.3H.AB3M	TCGA	C3.1	Epithelioid	iCluster 3	0.7303	0.2697	0.000928874	0.0034011	0.00515354	0.918428	9.65899e-05	0.0251444	TIS.4
TCGA.SH.A9CU	TCGA	C3.1	Epithelioid	iCluster 2	0.8362	0.1621	0.0138331	2.23575e-05	0.00489835	0.936611	0.000280106	0.000311085	TIS.4
M707PT	Bueno	C3.1	Epithelioid	Biphasic-E	0.7419	0.2078	1.41343e-06	0.00178815	2.43262e-05	0.994734	9.87183e-05	0.00219629	TIS.4
M641PT	Bueno	C3.1	Biphasic	Biphasic-E	0.6037	0.3916	0.048822	7.53314e-05	0.90947	0.00264512	3.1978e-05	0.067618	TIS.3
M677PT	Bueno	C3.1	Biphasic	Biphasic-S	0.5394	0.4332	0.0199237	0.000141367	0.979209	8.4767e-05	4.02984e-05	0.13722	TIS.3
TCGA.3U.A98D	TCGA	C3.1	Biphasic	iCluster 3	NA	NA	0.965061	0.000245573	0.00105679	0.000284119	2.70124e-05	0.00690714	TIS.1
M629PT	Bueno	C3.1	Biphasic	Biphasic-S	0.5074	0.4575	8.69676e-05	0.000335479	0.152086	0.928498	6.90107e-05	0.12972	TIS.4
TCGA.TS.A7P6	TCGA	C3.1	Epithelioid	iCluster 4	NA	NA	0.985086	0.0574735	0.0010768	3.23171e-05	3.71133e-05	0.0142261	TIS.1
M79PT	Bueno	C3.1	Biphasic	Biphasic-E	0.5451	0.4309	4.54783e-05	0.0216423	0.00100245	0.989656	8.39616e-05	0.0422706	TIS.4
M2PT	Bueno	C3.1	Epithelioid	Biphasic-E	0.4697	0.332	0.0899924	0.00370062	0.79268	0.00132964	6.73277e-05	0.221516	TIS.3
M98PT	Bueno	C3.1	Epithelioid	Biphasic-E	0.6654	0.3196	0.000110554	0.00609865	0.315556	0.256439	2.48749e-05	0.0791244	TIS.3
M614PT	Bueno	C3.1	Biphasic	Biphasic-E	0.6781	0.2968	0.959481	0.000683993	0.00291944	0.00632232	2.73191e-05	0.00432795	TIS.1
TCGA.SH.A9CT	TCGA	C3.1	Epithelioid	iCluster 2	0.7211	0.2789	0.129448	6.40088e-06	0.176602	0.273714	5.77316e-05	0.06013	TIS.4
M627PT	Bueno	C3.1	Biphasic	Biphasic-E	0.4814	0.2496	0.920559	0.000470838	0.123152	0.0021253	2.73191e-05	0.0214145	TIS.1
TCGA.SH.A7BC	TCGA	C3.1	Epithelioid	iCluster 4	0.6463	0.3537	0.0135948	0.0177557	0.115022	0.0222048	5.07826e-05	0.229725	TIS.6
M28PT	Bueno	C3.1	Epithelioid	Biphasic-E	0.7326	0.2497	0.00257919	0.0349663	0.279735	0.00497244	5.88376e-05	0.0238601	TIS.3
M86PT	Bueno	C3.1	Biphasic	Biphasic-E	0.6453	0.3547	0.0578919	0.0259528	0.0851169	0.0992935	6.07173e-05	0.0921173	TIS.4
TCGA.TS.A8AY	TCGA	C3.1	Epithelioid	iCluster 2	0.7066	0.2197	0.941722	0.000787746	0.0747429	0.00019429	2.42313e-05	0.00163506	TIS.1
M21PT	Bueno	C3.1	Epithelioid	Biphasic-E	0.6469	0.3531	7.04232e-05	0.00445262	0.00676209	0.995077	0.000526133	0.0665071	TIS.4
M13PT	Bueno	C3.1	Biphasic	Biphasic-E	0.6328	0.3672	0.000135862	0.0330688	0.187835	0.05002	6.26615e-05	0.0592513	TIS.3
M53PT	Bueno	C3.1	Biphasic	Biphasic-E	0.6241	0.3661	0.00475088	0.000540651	0.249604	0.583257	0.000172098	0.368401	TIS.4
M685PT	Bueno	C3.1	Biphasic	Biphasic-E	0.6896	0.3104	0.0188541	1.58536e-05	0.114982	0.0873694	5.0648e-05	0.172866	TIS.6
611PT	Bueno	C3.1	Biphasic	Biphasic-E	0.5943	0.4038	0.00273699	3.50831e-05	0.914812	0.458253	0.000127702	0.423918	TIS.3
M686PT	Bueno	C3.1	Epithelioid	Biphasic-E	0.6693	0.3182	0.47368	0.000203183	0.0412575	0.450198	4.40154e-05	0.1644	TIS.1
TCGA.ZN.A9VQ	TCGA	C3.2	Epithelioid	iCluster 3	0.5954	0.4046	0.928577	0.000663275	0.0294075	4.12066e-05	2.73191e-05	0.000922244	TIS.1
M711PT	Bueno	C3.2	Biphasic	Biphasic-S	0.5938	0.4062	0.927546	0.00524548	0.0571974	2.87462e-05	2.73191e-05	0.00216185	TIS.1
M699PT	Bueno	C3.2	Biphasic	Biphasic-S	0.5851	0.3478	3.56546e-05	0.991688	0.00166601	8.30609e-05	4.10805e-05	0.00929298	TIS.2
M700PT	Bueno	C3.2	Biphasic	Biphasic-S	0.5806	0.3596	0.0625861	0.715483	0.000664878	0.00103829	3.79522e-05	0.0471338	TIS.2
M17PT	Bueno	C3.2	Biphasic	Biphasic-S	0.5064	0.4369	0.000235392	0.988803	1.80767e-05	0.0807625	2.85009e-05	0.000669349	TIS.2
M56PT	Bueno	C3.2	Biphasic	Biphasic-S	0.4194	0.5525	0.971651	9.3022e-05	0.00706213	0.0144151	3.11465e-05	0.0235408	TIS.1
M90PT	Bueno	C3.2	Biphasic	Biphasic-S	0.4758	0.4792	0.913525	0.000191208	0.285172	0.00014976	2.01433e-05	0.172336	TIS.1
643PT	Bueno	C3.2	Biphasic	Biphasic-S	0.4974	0.4608	0.779069	5.84335e-06	0.0124511	0.000285336	3.52441e-05	0.0471292	TIS.1
TCGA.UD.AABY	TCGA	C3.2	NA	NA	NA	NA	0.224098	1.12143e-06	0.0519521	0.120155	5.95093e-05	0.0482017	TIS.1
655PT	Bueno	C3.2	Biphasic	Biphasic-S	0.3176	0.5744	0.382971	3.575e-05	0.499153	9.19936e-05	2.53427e-05	0.102155	TIS.3
M678PT	Bueno	C3.2	Biphasic	Biphasic-S	0.5825	0.3503	0.84138	0.000186569	0.54105	0.000636291	2.80219e-05	0.12829	TIS.1
M706PT	Bueno	C3.2	Biphasic	Biphasic-S	0.6677	0.292	0.273039	0.00212354	0.0208342	0.667103	5.06666e-05	0.16152	TIS.4
613PT	Bueno	C3.2	Biphasic	Biphasic-S	0.5335	0.3632	0.959072	0.000221905	0.0232808	0.00743236	2.53427e-05	0.00566961	TIS.1
TCGA.UD.AAC5	TCGA	C3.2	NA	NA	NA	NA	0.874403	0.000638908	0.0904866	0.000496481	2.21476e-05	0.00611436	TIS.1
642PT	Bueno	C3.2	Biphasic	Biphasic-S	0.5382	0.4463	0.173787	7.86245e-05	0.00156723	0.219155	4.22556e-05	0.101046	TIS.4
M51PT	Bueno	C3.2	Epithelioid	Biphasic-S	0.4778	0.4155	0.00368457	0.467913	0.00887201	0.0103665	2.22245e-05	0.392522	TIS.2
TCGA.TS.A7OZ	TCGA	C3.2	Biphasic	iCluster 3	0.3259	0.3324	0.850316	0.113337	0.000565532	2.85641e-06	2.03153e-05	0.00133996	TIS.1
TCGA.UT.A88G	TCGA	C3.2	Biphasic	iCluster 3	0.6496	0.3465	0.196021	0.000230421	0.00200679	0.0670813	3.19153e-05	0.0698992	TIS.1
TCGA.SC.A6LN	TCGA	C3.2	Biphasic	iCluster 3	0.5297	0.4342	0.97343	0.000116784	0.0156983	1.33348e-06	2.01433e-05	0.00260152	TIS.1
TCGA.LK.A4O6	TCGA	C3.2	Biphasic	iCluster 2	0.6979	0.2333	0.395539	7.54999e-06	0.831267	1.19342e-06	1.93448e-05	0.00481216	TIS.3
M57PT	Bueno	C3.2	Epithelioid	Biphasic-S	0.4956	0.4168	0.170099	0.00176405	0.00885488	0.0940414	2.82211e-05	0.32605	TIS.6
M635PT	Bueno	C3.2	Epithelioid	Biphasic-S	0.5367	0.3273	0.146513	0.000348713	0.0437363	0.224969	7.49837e-05	0.0141059	TIS.4
617PT	Bueno	C3.2	Biphasic	Biphasic-S	0.6332	0.3668	0.790757	0.000260354	0.0436418	0.00858472	4.66571e-05	0.0241612	TIS.1
M692PT	Bueno	C3.2	Biphasic	Biphasic-S	0.5755	0.3111	0.991025	0.000171616	0.0044385	2.91151e-05	2.80628e-05	0.00132084	TIS.1
TCGA.MQ.A4LP	TCGA	C3.2	Diffuse malignant-NOS	iCluster 3	0.6156	0.3565	0.0026967	3.97788e-05	6.94783e-06	0.994644	7.62052e-05	0.0125955	TIS.4
M69PT	Bueno	C3.2	Epithelioid	Biphasic-S	0.5549	0.3129	1.24097e-07	0.901424	6.73186e-08	0.341243	6.98588e-05	9.46002e-05	TIS.2
TCGA.ZN.A9VV	TCGA	C3.2	Epithelioid	iCluster 3	0.4977	0.3972	3.14345e-06	0.0304421	2.09633e-06	0.987682	9.0068e-05	0.000142381	TIS.4
TCGA.SC.A6LM	TCGA	C3.2	Epithelioid	iCluster 3	0.5147	0.4657	0.619674	0.00397155	0.00205729	0.228766	2.74019e-05	0.0101043	TIS.1
M675PT	Bueno	C3.2	Biphasic	Biphasic-S	0.4262	0.4384	0.599891	0.015478	0.00910923	0.00383277	2.17747e-05	0.111334	TIS.1
M61PT	Bueno	C3.2	Epithelioid	Biphasic-S	0.5315	0.3337	0.0171576	0.000150791	0.772315	0.00835525	2.22818e-05	0.262283	TIS.3
M626PT	Bueno	C3.2	Biphasic	Biphasic-S	0.258	0.3799	0.204095	0.000739434	0.00961352	0.210052	4.82001e-05	0.267228	TIS.6
M30PT	Bueno	C3.3	Sarcomatoid	Biphasic-E	0.5929	0.399	0.000349223	1.77686e-05	0.398117	0.397321	3.9705e-05	0.423977	TIS.6
M11PT	Bueno	C3.3	Epithelioid	Biphasic-E	0.6067	0.3927	0.000201021	0.000203664	0.305987	0.686782	5.0412e-05	0.325135	TIS.4
TCGA.TS.A8AI	TCGA	C3.3	Biphasic	iCluster 3	0.4632	0.5368	0.979142	0.0229401	7.98561e-05	5.97753e-05	2.03153e-05	0.00229731	TIS.1
M34PT	Bueno	C3.3	Biphasic	Biphasic-S	0.4504	0.5496	0.17626	0.0757887	0.0174336	0.0127744	2.64949e-05	0.217006	TIS.6
M673PT	Bueno	C3.3	Biphasic	Biphasic-S	0.4907	0.4934	0.251234	0.0533349	0.0246523	0.465589	2.985e-05	0.0748064	TIS.4
M26PT	Bueno	C3.3	Epithelioid	Biphasic-S	0.3151	0.6675	0.0154535	7.23415e-05	0.000166514	0.991282	7.16952e-05	0.000848672	TIS.4
M12PT	Bueno	C3.3	Sarcomatoid	Biphasic-S	0.37	0.5724	0.516375	0.0550413	0.000754035	0.185925	8.78499e-05	0.00955277	TIS.1
615PT	Bueno	C3.3	Sarcomatoid	Biphasic-S	0.4127	0.3903	0.981697	2.9362e-05	0.00427895	0.000237802	2.15586e-05	0.00261212	TIS.1
M670PT	Bueno	C3.3	Epithelioid	Biphasic-S	0.4165	0.3756	0.00234841	0.000497784	0.167389	0.194547	5.82808e-05	0.323647	TIS.6
M76PT	Bueno	C3.3	Epithelioid	Biphasic-E	0.7506	0.1811	0.161119	0.002705	0.908137	0.000105719	2.73191e-05	0.0331962	TIS.3
M656PT	Bueno	C3.3	Biphasic	Biphasic-E	0.7185	0.223	0.30122	0.000746039	0.0121381	0.0205542	4.82503e-05	0.157642	TIS.1
M659PT	Bueno	C3.3	Biphasic	Biphasic-E	0.6237	0.3547	0.951261	4.57306e-05	0.0202553	0.000613296	4.09205e-05	0.00371376	TIS.1
M663PT	Bueno	C3.3	Epithelioid	Biphasic-E	0.6676	0.2777	0.000644691	0.982685	0.000776963	0.000125994	4.31226e-05	0.00422713	TIS.2
M41PT	Bueno	C3.3	Epithelioid	Biphasic-E	0.7288	0.2712	0.00121811	5.13143e-05	0.48334	0.851933	6.01527e-05	0.281474	TIS.4
M46PT	Bueno	C3.3	Epithelioid	Biphasic-E	0.5384	0.1706	0.114774	0.000805859	0.010819	0.23499	4.36942e-05	0.404368	TIS.6
M74PT	Bueno	C3.3	Epithelioid	Biphasic-E	0.6606	0.2832	0.00860507	0.000162266	0.00116267	0.998276	0.000348902	0.154856	TIS.4
M653PT	Bueno	C3.3	Epithelioid	Biphasic-E	0.6475	0.3479	0.00591918	0.00120637	0.0018702	0.803725	4.3247e-05	0.680784	TIS.4
TCGA.YS.A95B	TCGA	C3.3	Epithelioid	iCluster 2	0.6527	0.3473	0.988812	1.10942e-05	0.00213492	0.00534863	3.27743e-05	0.00539009	TIS.1
M25PT	Bueno	C3.3	Epithelioid	Biphasic-S	0.6512	0.3488	0.304685	4.33857e-05	0.0236561	0.170062	3.52303e-05	0.53106	TIS.6
TCGA.LK.A4O7	TCGA	C3.3	Epithelioid	iCluster 3	0.7535	0.1754	0.996599	5.2301e-05	0.00612719	0.000160093	3.29475e-05	0.00905798	TIS.1
M632PT	Bueno	C3.3	Epithelioid	Biphasic-E	0.7681	0.2255	0.0187047	0.000215747	0.64889	0.00727188	4.07074e-05	0.116517	TIS.3
620PT	Bueno	C3.3	Epithelioid	Biphasic-E	0.7066	0.2058	0.2367	2.26321e-06	0.96267	0.000304044	5.51123e-05	0.0391614	TIS.3
M669PT	Bueno	C3.3	Biphasic	Biphasic-S	0.6561	0.3085	0.00468863	3.03458e-05	0.717412	0.015569	2.53328e-05	0.151247	TIS.3
636PT	Bueno	C3.3	Epithelioid	Epithelioid	0.7396	0.2487	0.00122466	0.0227126	0.000215808	0.961722	5.20636e-05	0.00923951	TIS.4
647PT	Bueno	C3.3	Biphasic	Biphasic-E	0.6565	0.3305	0.137196	9.9163e-06	0.00628477	0.547434	5.13614e-05	0.130825	TIS.4
TCGA.3H.AB3S	TCGA	C3.3	Epithelioid	iCluster 3	0.7837	0.2163	0.825589	1.78004e-05	0.507808	0.000942469	2.29295e-05	0.0132181	TIS.1
657PT	Bueno	C3.3	Epithelioid	Epithelioid	0.8413	0.133	0.000846935	0.000147127	0.941145	0.02109	2.23391e-05	0.0583666	TIS.3
M60PT	Bueno	C3.4	Epithelioid	Biphasic-E	0.753	0.1613	0.033669	0.152926	0.0196561	0.0912942	0.00328612	0.0160699	TIS.2
M101PT	Bueno	C3.4	Epithelioid	Epithelioid	0.7742	0.2234	1.60778e-05	0.101301	0.000113236	0.982161	3.82432e-05	0.00100448	TIS.4
TCGA.UT.A88E	TCGA	C3.4	Epithelioid	iCluster 3	0.7118	0.2882	0.000104529	0.994308	5.72625e-06	0.00532301	4.79754e-05	0.00150528	TIS.2
M9PT	Bueno	C3.4	Epithelioid	Biphasic-E	0.7956	0.2044	0.965901	0.00099781	0.0686454	0.0140877	3.31949e-05	0.000471632	TIS.1
TCGA.UD.AAC6	TCGA	C3.4	Epithelioid	iCluster 1	0.8173	0.1827	0.00136762	0.000330856	0.253247	0.956253	6.28676e-05	0.0895629	TIS.4
M687PT	Bueno	C3.4	Epithelioid	Biphasic-S	0.7778	0.2222	1.02125e-05	0.000427985	0.154997	0.996033	0.000117033	0.0102176	TIS.4
M85PT	Bueno	C3.4	Biphasic	Biphasic-E	0.6485	0.3515	2.76211e-05	0.246181	3.36573e-05	0.959191	4.089e-05	0.00829699	TIS.4
M32PT	Bueno	C3.4	Epithelioid	Biphasic-E	0.7585	0.2053	0.00831982	0.0246989	0.0157426	0.828826	4.62735e-05	0.0219713	TIS.4
M64PT	Bueno	C3.4	NA	Biphasic-E	0.7031	0.0901	6.08664e-05	0.0432743	0.00183205	0.962083	3.47453e-05	0.0120403	TIS.4
TCGA.LK.A4O2	TCGA	C3.4	Epithelioid	iCluster 4	0.5936	0.4064	0.000632843	0.0110563	0.00323859	0.978357	0.000102009	0.0194601	TIS.4
M40PT	Bueno	C3.4	Epithelioid	Biphasic-E	0.4867	0.5133	0.000130503	0.0253944	0.0568739	0.960361	8.40063e-05	0.0582163	TIS.4
TCGA.TS.A7P1	TCGA	C3.4	Epithelioid	iCluster 3	0.6281	0.3719	0.530815	0.945267	0.000453968	5.89177e-05	2.74911e-05	0.00435858	TIS.2
TCGA.3H.AB3L	TCGA	C3.4	NA	NA	NA	NA	5.56346e-07	0.999984	1.08703e-05	4.92487e-05	3.96869e-05	0.00109977	TIS.2
TCGA.UD.AAC7	TCGA	C3.4	Epithelioid	iCluster 4	0.5015	0.4985	0.762514	0.0705528	0.00196714	0.0161973	4.77279e-05	0.0159364	TIS.1
M43PT	Bueno	C3.4	Epithelioid	Biphasic-E	0.5884	0.4116	9.81379e-07	0.468834	0.000239309	0.205072	7.33435e-05	0.0088589	TIS.2
M82PT	Bueno	C3.4	Epithelioid	Biphasic-E	0.5032	0.4546	0.00139418	0.0130439	0.23514	0.476275	4.32564e-05	0.0915293	TIS.4
M645PT	Bueno	C3.4	Biphasic	Biphasic-S	0.5223	0.4777	9.22922e-06	0.868569	0.000272579	0.812257	5.42471e-05	0.0729643	TIS.2
TCGA.UD.AAC4	TCGA	C3.4	Epithelioid	iCluster 3	0.7338	0.2662	0.503514	0.170072	0.000580866	0.00663368	4.42586e-05	0.0035844	TIS.1
618PT	Bueno	C3.4	Biphasic	Biphasic-S	0.6001	0.3951	0.000536369	0.000727854	0.0378113	0.89863	8.10281e-05	0.0323687	TIS.4
M684PT	Bueno	C3.4	Epithelioid	Epithelioid	0.7476	0.2228	0.00545468	0.00723316	0.133778	0.0257301	3.25958e-05	0.183515	TIS.6
M709PT	Bueno	C3.4	Epithelioid	Epithelioid	0.7432	0.2568	0.512214	0.000166992	0.0616971	0.257734	9.10314e-05	0.0260079	TIS.1
TCGA.3H.AB3X	TCGA	C3.4	Epithelioid	iCluster 2	0.7405	0.2495	0.00812181	0.000292101	0.882225	0.00466983	4.58478e-05	0.0200393	TIS.3
M89PT	Bueno	C3.4	Epithelioid	Epithelioid	0.8197	0.1404	2.77769e-06	0.286615	0.000589864	0.198819	6.61806e-05	0.00179632	TIS.2
M622PT	Bueno	C3.4	Biphasic	Epithelioid	0.7804	0.0801	3.24053e-05	0.851443	0.00857688	0.00653254	5.84739e-05	0.00167412	TIS.2
M689PT	Bueno	C3.4	Epithelioid	Biphasic-S	0.6345	0.3546	4.09356e-07	0.999881	4.74127e-06	0.0345748	4.12605e-05	0.000796921	TIS.2
M719PT	Bueno	C3.4	Biphasic	Biphasic-S	0.6124	0.3876	0.000262768	0.619121	7.3092e-05	0.913741	6.11139e-05	0.0112977	TIS.4
TCGA.UD.AABZ	TCGA	C3.4	Epithelioid	iCluster 3	0.7224	0.2776	0.809895	0.00850217	0.0011925	0.0679479	3.84135e-05	0.000767336	TIS.1
M664PT	Bueno	C3.4	Biphasic	Biphasic-E	0.6433	0.3486	0.0031765	4.36759e-05	0.0712463	0.893093	5.26935e-05	0.204617	TIS.4
M690PT	Bueno	C3.4	Epithelioid	Biphasic-E	0.7098	0.2875	6.61143e-05	0.983677	5.06669e-05	0.000879831	3.96619e-05	0.0529687	TIS.2
TCGA.TS.A8AF	TCGA	C3.4	NA	NA	NA	NA	0.756271	0.00413031	0.00786571	0.00110616	4.74194e-05	0.0958931	TIS.1
TCGA.LK.A4O5	TCGA	C3.4	Epithelioid	iCluster 3	0.7396	0.2604	0.0107197	0.364114	0.0504244	0.00192197	3.99357e-05	0.550673	TIS.6
M7PT	Bueno	C3.4	Biphasic	Biphasic-S	0.4368	0.5293	0.932945	0.00917691	0.165832	9.41338e-06	2.15586e-05	0.307368	TIS.1
M87PT	Bueno	C3.4	Epithelioid	Biphasic-E	0.5326	0.4643	0.182289	0.00308569	0.044376	0.0167907	3.41082e-05	0.114621	TIS.1
TCGA.SH.A7BH	TCGA	C3.4	NA	NA	NA	NA	6.9574e-05	0.994654	0.000725581	0.00114185	8.81866e-05	0.000329809	TIS.2
M701PT	Bueno	C3.4	Sarcomatoid	Biphasic-S	0.4099	0.5416	0.0133964	0.636618	0.0026605	0.000106926	2.59831e-05	0.0709364	TIS.2
